# Supplementary material for: Evolutionary insights into scleractinian corals using comparative genomic hybridizations
Source: BMC Genomics. 2012 Sep 21;13:501. doi: 10.1186/1471-2164-13-501 (PMC3469353; doi:10.1186/1471-2164-13-501)
Supplement: Additional file 1 — Tab delimited txt files showing highly divergent and conserved genes in A. cervicornis. [file 1471-2164-13-501-S1.txt]

Supplementary table 1: Highly divergent and conserved genes in A. cervicornis
divergent			conserved
AOKG1715	t:tr|Q9TBW0|Q9TBW0_ACRTE;NADH-ubiquinone oxidoreductase chain 4		CCHX4027	t:tr|Q9VVV1|Q9VVV1_DROME;CG3819
CCHX1118	t:tr|Q76IK4|Q76IK4_CIOIN;Pol-like protein		CCHX1570	t:tr|Q9VN28|Q9VN28_DROME;CG14650
CAWS1232	t:tr|Q6YQ83|Q6YQ83_ONYPE;Putative uncharacterized protein		CCHX11404	t:tr|Q9TB54|Q9TB54_PLADU;NADH-ubiquinone oxidoreductase chain 6
CCHX16202	t:tr|C3ZYB7|C3ZYB7_BRAFL;Putative uncharacterized protein (Fragment)		CCHX13523	t:tr|Q9N4P1|Q9N4P1_CAEEL;Putative uncharacterized protein
CCHX14498	t:tr|C3ZHH9|C3ZHH9_BRAFL;Putative uncharacterized protein		CCHX14382	t:tr|Q9GYJ2|Q9GYJ2_CAEEL;Pharyngeal gland toxin-related protein 2, confirmed by transcript evidence
CAFF398	t:tr|C3ZG12|C3ZG12_BRAFL;Putative uncharacterized protein		CCHX4203	t:tr|Q9DDL2|Q9DDL2_DANRE;Paracaspase
CCHX4583	t:tr|C3YY60|C3YY60_BRAFL;Putative uncharacterized protein		CAOI1046	t:tr|Q9AVH2|Q9AVH2_PEA;Putative senescence-associated protein (Fragment)
CCHX2106	t:tr|A8KC48|A8KC48_DANRE;Zgc:174680 protein		CCHX4654	t:tr|Q95WF8|Q95WF8_ACRMI;Nuclear receptor AmNR6
CCHX15249	t:tr|A8KC48|A8KC48_DANRE;Zgc:174680 protein		CAFF606	t:tr|Q8WS60|Q8WS60_BRAFL;Endonuclease/reverse transcriptase
CCHX14622	t:tr|A7T379|A7T379_NEMVE;Predicted protein		CAFC526	t:tr|Q8IQ18|Q8IQ18_DROME;Dumpy
CCHX4528	t:tr|A7SRG6|A7SRG6_NEMVE;Predicted protein		CAOH1098	t:tr|Q7TMB1|Q7TMB1_RAT;Aa1011
CCHX1803	t:tr|A7S9Q3|A7S9Q3_NEMVE;Predicted protein		CCHX9451	t:tr|Q7T271|Q7T271_PAROL;Reverse transcriptase-like protein
CCHX9366	t:tr|A7S4I9|A7S4I9_NEMVE;Predicted protein (Fragment)		CCHX4078	t:tr|Q7T271|Q7T271_PAROL;Reverse transcriptase-like protein
CCHX5245	t:tr|A7RZ18|A7RZ18_NEMVE;Predicted protein		CCHX3980	t:tr|Q7T271|Q7T271_PAROL;Reverse transcriptase-like protein
CAWS1120	t:tr|A7RTN7|A7RTN7_NEMVE;Predicted protein		CAOG682	t:tr|Q7RTK8|Q7RTK8_SCHMA;Reverse transcriptase
CCHX11158	s:Q9JHW0;Proteasome subunit beta type-7		CCHX6410	t:tr|Q7NUX0|Q7NUX0_CHRVO;Secretion system effector
CAWS1739	s:Q9JHB4;WD repeat-containing protein 31		CAFB2157	t:tr|Q7M562|Q7M562_DANRE;Replicase/helicase/endonuclease
CAOI963	s:Q9CS00;Uncharacterized protein C19orf29 homolog		CAFB2147	t:tr|Q7M558|Q7M558_DANRE;Replicase/helicase/endonuclease
CAOH504	s:Q8Q0U0;Putative ankyrin repeat protein MM_0045		CCHX13088	t:tr|Q76IN5|Q76IN5_ANOGA;Reverse transcriptase
AOKG1935	s:Q8NE09;Regulator of G-protein signaling 22		CAOH1014	t:tr|Q76IN5|Q76IN5_ANOGA;Reverse transcriptase
CCHX2911	s:Q8N328;PiggyBac transposable element-derived protein 3		CAOG976	t:tr|Q76IK6|Q76IK6_CIOIN;Pol-like protein
AOKG2051	s:Q6NX12;Nuclear pore complex protein Nup93		CAOH2345	t:tr|Q76IK4|Q76IK4_CIOIN;Pol-like protein
AOKF465	s:Q5ZLK1;DDB1- and CUL4-associated factor 13		CAFF590	t:tr|Q76IK4|Q76IK4_CIOIN;Pol-like protein
CAOH2602	s:Q5REX6;CDK5 regulatory subunit-associated protein 3		CCHX11156	t:tr|Q76C95|Q76C95_DROSI;Putative uncharacterized protein
AOKF798	s:Q5R6W3;Probable RNA-binding protein 18		CCHX5349	t:tr|Q6WGK1|Q6WGK1_NEMVE;Tbx1
CAOI1100	s:Q5R405;Transcription elongation factor SPT5		CCHX8094	t:tr|Q6S5H3|Q6S5H3_NEMVE;GATA transcription factor
CCHX4373	s:Q5F4A1;G2/M phase-specific E3 ubiquitin-protein ligase		CAWS927	t:tr|Q6NP40|Q6NP40_DROME;RE50384p (Fragment)
AOKG1907	s:Q4QRK0;Methionine aminopeptidase 1		CCHX6517	t:tr|Q6IFU1|Q6IFU1_SCHMA;Pol polyprotein
CAFF586	s:Q2M3X9;Zinc finger protein 674		CCHX13514	t:tr|Q6DC36|Q6DC36_DANRE;Zgc:100908
CCHX11385	s:Q15696;U2 small nuclear ribonucleoprotein auxiliary factor 35 kDa subunit-related protein 2		CCHX11845	t:tr|Q6CFG2|Q6CFG2_YARLI;YALI0B07271p
CCHX17064	s:Q03350;Thrombospondin-2		CCHX8489	t:tr|Q68FB3|Q68FB3_XENTR;Tubby homolog
CAOI984	s:Q00P32;Transcription factor HES-2		CAOH2237	t:tr|Q674V1|Q674V1_PODCA;Vascular endothelial growth factor receptor
CCHX8603	s:P70195;Proteasome subunit beta type-7		AOKF459	t:tr|Q60GM0|Q60GM0_CHICK;Fanconi anemia complementation group C
CCHX6960	s:P64708;Uncharacterized glycosyltransferase Mb0496		CCHX1635	t:tr|Q5W7C9|Q5W7C9_ORYSJ;Unknow protein
CCHX17146	s:P51974;Paired box protein Pax-8		CAOI1099	t:tr|Q5R227|Q5R227_9CNID;Egg protein
CAOH923	s:P51950;CDK-activating kinase assembly factor MAT1		CCHX13895	t:tr|Q5IGV2|Q5IGV2_NEMVE;Nanos 1
CAFC411	s:P25867;Ubiquitin-conjugating enzyme E2-17 kDa		CCHX14354	t:tr|Q55QL6|Q55QL6_CRYNE;Putative uncharacterized protein
CCHX12587	s:P23919;Thymidylate kinase		CCHX4813	t:tr|Q54EM7|Q54EM7_DICDI;Putative uncharacterized protein
CCHX972	s:P0C6B8;Sushi, von Willebrand factor type A, EGF and pentraxin domain-containing protein 1		CCHX10131	t:tr|Q4Z370|Q4Z370_PLABE;Putative uncharacterized protein
CCHX9871	s:P08548;LINE-1 reverse transcriptase homolog		CAFF2409	t:tr|Q4YMP6|Q4YMP6_PLABE;Putative uncharacterized protein (Fragment)
CCHX5343	s:P06582;Heat shock protein Hsp-16.2		CAFB1850	t:tr|Q4YMP6|Q4YMP6_PLABE;Putative uncharacterized protein (Fragment)
CCHX14380	s:O61122;Serine/threonine-protein kinase svkA		CAFB1795	t:tr|Q4XBI0|Q4XBI0_PLACH;Putative uncharacterized protein (Fragment)
CAOH1033	s:O47497;NADH-ubiquinone oxidoreductase chain 4		CAFB1800	t:tr|Q4XBI0|Q4XBI0_PLACH;Putative uncharacterized protein (Fragment)
AOKG1807	s:O43679;LIM domain-binding protein 2		CAOG484	t:tr|Q4XBI0|Q4XBI0_PLACH;Putative uncharacterized protein (Fragment)
CAOI692	-		CAFB1722	t:tr|Q4XBI0|Q4XBI0_PLACH;Putative uncharacterized protein (Fragment)
CCHX1109	-		CAFB2687	t:tr|Q4XBI0|Q4XBI0_PLACH;Putative uncharacterized protein (Fragment)
CAOI989	-		CAFB1876	t:tr|Q4XBI0|Q4XBI0_PLACH;Putative uncharacterized protein (Fragment)
CAOI2101	-		CAOG455	t:tr|Q4XBI0|Q4XBI0_PLACH;Putative uncharacterized protein (Fragment)
CAFC2026	-		CAFF504	t:tr|Q4XBI0|Q4XBI0_PLACH;Putative uncharacterized protein (Fragment)
CAFB1231	-		CAFF2590	t:tr|Q4XBI0|Q4XBI0_PLACH;Putative uncharacterized protein (Fragment)
CAFB1363	-		CAWS1299	t:tr|Q4XBI0|Q4XBI0_PLACH;Putative uncharacterized protein (Fragment)
CAFC2079	-		CAFB1675	t:tr|Q4XBI0|Q4XBI0_PLACH;Putative uncharacterized protein (Fragment)
CAOH499	-		CAOG447	t:tr|Q4XBI0|Q4XBI0_PLACH;Putative uncharacterized protein (Fragment)
CAOH2549	-		CAOG950	t:tr|Q4XBI0|Q4XBI0_PLACH;Putative uncharacterized protein (Fragment)
CCHX8997	-		CAWS1491	t:tr|Q4XBI0|Q4XBI0_PLACH;Putative uncharacterized protein (Fragment)
CAFB1280	-		CAFF2357	t:tr|Q4XBI0|Q4XBI0_PLACH;Putative uncharacterized protein (Fragment)
CAFB1830	-		AOKG2296	t:tr|Q4XBI0|Q4XBI0_PLACH;Putative uncharacterized protein (Fragment)
CAFC598	-		CAFC577	t:tr|Q4XBI0|Q4XBI0_PLACH;Putative uncharacterized protein (Fragment)
CCHX14084	-		CAOH534	t:tr|Q4XBI0|Q4XBI0_PLACH;Putative uncharacterized protein (Fragment)
CAFB1971	-		CAWS576	t:tr|Q4XBI0|Q4XBI0_PLACH;Putative uncharacterized protein (Fragment)
CAFB2296	-		CAWS1239	t:tr|Q4XBI0|Q4XBI0_PLACH;Putative uncharacterized protein (Fragment)
CAFC1942	-		CAFB1521	t:tr|Q4XBI0|Q4XBI0_PLACH;Putative uncharacterized protein (Fragment)
CAFC2037	-		CAFF447	t:tr|Q4XBI0|Q4XBI0_PLACH;Putative uncharacterized protein (Fragment)
CAOG1062	-		CAFF870	t:tr|Q4XBI0|Q4XBI0_PLACH;Putative uncharacterized protein (Fragment)
CAOG562	-		CAOG1026	t:tr|Q4XBI0|Q4XBI0_PLACH;Putative uncharacterized protein (Fragment)
CAFC2280	-		CAFB1657	t:tr|Q4XBI0|Q4XBI0_PLACH;Putative uncharacterized protein (Fragment)
CAWS1157	-		CAFB2634	t:tr|Q4XBI0|Q4XBI0_PLACH;Putative uncharacterized protein (Fragment)
CCHX12816	-		CAOG714	t:tr|Q4XBI0|Q4XBI0_PLACH;Putative uncharacterized protein (Fragment)
CAFC2233	-		CAFB1859	t:tr|Q4XBI0|Q4XBI0_PLACH;Putative uncharacterized protein (Fragment)
CAOG397	-		CAFF2332	t:tr|Q4XBI0|Q4XBI0_PLACH;Putative uncharacterized protein (Fragment)
CAOI2368	-		CAWS504	t:tr|Q4XBI0|Q4XBI0_PLACH;Putative uncharacterized protein (Fragment)
CCHX1895	-		CAFB1910	t:tr|Q4XBI0|Q4XBI0_PLACH;Putative uncharacterized protein (Fragment)
CAFC830	-		CAFB2213	t:tr|Q4XBI0|Q4XBI0_PLACH;Putative uncharacterized protein (Fragment)
CAOI629	-		CAFB1230	t:tr|Q4XBI0|Q4XBI0_PLACH;Putative uncharacterized protein (Fragment)
CAOI880	-		CAFB1582	t:tr|Q4XBI0|Q4XBI0_PLACH;Putative uncharacterized protein (Fragment)
CCHX1525	-		CAFB2338	t:tr|Q4XBI0|Q4XBI0_PLACH;Putative uncharacterized protein (Fragment)
CCHX12326	-		CAFB1525	t:tr|Q4XBI0|Q4XBI0_PLACH;Putative uncharacterized protein (Fragment)
CAOH436	-		CCHX2680	t:tr|Q4SXN0|Q4SXN0_TETNG;Chromosome 12 SCAF12356, whole genome shotgun sequence
CAOH554	-		CAOH632	t:tr|Q4SXN0|Q4SXN0_TETNG;Chromosome 12 SCAF12356, whole genome shotgun sequence
CAOI1151	-		CCHX10995	t:tr|Q4SE72|Q4SE72_TETNG;Chromosome undetermined SCAF14625, whole genome shotgun sequence
CCHX1758	-		CAWS852	t:tr|Q4S439|Q4S439_TETNG;Chromosome 20 SCAF14744, whole genome shotgun sequence. (Fragment)
CCHX11801	-		CCHX9830	t:tr|Q4PLU2|Q4PLU2_NEMVE;Nanos 2
CAFC554	-		CCHX4288	t:tr|Q4PFB0|Q4PFB0_USTMA;Predicted protein
CAOH2332	-		CCHX4397	t:tr|Q4H2Q3|Q4H2Q3_CIOIN;Transcription factor protein
CCHX11366	-		CCHX6176	t:tr|Q4EAC2|Q4EAC2_9RICK;SD27140p (Fragment)
CAOH433	-		CCHX4450	t:tr|Q4CN50|Q4CN50_TRYCR;Cellulosomal scaffoldin anchoring protein, putative
CAWS1014	-		CCHX7340	t:tr|Q41273|Q41273_CHLRE;Zygote-specific class V copy B gene protein
CAFF592	-		CCHX2701	t:tr|Q41273|Q41273_CHLRE;Zygote-specific class V copy B gene protein
CAFB1356	-		CCHX15157	t:tr|Q3LG56|Q3LG56_DANRE;ORF2-encoded protein (Fragment)
CAFC2204	-		CAOI476	t:tr|Q3LG56|Q3LG56_DANRE;ORF2-encoded protein (Fragment)
CAFF1058	-		CAOG386	t:tr|Q3LG56|Q3LG56_DANRE;ORF2-encoded protein (Fragment)
AOKF1361	-		CCHX14219	t:tr|Q3C1X5|Q3C1X5_ACRTE;Putative uncharacterized protein AtSym-02
CCHX8904	-		CCHX3113	t:tr|Q2YDK5|Q2YDK5_BOVIN;Polymerase (RNA) I polypeptide D
CAOG1152	-		CAWS890	t:tr|Q2PFW4|Q2PFW4_MACFA;Putative uncharacterized protein
CAWS1016	-		CCHX1166	t:tr|Q2F6H4|Q2F6H4_ANTEL;Activating transcription factor 4-like protein
CAOH440	-		CCHX10614	t:tr|Q2F6H3|Q2F6H3_ANTEL;Oncoprotein-induced transcript 3-like protein (Fragment)
CAOH2166	-		CCHX6441	t:tr|Q2F6G9|Q2F6G9_ANTEL;Von Willebrand factor-like protein (Fragment)
CAWS1021	-		CCHX12341	t:tr|Q2BN81|Q2BN81_9GAMM;Putative uncharacterized protein
CAFF2482	-		CCHX2109	t:tr|Q2BN81|Q2BN81_9GAMM;Putative uncharacterized protein
CAFB1381	-		CCHX3660	t:tr|Q24GR0|Q24GR0_TETTH;Neurohypophysial hormone, N-terminal Domain containing protein
CAOI2521	-		CCHX12844	t:tr|Q237L4|Q237L4_TETTH;Putative uncharacterized protein
CCHX9693	-		CCHX4588	t:tr|Q22DB1|Q22DB1_TETTH;Putative uncharacterized protein
AOKG388	-		AOKG1455	t:tr|Q1RLC7|Q1RLC7_CIOIN;Zinc finger protein
CAFF428	-		CAOH585	t:tr|Q1L835|Q1L835_BOVIN;Endonuclease reverse transcriptase
CAFC866	-		CCHX4369	t:tr|Q1JV31|Q1JV31_NEMVE;Zinc finger protein Nv-ZicC
CAOH599	-		CCHX4909	t:tr|Q1HA50|Q1HA50_9CNID;Egg protein
CCHX14677	-		CCHX1318	t:tr|Q1HA50|Q1HA50_9CNID;Egg protein
CCHX14692	-		CAFC1006	t:tr|Q1HA50|Q1HA50_9CNID;Egg protein
AOKF1538	-		CAFC1074	t:tr|Q1HA50|Q1HA50_9CNID;Egg protein
CAOI2209	-		CCHX4560	t:tr|Q17J89|Q17J89_AEDAE;Putative uncharacterized protein
CAOI2052	-		CCHX11875	t:tr|Q0YTH5|Q0YTH5_9CHLB;Divergent AAA region
CAOI2570	-		CAOH1036	t:tr|Q0SBU3|Q0SBU3_RHOSR;Proline rich protein
CAFB2199	-		CAWS1820	t:tr|Q0R0E3|Q0R0E3_9DINO;Ubiquitin ligase 2 (Fragment)
CAOI798	-		CCHX942	t:tr|Q0Q5C7|Q0Q5C7_9CNID;Forkhead box-containing transcription factor FoxO
CCHX8623	-		CCHX5523	t:tr|Q0HSQ6|Q0HSQ6_SHESR;Putative uncharacterized protein
CCHX14464	-		CCHX6768	t:tr|Q092W7|Q092W7_STIAU;Putative uncharacterized protein
AOKG1577	-		CCHX1913	t:tr|O44236|O44236_CIOIN;mRNA, endostyle-specific
CCHX15448	-		CCHX14927	t:tr|O01734|O01734_CAEEL;Putative uncharacterized protein
CCHX10040	-		CAOH2415	t:tr|D2XMR9|D2XMR9_SACKO;Ependymin-like protein
CAFB1523	-		CCHX6938	t:tr|D2DSQ2|D2DSQ2_9EUCA;Thymosin beta
			CCHX9375	t:tr|D2CG43|D2CG43_TRICA;Putative uncharacterized protein GLEAN_10690
			CCHX10673	t:tr|D2BAB3|D2BAB3_STRRD;Putative uncharacterized protein
			CCHX8176	t:tr|D2A3F0|D2A3F0_TRICA;Putative uncharacterized protein GLEAN_07972
			AOKF897	t:tr|D2A3F0|D2A3F0_TRICA;Putative uncharacterized protein GLEAN_07972
			CAOH890	t:tr|D1FX76|D1FX76_CHIFL;Thypedin (Fragment)
			CCHX6050	t:tr|D1FX76|D1FX76_CHIFL;Thypedin (Fragment)
			CAOH945	t:tr|D1FX76|D1FX76_CHIFL;Thypedin (Fragment)
			CCHX4484	t:tr|D0MYC8|D0MYC8_PHYIN;Putative uncharacterized protein
			AOKF949	t:tr|D0MH72|D0MH72_RHOM4;Putative uncharacterized protein
			CCHX13795	t:tr|C9SHS4|C9SHS4_VERA1;Dehydrogenase/reductase SDR family member 8
			CCHX11696	t:tr|C9QNV4|C9QNV4_ACRMI;TEPP protein
			CCHX5940	t:tr|C9JD51|C9JD51_HUMAN;Putative uncharacterized protein ENSP00000416752 (Fragment)
			CCHX2354	t:tr|C7ENG7|C7ENG7_ACRMI;Transposase
			CCHX9654	t:tr|C7ENG7|C7ENG7_ACRMI;Transposase
			CCHX15040	t:tr|C7ENG7|C7ENG7_ACRMI;Transposase
			CCHX3847	t:tr|C7C205|C7C205_SCHJA;Gag-Pol polyprotein
			CAOH779	t:tr|C6JS48|C6JS48_SORBI;Putative uncharacterized protein Sb0057s002150 (Fragment)
			AOKG2271	t:tr|C5Y2D6|C5Y2D6_SORBI;Putative uncharacterized protein Sb05g016477 (Fragment)
			CAOG1043	t:tr|C5XRN0|C5XRN0_SORBI;Putative uncharacterized protein Sb04g018371 (Fragment)
			CCHX8456	t:tr|C5LBZ6|C5LBZ6_9ALVE;Putative uncharacterized protein
			CCHX11164	t:tr|C4WXJ6|C4WXJ6_ACYPI;ACYPI31162 protein
			CCHX13076	t:tr|C4VAP4|C4VAP4_NOSCE;Putative uncharacterized protein
			CCHX872	t:tr|C4M8A2|C4M8A2_ENTHI;Zinc finger protein, putative
			CCHX3201	t:tr|C4G262|C4G262_ABIDE;Putative uncharacterized protein
			CCHX6062	t:tr|C4G262|C4G262_ABIDE;Putative uncharacterized protein
			CAFF684	t:tr|C3ZY77|C3ZY77_BRAFL;Putative uncharacterized protein
			CAFB1930	t:tr|C3ZXW8|C3ZXW8_BRAFL;Putative uncharacterized protein
			CAFB1954	t:tr|C3ZWX5|C3ZWX5_BRAFL;Putative uncharacterized protein
			CAFC970	t:tr|C3ZUT2|C3ZUT2_BRAFL;Putative uncharacterized protein
			CAFC793	t:tr|C3ZU30|C3ZU30_BRAFL;Putative uncharacterized protein
			CAFC542	t:tr|C3ZTS0|C3ZTS0_BRAFL;Putative uncharacterized protein
			CCHX8979	t:tr|C3ZTQ4|C3ZTQ4_BRAFL;Putative uncharacterized protein
			CCHX2099	t:tr|C3ZTB7|C3ZTB7_BRAFL;Putative uncharacterized protein
			CAFC714	t:tr|C3ZT54|C3ZT54_BRAFL;Putative uncharacterized protein
			CAFC549	t:tr|C3ZSI7|C3ZSI7_BRAFL;Putative uncharacterized protein
			CAFC1052	t:tr|C3ZSG3|C3ZSG3_BRAFL;Putative uncharacterized protein
			CCHX10211	t:tr|C3ZR82|C3ZR82_BRAFL;Putative uncharacterized protein
			CCHX14100	t:tr|C3ZR82|C3ZR82_BRAFL;Putative uncharacterized protein
			CAFC899	t:tr|C3ZQV7|C3ZQV7_BRAFL;Putative uncharacterized protein
			CCHX13970	t:tr|C3ZQQ2|C3ZQQ2_BRAFL;Putative uncharacterized protein
			CAFF624	t:tr|C3ZQI2|C3ZQI2_BRAFL;Putative uncharacterized protein
			CCHX13389	t:tr|C3ZQA1|C3ZQA1_BRAFL;Putative uncharacterized protein
			CCHX10404	t:tr|C3ZQA1|C3ZQA1_BRAFL;Putative uncharacterized protein
			CAFB2139	t:tr|C3ZP78|C3ZP78_BRAFL;Putative uncharacterized protein
			CAFB2264	t:tr|C3ZND0|C3ZND0_BRAFL;Putative uncharacterized protein
			CAFB2154	t:tr|C3ZMU2|C3ZMU2_BRAFL;Putative uncharacterized protein
			CCHX7482	t:tr|C3ZLQ8|C3ZLQ8_BRAFL;Putative uncharacterized protein
			CAFC573	t:tr|C3ZL59|C3ZL59_BRAFL;Putative uncharacterized protein
			CCHX12064	t:tr|C3ZL08|C3ZL08_BRAFL;Putative uncharacterized protein
			AOKF2103	t:tr|C3ZKS5|C3ZKS5_BRAFL;Putative uncharacterized protein
			CAFC663	t:tr|C3ZKC1|C3ZKC1_BRAFL;Putative uncharacterized protein
			CAFF430	t:tr|C3ZKA8|C3ZKA8_BRAFL;Putative uncharacterized protein
			CAFB2272	t:tr|C3ZK51|C3ZK51_BRAFL;Putative uncharacterized protein
			CCHX3244	t:tr|C3ZK04|C3ZK04_BRAFL;Putative uncharacterized protein
			CAFC1073	t:tr|C3ZJX1|C3ZJX1_BRAFL;Putative uncharacterized protein
			CAFC730	t:tr|C3ZJL5|C3ZJL5_BRAFL;Putative uncharacterized protein
			CAFF437	t:tr|C3ZIT8|C3ZIT8_BRAFL;Putative uncharacterized protein
			CAFC1140	t:tr|C3ZHY1|C3ZHY1_BRAFL;Putative uncharacterized protein
			CAFB2087	t:tr|C3ZHX0|C3ZHX0_BRAFL;Putative uncharacterized protein
			CCHX7170	t:tr|C3ZHH9|C3ZHH9_BRAFL;Putative uncharacterized protein
			CCHX8230	t:tr|C3ZH55|C3ZH55_BRAFL;Putative uncharacterized protein
			CAFC563	t:tr|C3ZG35|C3ZG35_BRAFL;Putative uncharacterized protein
			CAFB1937	t:tr|C3ZEF2|C3ZEF2_BRAFL;Putative uncharacterized protein
			CAFF450	t:tr|C3ZE46|C3ZE46_BRAFL;Putative uncharacterized protein
			CAFC776	t:tr|C3ZE46|C3ZE46_BRAFL;Putative uncharacterized protein
			CCHX6694	t:tr|C3ZE11|C3ZE11_BRAFL;Putative uncharacterized protein (Fragment)
			CAFB2258	t:tr|C3ZDP3|C3ZDP3_BRAFL;Putative uncharacterized protein
			CCHX15923	t:tr|C3ZDF4|C3ZDF4_BRAFL;Putative uncharacterized protein
			CCHX5519	t:tr|C3ZD57|C3ZD57_BRAFL;Putative uncharacterized protein
			CAFB2124	t:tr|C3ZD42|C3ZD42_BRAFL;Putative uncharacterized protein
			CCHX11213	t:tr|C3ZD03|C3ZD03_BRAFL;Putative uncharacterized protein
			CAFB2273	t:tr|C3ZC84|C3ZC84_BRAFL;Putative uncharacterized protein
			CCHX6118	t:tr|C3ZBM2|C3ZBM2_BRAFL;Putative uncharacterized protein
			CAFB2285	t:tr|C3ZB47|C3ZB47_BRAFL;Putative uncharacterized protein
			CAFB2604	t:tr|C3ZB18|C3ZB18_BRAFL;Putative uncharacterized protein
			CAFC848	t:tr|C3ZA38|C3ZA38_BRAFL;Putative uncharacterized protein
			AOKF693	t:tr|C3ZA13|C3ZA13_BRAFL;Putative uncharacterized protein
			CAFC2182	t:tr|C3Z9I7|C3Z9I7_BRAFL;Putative uncharacterized protein
			CCHX6133	t:tr|C3Z9G0|C3Z9G0_BRAFL;Putative uncharacterized protein
			CAFC459	t:tr|C3Z9B6|C3Z9B6_BRAFL;Putative uncharacterized protein
			CCHX2679	t:tr|C3Z9B0|C3Z9B0_BRAFL;Putative uncharacterized protein
			CCHX2903	t:tr|C3Z8R0|C3Z8R0_BRAFL;Putative uncharacterized protein
			CAFB2197	t:tr|C3Z8Q7|C3Z8Q7_BRAFL;Putative uncharacterized protein
			CAFC921	t:tr|C3Z884|C3Z884_BRAFL;Putative uncharacterized protein (Fragment)
			CAFB2138	t:tr|C3Z827|C3Z827_BRAFL;Putative uncharacterized protein
			CCHX6168	t:tr|C3Z7W2|C3Z7W2_BRAFL;Putative uncharacterized protein
			CCHX6824	t:tr|C3Z7W2|C3Z7W2_BRAFL;Putative uncharacterized protein
			CCHX9056	t:tr|C3Z7V4|C3Z7V4_BRAFL;Putative uncharacterized protein
			CAFC892	t:tr|C3Z6R9|C3Z6R9_BRAFL;Putative uncharacterized protein
			CAFC877	t:tr|C3Z6G4|C3Z6G4_BRAFL;Putative uncharacterized protein
			CAWS784	t:tr|C3Z553|C3Z553_BRAFL;Putative uncharacterized protein
			CAWS916	t:tr|C3Z553|C3Z553_BRAFL;Putative uncharacterized protein
			CAFC729	t:tr|C3Z4M3|C3Z4M3_BRAFL;Putative uncharacterized protein
			CAFB1976	t:tr|C3Z3Z4|C3Z3Z4_BRAFL;Putative uncharacterized protein (Fragment)
			CCHX12588	t:tr|C3Z3S5|C3Z3S5_BRAFL;Putative uncharacterized protein
			CCHX11576	t:tr|C3Z3J2|C3Z3J2_BRAFL;Putative uncharacterized protein
			CAFB1415	t:tr|C3Z397|C3Z397_BRAFL;Putative uncharacterized protein
			CAFC1010	t:tr|C3Z353|C3Z353_BRAFL;Putative uncharacterized protein (Fragment)
			CAFC489	t:tr|C3Z2X0|C3Z2X0_BRAFL;Putative uncharacterized protein
			CAFF603	t:tr|C3Z1P1|C3Z1P1_BRAFL;Putative uncharacterized protein
			CAFC2298	t:tr|C3Z136|C3Z136_BRAFL;Putative uncharacterized protein
			CAFC520	t:tr|C3Z114|C3Z114_BRAFL;Primary amine oxidase
			CCHX7562	t:tr|C3YZY4|C3YZY4_BRAFL;Putative uncharacterized protein
			CAFC1127	t:tr|C3YZ54|C3YZ54_BRAFL;Putative uncharacterized protein
			CAFC666	t:tr|C3YYZ6|C3YYZ6_BRAFL;Putative uncharacterized protein
			CAFC748	t:tr|C3YYC0|C3YYC0_BRAFL;Putative uncharacterized protein
			CCHX12195	t:tr|C3YY60|C3YY60_BRAFL;Putative uncharacterized protein
			CCHX3741	t:tr|C3YY28|C3YY28_BRAFL;Putative uncharacterized protein
			CAFC1025	t:tr|C3YXS6|C3YXS6_BRAFL;Putative uncharacterized protein
			CAFF640	t:tr|C3YXN9|C3YXN9_BRAFL;Putative uncharacterized protein
			CCHX4343	t:tr|C3YXD3|C3YXD3_BRAFL;Putative uncharacterized protein
			CAOI2421	t:tr|C3YX48|C3YX48_BRAFL;Putative uncharacterized protein
			CAFC1029	t:tr|C3YX42|C3YX42_BRAFL;Putative uncharacterized protein (Fragment)
			CAFF427	t:tr|C3YV88|C3YV88_BRAFL;Putative uncharacterized protein
			CCHX12918	t:tr|C3YUS8|C3YUS8_BRAFL;Putative uncharacterized protein
			CCHX6313	t:tr|C3YU69|C3YU69_BRAFL;Putative uncharacterized protein
			CAFF637	t:tr|C3YTF8|C3YTF8_BRAFL;Putative uncharacterized protein
			CAFB2159	t:tr|C3YTB5|C3YTB5_BRAFL;Putative uncharacterized protein (Fragment)
			CAFC1019	t:tr|C3YS43|C3YS43_BRAFL;Putative uncharacterized protein
			CAFC436	t:tr|C3YS03|C3YS03_BRAFL;Putative uncharacterized protein
			CAFF2649	t:tr|C3YRP4|C3YRP4_BRAFL;Putative uncharacterized protein
			CCHX13541	t:tr|C3YRD0|C3YRD0_BRAFL;Putative uncharacterized protein
			CAFC423	t:tr|C3YR60|C3YR60_BRAFL;Putative uncharacterized protein
			CAFF420	t:tr|C3YP10|C3YP10_BRAFL;Putative uncharacterized protein
			CAFC969	t:tr|C3YNZ6|C3YNZ6_BRAFL;Putative uncharacterized protein
			CCHX6766	t:tr|C3YN54|C3YN54_BRAFL;Putative uncharacterized protein (Fragment)
			CAFC1111	t:tr|C3YMN1|C3YMN1_BRAFL;Putative uncharacterized protein
			CAFB2254	t:tr|C3YLP2|C3YLP2_BRAFL;Putative uncharacterized protein
			CCHX14647	t:tr|C3YLI8|C3YLI8_BRAFL;Putative uncharacterized protein
			CCHX5792	t:tr|C3YLI7|C3YLI7_BRAFL;Putative uncharacterized protein
			CCHX14828	t:tr|C3YLI7|C3YLI7_BRAFL;Putative uncharacterized protein
			CCHX12118	t:tr|C3YL60|C3YL60_BRAFL;Putative uncharacterized protein
			CCHX5298	t:tr|C3YL60|C3YL60_BRAFL;Putative uncharacterized protein
			CCHX5116	t:tr|C3YL50|C3YL50_BRAFL;Putative uncharacterized protein
			CAFC887	t:tr|C3YKC6|C3YKC6_BRAFL;Putative uncharacterized protein (Fragment)
			CCHX8821	t:tr|C3YKB5|C3YKB5_BRAFL;Putative uncharacterized protein
			CCHX11044	t:tr|C3YKB5|C3YKB5_BRAFL;Putative uncharacterized protein
			AOKF1171	t:tr|C3YKB5|C3YKB5_BRAFL;Putative uncharacterized protein
			CCHX16683	t:tr|C3YKB5|C3YKB5_BRAFL;Putative uncharacterized protein
			AOKG1214	t:tr|C3YKB5|C3YKB5_BRAFL;Putative uncharacterized protein
			CCHX3714	t:tr|C3YJF1|C3YJF1_BRAFL;Putative uncharacterized protein
			CAFC1124	t:tr|C3YJB3|C3YJB3_BRAFL;Putative uncharacterized protein
			AOKF1689	t:tr|C3YJ98|C3YJ98_BRAFL;Putative uncharacterized protein
			CCHX16726	t:tr|C3YJ06|C3YJ06_BRAFL;Superoxide dismutase [Cu-Zn]
			CCHX13540	t:tr|C3YJ02|C3YJ02_BRAFL;Putative uncharacterized protein (Fragment)
			CAFC858	t:tr|C3YIT1|C3YIT1_BRAFL;Putative uncharacterized protein
			CAFC488	t:tr|C3YIS7|C3YIS7_BRAFL;Putative uncharacterized protein
			CCHX14997	t:tr|C3YIE5|C3YIE5_BRAFL;Putative uncharacterized protein
			CCHX9285	t:tr|C3YIC8|C3YIC8_BRAFL;Putative uncharacterized protein
			CAFC509	t:tr|C3YI27|C3YI27_BRAFL;Putative uncharacterized protein
			CAFF622	t:tr|C3YHW3|C3YHW3_BRAFL;Putative uncharacterized protein (Fragment)
			CCHX1206	t:tr|C3YHV5|C3YHV5_BRAFL;Putative uncharacterized protein
			CCHX847	t:tr|C3YHV5|C3YHV5_BRAFL;Putative uncharacterized protein
			CCHX4446	t:tr|C3YHU4|C3YHU4_BRAFL;Putative uncharacterized protein
			CAFC653	t:tr|C3YHS3|C3YHS3_BRAFL;Putative uncharacterized protein
			CAFB2143	t:tr|C3YHE2|C3YHE2_BRAFL;Putative uncharacterized protein
			CAFC1099	t:tr|C3YH65|C3YH65_BRAFL;Putative uncharacterized protein
			CCHX11773	t:tr|C3YGW7|C3YGW7_BRAFL;Putative uncharacterized protein
			CAFF662	t:tr|C3YGM8|C3YGM8_BRAFL;Putative uncharacterized protein
			CAFF790	t:tr|C3YGJ5|C3YGJ5_BRAFL;Putative uncharacterized protein
			CCHX1143	t:tr|C3YFE4|C3YFE4_BRAFL;Putative uncharacterized protein
			CAFF436	t:tr|C3YEQ2|C3YEQ2_BRAFL;Putative uncharacterized protein
			CCHX10949	t:tr|C3YCV2|C3YCV2_BRAFL;Putative uncharacterized protein
			CCHX15272	t:tr|C3YCS3|C3YCS3_BRAFL;Putative uncharacterized protein
			CAFC1038	t:tr|C3YC48|C3YC48_BRAFL;Putative uncharacterized protein
			CCHX3369	t:tr|C3YC00|C3YC00_BRAFL;Putative uncharacterized protein
			CCHX15466	t:tr|C3YBZ2|C3YBZ2_BRAFL;Putative uncharacterized protein
			CAFC515	t:tr|C3YBL3|C3YBL3_BRAFL;Putative uncharacterized protein
			CCHX5043	t:tr|C3YB88|C3YB88_BRAFL;Putative uncharacterized protein
			CAFC397	t:tr|C3YAV1|C3YAV1_BRAFL;Putative uncharacterized protein (Fragment)
			CCHX11872	t:tr|C3YAF6|C3YAF6_BRAFL;Putative uncharacterized protein
			CCHX3116	t:tr|C3YAF5|C3YAF5_BRAFL;Putative uncharacterized protein
			CCHX11931	t:tr|C3YA96|C3YA96_BRAFL;Putative uncharacterized protein
			CAFB2085	t:tr|C3YA06|C3YA06_BRAFL;Putative uncharacterized protein
			CAFB2057	t:tr|C3Y9N6|C3Y9N6_BRAFL;Putative uncharacterized protein
			CAFC688	t:tr|C3Y9B5|C3Y9B5_BRAFL;Putative uncharacterized protein
			CCHX7035	t:tr|C3Y9A8|C3Y9A8_BRAFL;Putative uncharacterized protein
			CAFB2280	t:tr|C3Y931|C3Y931_BRAFL;Putative uncharacterized protein
			AOKG528	t:tr|C3Y8S9|C3Y8S9_BRAFL;Putative uncharacterized protein
			CAFC863	t:tr|C3Y7V4|C3Y7V4_BRAFL;Putative uncharacterized protein
			CAFC584	t:tr|C3Y7V4|C3Y7V4_BRAFL;Putative uncharacterized protein
			CAFC596	t:tr|C3Y7N4|C3Y7N4_BRAFL;Putative uncharacterized protein
			AOKF1168	t:tr|C3Y7L2|C3Y7L2_BRAFL;Putative uncharacterized protein
			CAFC896	t:tr|C3Y7B9|C3Y7B9_BRAFL;Putative uncharacterized protein
			CAFC568	t:tr|C3Y6X6|C3Y6X6_BRAFL;Putative uncharacterized protein
			CAFB2075	t:tr|C3Y6X6|C3Y6X6_BRAFL;Putative uncharacterized protein
			CAFB2144	t:tr|C3Y5Z5|C3Y5Z5_BRAFL;Putative uncharacterized protein
			AOKF1854	t:tr|C3Y5X5|C3Y5X5_BRAFL;Putative uncharacterized protein
			CCHX2012	t:tr|C3Y5U4|C3Y5U4_BRAFL;Putative uncharacterized protein
			CCHX8186	t:tr|C3Y5U1|C3Y5U1_BRAFL;Putative uncharacterized protein
			CCHX10358	t:tr|C3Y5U1|C3Y5U1_BRAFL;Putative uncharacterized protein
			CCHX11997	t:tr|C3Y4L8|C3Y4L8_BRAFL;Putative uncharacterized protein
			CAFB2181	t:tr|C3Y4I4|C3Y4I4_BRAFL;Putative uncharacterized protein
			CCHX3792	t:tr|C3Y4H5|C3Y4H5_BRAFL;Putative uncharacterized protein
			CCHX9021	t:tr|C3Y4B5|C3Y4B5_BRAFL;Putative uncharacterized protein
			CAFF598	t:tr|C3Y4A6|C3Y4A6_BRAFL;Putative uncharacterized protein (Fragment)
			CAFC448	t:tr|C3Y408|C3Y408_BRAFL;Putative uncharacterized protein
			CCHX1041	t:tr|C3Y3H4|C3Y3H4_BRAFL;Putative uncharacterized protein
			CCHX14132	t:tr|C3Y354|C3Y354_BRAFL;Putative uncharacterized protein
			CCHX5957	t:tr|C3Y2X9|C3Y2X9_BRAFL;Putative uncharacterized protein
			CCHX16816	t:tr|C3Y2X9|C3Y2X9_BRAFL;Putative uncharacterized protein
			CCHX10972	t:tr|C3Y2X9|C3Y2X9_BRAFL;Putative uncharacterized protein
			CAFC627	t:tr|C3Y2T4|C3Y2T4_BRAFL;Putative uncharacterized protein
			CAWS1292	t:tr|C3Y1Y2|C3Y1Y2_BRAFL;Putative uncharacterized protein
			CAFB2192	t:tr|C3Y0Z1|C3Y0Z1_BRAFL;Putative uncharacterized protein
			CAFF614	t:tr|C3Y0Y9|C3Y0Y9_BRAFL;Putative uncharacterized protein
			CCHX10620	t:tr|C3Y0S3|C3Y0S3_BRAFL;Putative uncharacterized protein
			CCHX15634	t:tr|C3XZE2|C3XZE2_BRAFL;Putative uncharacterized protein
			CAFC702	t:tr|C3XYB4|C3XYB4_BRAFL;Putative uncharacterized protein
			CAFC1055	t:tr|C3XY26|C3XY26_BRAFL;Putative uncharacterized protein
			CCHX6915	t:tr|C3XXQ2|C3XXQ2_BRAFL;Putative uncharacterized protein
			CCHX11509	t:tr|C3XXQ2|C3XXQ2_BRAFL;Putative uncharacterized protein
			CAFF485	t:tr|C3XXL8|C3XXL8_BRAFL;Putative uncharacterized protein
			CAFC470	t:tr|C3XXC0|C3XXC0_BRAFL;Putative uncharacterized protein
			CAFB2267	t:tr|C3XWN0|C3XWN0_BRAFL;Putative uncharacterized protein
			CAFB2243	t:tr|C3XWM5|C3XWM5_BRAFL;Putative uncharacterized protein
			CCHX11025	t:tr|C3XWE7|C3XWE7_BRAFL;Putative uncharacterized protein
			CAFF511	t:tr|C3XW52|C3XW52_BRAFL;Putative uncharacterized protein
			CCHX6181	t:tr|C3XVZ6|C3XVZ6_BRAFL;Putative uncharacterized protein
			CAFB2284	t:tr|C3XVU1|C3XVU1_BRAFL;Putative uncharacterized protein
			CAFC987	t:tr|C3XVJ3|C3XVJ3_BRAFL;Putative uncharacterized protein
			CAFC590	t:tr|C3XV77|C3XV77_BRAFL;Putative uncharacterized protein
			CAFF552	t:tr|C3XV47|C3XV47_BRAFL;Putative uncharacterized protein
			CAFF650	t:tr|C3XUH9|C3XUH9_BRAFL;Putative uncharacterized protein (Fragment)
			CAFC1119	t:tr|C3XUH9|C3XUH9_BRAFL;Putative uncharacterized protein (Fragment)
			CCHX13955	t:tr|C3XUG3|C3XUG3_BRAFL;Putative uncharacterized protein
			CAFB2282	t:tr|C3XSY4|C3XSY4_BRAFL;Putative uncharacterized protein
			CAFB2275	t:tr|C3XSK4|C3XSK4_BRAFL;Putative uncharacterized protein
			CAOH888	t:tr|C3XSH5|C3XSH5_BRAFL;Putative uncharacterized protein
			CAFB1977	t:tr|C3XSF2|C3XSF2_BRAFL;Putative uncharacterized protein (Fragment)
			CAFC1017	t:tr|C3XRJ4|C3XRJ4_BRAFL;Putative uncharacterized protein (Fragment)
			CAFC631	t:tr|C3XRD3|C3XRD3_BRAFL;Putative uncharacterized protein
			CCHX14029	t:tr|C3XQH6|C3XQH6_BRAFL;Putative uncharacterized protein
			CAFC837	t:tr|C3XPR0|C3XPR0_BRAFL;Putative uncharacterized protein (Fragment)
			CCHX11094	t:tr|C3XPF3|C3XPF3_BRAFL;Putative uncharacterized protein
			CCHX10124	t:tr|C3HT31|C3HT31_BACTU;Putative uncharacterized protein
			CAWS1449	t:tr|C1IS25|C1IS25_CARBN;Myosin-like antigen (Fragment)
			CCHX14081	t:tr|C1BYL0|C1BYL0_ESOLU;FRA10AC1 homolog
			CCHX16842	t:tr|C0QAX4|C0QAX4_DESAH;Putative uncharacterized protein
			AOKG735	t:tr|C0QAX4|C0QAX4_DESAH;Putative uncharacterized protein
			CAOI941	t:tr|C0QAX4|C0QAX4_DESAH;Putative uncharacterized protein
			CCHX2433	t:tr|C0KTQ3|C0KTQ3_9CNID;Cysteine-rich protein
			CCHX948	t:tr|C0HBR4|C0HBR4_SALSA;Endonuclease domain-containing 1 protein
			CCHX14431	t:tr|C0H692|C0H692_ACRMI;Small cysteine-rich protein 3
			CCHX10674	t:tr|C0H692|C0H692_ACRMI;Small cysteine-rich protein 3
			CCHX3983	t:tr|C0H691|C0H691_ACRMI;Small cysteine-rich protein 2
			CCHX8951	t:tr|C0H691|C0H691_ACRMI;Small cysteine-rich protein 2
			CCHX5267	t:tr|C0H691|C0H691_ACRMI;Small cysteine-rich protein 2
			CCHX16663	t:tr|B9JLE6|B9JLE6_AGRRK;Putative uncharacterized protein
			AOKG1270	t:tr|B9DJQ9|B9DJQ9_STACT;Truncated protein, similar to cell wall surface anchor family protein (Fragment 1)
			CCHX2149	t:tr|B8LDE7|B8LDE7_THAPS;Predicted protein (Fragment)
			AOKF998	t:tr|B8FE88|B8FE88_DESAA;Putative uncharacterized protein
			CCHX16593	t:tr|B8C5T8|B8C5T8_THAPS;Trypsin-like serine protease (Fragment)
			CCHX16325	t:tr|B7UCF9|B7UCF9_SCYSE;Vitelline membrane outer layer 1-like protein
			CCHX15599	t:tr|B7T148|B7T148_ACRMI;Putative uncharacterized protein
			CAFB1400	t:tr|B7T147|B7T147_ACRMI;Putative uncharacterized protein
			CAFB1291	t:tr|B7T147|B7T147_ACRMI;Putative uncharacterized protein
			CAOG837	t:tr|B7T147|B7T147_ACRMI;Putative uncharacterized protein
			CAOG623	t:tr|B7T145|B7T145_ACRMI;Putative uncharacterized protein
			AOKF1201	t:tr|B7T145|B7T145_ACRMI;Putative uncharacterized protein
			CCHX8888	t:tr|B7T145|B7T145_ACRMI;Putative uncharacterized protein
			CCHX6769	t:tr|B7T145|B7T145_ACRMI;Putative uncharacterized protein
			CAFB1362	t:tr|B7T145|B7T145_ACRMI;Putative uncharacterized protein
			CAOG966	t:tr|B7T144|B7T144_ACRMI;Putative uncharacterized protein
			CAOI843	t:tr|B7T144|B7T144_ACRMI;Putative uncharacterized protein
			CCHX6733	t:tr|B7T140|B7T140_ACRMI;Putative uncharacterized protein
			CCHX1275	t:tr|B7T139|B7T139_ACRMI;Putative uncharacterized protein
			CCHX17173	t:tr|B7T138|B7T138_ACRMI;Putative uncharacterized protein
			CCHX15713	t:tr|B7QNR4|B7QNR4_IXOSC;Putative uncharacterized protein
			CCHX9546	t:tr|B7QJQ2|B7QJQ2_IXOSC;Putative uncharacterized protein (Fragment)
			CCHX2896	t:tr|B7QJJ3|B7QJJ3_IXOSC;Putative uncharacterized protein
			CCHX16345	t:tr|B7QI93|B7QI93_IXOSC;Putative uncharacterized protein (Fragment)
			CCHX8853	t:tr|B7PZV3|B7PZV3_IXOSC;Putative uncharacterized protein (Fragment)
			CCHX13979	t:tr|B7PVJ4|B7PVJ4_IXOSC;Putative uncharacterized protein
			CCHX8763	t:tr|B7PQG1|B7PQG1_IXOSC;Putative uncharacterized protein (Fragment)
			CCHX16631	t:tr|B7PQG1|B7PQG1_IXOSC;Putative uncharacterized protein (Fragment)
			CCHX5774	t:tr|B7PGF4|B7PGF4_IXOSC;Putative uncharacterized protein
			CAOH399	t:tr|B7PGF4|B7PGF4_IXOSC;Putative uncharacterized protein
			CCHX6071	t:tr|B7PFI2|B7PFI2_IXOSC;Putative uncharacterized protein
			CCHX15006	t:tr|B7PAD9|B7PAD9_IXOSC;Putative uncharacterized protein
			CCHX3226	t:tr|B7PAD9|B7PAD9_IXOSC;Putative uncharacterized protein
			CCHX16029	t:tr|B7P318|B7P318_IXOSC;E1b-55kD-associated protein, putative (Fragment)
			CAFC599	t:tr|B7P1J0|B7P1J0_IXOSC;Putative uncharacterized protein (Fragment)
			CCHX1917	t:tr|B7GB73|B7GB73_PHATR;FeS assembly protein suf
			CCHX14256	t:tr|B7G8P6|B7G8P6_PHATR;Predicted protein
			CCHX8422	t:tr|B7G1Z3|B7G1Z3_PHATR;Predicted protein
			CCHX13800	t:tr|B7G1Z3|B7G1Z3_PHATR;Predicted protein
			CCHX13716	t:tr|B7FV43|B7FV43_PHATR;Predicted protein
			CAOH420	t:tr|B6SCR5|B6SCR5_9CNID;BMP2/4 (Fragment)
			CCHX13596	t:tr|B6KAM9|B6KAM9_TOXGO;Putative uncharacterized protein
			CAFF2387	t:tr|B6FNX2|B6FNX2_9CLOT;Putative uncharacterized protein
			CAWS789	t:tr|B6FNX2|B6FNX2_9CLOT;Putative uncharacterized protein
			CCHX14955	t:tr|B5Y3F2|B5Y3F2_PHATR;Predicted protein
			CCHX2945	t:tr|B5XC29|B5XC29_SALSA;Cancer-up-regulated gene 2 protein
			CCHX10457	t:tr|B5JVQ5|B5JVQ5_9GAMM;Putative hydrolase of the alpha/beta fold superfamily
			CCHX3524	t:tr|B5GZJ3|B5GZJ3_STRCL;Putative uncharacterized protein
			CCHX4563	t:tr|B5GZJ3|B5GZJ3_STRCL;Putative uncharacterized protein
			CCHX5038	t:tr|B5D5P2|B5D5P2_AREMA;Alanopine dehydrogenase
			CCHX13741	t:tr|B5D5P2|B5D5P2_AREMA;Alanopine dehydrogenase
			CCHX8241	t:tr|B4ZYT2|B4ZYT2_ACRMI;SoxF
			CCHX9113	t:tr|B4ZYT2|B4ZYT2_ACRMI;SoxF
			CAOI2556	t:tr|B4ZYT0|B4ZYT0_ACRMI;SoxC
			CCHX4702	t:tr|B4ZYS7|B4ZYS7_ACRMI;SoxB1
			AOKF1116	t:tr|B4YFB4|B4YFB4_ACRPL;Cytochrome P450 74A
			CCHX1432	t:tr|B4YFB4|B4YFB4_ACRPL;Cytochrome P450 74A
			CAOH2432	t:tr|B4YFB4|B4YFB4_ACRPL;Cytochrome P450 74A
			CCHX5850	t:tr|B4WAQ1|B4WAQ1_9CAUL;Putative uncharacterized protein
			CCHX10132	t:tr|B4MWK0|B4MWK0_DROWI;GK14823
			CCHX13908	t:tr|B4MWK0|B4MWK0_DROWI;GK14823
			CCHX2082	t:tr|B4F6V5|B4F6V5_XENTR;Putative uncharacterized protein
			CAOI2590	t:tr|B4DZ93|B4DZ93_HUMAN;cDNA FLJ60984, highly similar to Deleted in lung and esophageal cancer protein1
			CAOG606	t:tr|B3VMK3|B3VMK3_ACRMI;Triglyceride lipase
			CAWS1140	t:tr|B3SDD1|B3SDD1_TRIAD;Predicted protein
			CAFB1812	t:tr|B3S8Z1|B3S8Z1_TRIAD;Putative uncharacterized protein
			AOKG2290	t:tr|B3S8R3|B3S8R3_TRIAD;Predicted protein
			CCHX15520	t:tr|B3S3Z4|B3S3Z4_TRIAD;Putative uncharacterized protein
			CAOH756	t:tr|B3S3Y9|B3S3Y9_TRIAD;Putative uncharacterized protein
			CCHX13089	t:tr|B3S1T7|B3S1T7_TRIAD;Putative uncharacterized protein
			CCHX9894	t:tr|B3S0J0|B3S0J0_TRIAD;Putative uncharacterized protein
			CAWS1234	t:tr|B3RY39|B3RY39_TRIAD;Putative uncharacterized protein
			CCHX4736	t:tr|B3RXS8|B3RXS8_TRIAD;Putative uncharacterized protein
			CCHX11880	t:tr|B3RX64|B3RX64_TRIAD;Putative uncharacterized protein
			CCHX10032	t:tr|B3RUK9|B3RUK9_TRIAD;Putative uncharacterized protein (Fragment)
			AOKG629	t:tr|B3RTA4|B3RTA4_TRIAD;Expressed protein
			CCHX3666	t:tr|B3RTA4|B3RTA4_TRIAD;Expressed protein
			AOKF1300	t:tr|B3RQV4|B3RQV4_TRIAD;Putative uncharacterized protein
			CCHX6589	t:tr|B3RPI3|B3RPI3_TRIAD;Predicted protein
			CCHX5825	t:tr|B3RPI3|B3RPI3_TRIAD;Predicted protein
			CAOG433	t:tr|B3RJE9|B3RJE9_TRIAD;Predicted protein
			AOKG764	t:tr|B3RIA4|B3RIA4_TRIAD;Putative uncharacterized protein
			CCHX2044	t:tr|B3EJ01|B3EJ01_CHLPB;Phosphatidylserine decarboxylase-related
			CCHX8962	t:tr|B3ECZ0|B3ECZ0_CHLL2;Nucleoside phosphorylase-like protein
			CCHX8076	t:tr|B2CN80|B2CN80_DAPPU;Reverse transcriptase
			CCHX5358	t:tr|B0ZZ78|B0ZZ78_9CNID;Cyano fluorescent protein (Fragment)
			CCHX4268	t:tr|B0ZZ78|B0ZZ78_9CNID;Cyano fluorescent protein (Fragment)
			CCHX5594	t:tr|B0ZZ78|B0ZZ78_9CNID;Cyano fluorescent protein (Fragment)
			CCHX14615	t:tr|B0XBT1|B0XBT1_CULQU;Endothelin-converting enzyme
			AOKG1959	t:tr|B0WSK5|B0WSK5_CULQU;GLP_748_1200_211 (Fragment)
			CCHX1936	t:tr|B0VZU4|B0VZU4_CULQU;Putative uncharacterized protein
			CCHX9143	t:tr|B0R0P0|B0R0P0_DANRE;Novel protein
			CCHX5079	t:tr|B0EVY5|B0EVY5_ACRMI;Cryptochrome CRY2 (Fragment)
			CCHX16750	t:tr|B0ETN3|B0ETN3_ENTDI;Putative uncharacterized protein (Fragment)
			CCHX11333	t:tr|B0DN71|B0DN71_LACBS;Predicted protein
			CCHX13432	t:tr|A9VAM4|A9VAM4_MONBE;Predicted protein
			AOKF1101	t:tr|A9V5A6|A9V5A6_MONBE;Predicted protein
			CAWS750	t:tr|A9UZ50|A9UZ50_MONBE;Predicted protein
			CCHX2116	t:tr|A9UIA7|A9UIA7_NEMVE;Hedgling (Fragment)
			CCHX11887	t:tr|A9NLH1|A9NLH1_PICSI;Putative uncharacterized protein
			AOKF2130	t:tr|A9JR74|A9JR74_DANRE;Pom121 protein (Fragment)
			CCHX1251	t:tr|A9AIH1|A9AIH1_BURM1;Putative uncharacterized protein
			CCHX15593	t:tr|A8ZML7|A8ZML7_ACAM1;Putative uncharacterized protein
			CCHX6570	t:tr|A8ZML7|A8ZML7_ACAM1;Putative uncharacterized protein
			CCHX8437	t:tr|A8ZML6|A8ZML6_ACAM1;Putative uncharacterized protein
			CCHX9570	t:tr|A8ZML6|A8ZML6_ACAM1;Putative uncharacterized protein
			CAOI2640	t:tr|A8XU01|A8XU01_CAEBR;Putative uncharacterized protein (Fragment)
			CAOI513	t:tr|A8XEM7|A8XEM7_CAEBR;Putative uncharacterized protein
			CAWS987	t:tr|A8X010|A8X010_CAEBR;Putative uncharacterized protein
			AOKF2291	t:tr|A8PJZ7|A8PJZ7_BRUMA;rRNA promoter binding protein, putative
			AOKF575	t:tr|A8PJZ7|A8PJZ7_BRUMA;rRNA promoter binding protein, putative
			CCHX1088	t:tr|A8P6U5|A8P6U5_BRUMA;Putative uncharacterized protein (Fragment)
			CAOG583	t:tr|A8NVW7|A8NVW7_BRUMA;Putative uncharacterized protein
			CAWS685	t:tr|A8NFC5|A8NFC5_BRUMA;rRNA promoter binding protein, putative (Fragment)
			CAOH2640	t:tr|A8KC48|A8KC48_DANRE;Zgc:174680 protein
			CCHX6743	t:tr|A8J1Z9|A8J1Z9_CHLRE;Predicted protein
			CCHX13849	t:tr|A8IPU0|A8IPU0_CHLRE;Predicted protein
			CAOG449	t:tr|A8DWT2|A8DWT2_NEMVE;Predicted protein (Fragment)
			CCHX12172	t:tr|A8DWT2|A8DWT2_NEMVE;Predicted protein (Fragment)
			CAOI1080	t:tr|A8DW18|A8DW18_NEMVE;Predicted protein
			CCHX1770	t:tr|A8DV07|A8DV07_NEMVE;Predicted protein (Fragment)
			CCHX8537	t:tr|A8DUQ6|A8DUQ6_NEMVE;Predicted protein
			CCHX10939	t:tr|A8C9L9|A8C9L9_9CNID;Beta gamma crystallin isoform 9
			CCHX8884	t:tr|A8C9L9|A8C9L9_9CNID;Beta gamma crystallin isoform 9
			CCHX8067	t:tr|A8C9L9|A8C9L9_9CNID;Beta gamma crystallin isoform 9
			CCHX13009	t:tr|A8C9K2|A8C9K2_9CNID;Galaxin (Fragment)
			CCHX14206	t:tr|A7TCQ4|A7TCQ4_NEMVE;Predicted protein
			CCHX14374	t:tr|A7TCD1|A7TCD1_NEMVE;Predicted protein
			CAOH661	t:tr|A7TB07|A7TB07_NEMVE;Predicted protein (Fragment)
			CCHX10675	t:tr|A7TA46|A7TA46_NEMVE;Predicted protein (Fragment)
			AOKF680	t:tr|A7TA17|A7TA17_NEMVE;Predicted protein (Fragment)
			CCHX10740	t:tr|A7T7E6|A7T7E6_NEMVE;Predicted protein (Fragment)
			CCHX15612	t:tr|A7T732|A7T732_NEMVE;Predicted protein
			CCHX14968	t:tr|A7T634|A7T634_NEMVE;Predicted protein
			CCHX9972	t:tr|A7T5X0|A7T5X0_NEMVE;Predicted protein
			CCHX8988	t:tr|A7T5C4|A7T5C4_NEMVE;Predicted protein
			CCHX14938	t:tr|A7T4V0|A7T4V0_NEMVE;Predicted protein
			AOKG710	t:tr|A7T4A1|A7T4A1_NEMVE;Predicted protein
			CCHX13158	t:tr|A7T3U9|A7T3U9_NEMVE;Predicted protein
			CCHX13570	t:tr|A7T387|A7T387_NEMVE;Predicted protein
			CCHX5274	t:tr|A7T387|A7T387_NEMVE;Predicted protein
			CAFF615	t:tr|A7T387|A7T387_NEMVE;Predicted protein
			CAWS1333	t:tr|A7T2N1|A7T2N1_NEMVE;Predicted protein
			CAOH2308	t:tr|A7T2M0|A7T2M0_NEMVE;Predicted protein
			CAWS1668	t:tr|A7T2K8|A7T2K8_NEMVE;Predicted protein
			CCHX9381	t:tr|A7T2I3|A7T2I3_NEMVE;Predicted protein
			CCHX1237	t:tr|A7T2I3|A7T2I3_NEMVE;Predicted protein
			AOKF1208	t:tr|A7T280|A7T280_NEMVE;Predicted protein
			CCHX10336	t:tr|A7T1Z7|A7T1Z7_NEMVE;Predicted protein
			CCHX1240	t:tr|A7T1V2|A7T1V2_NEMVE;Predicted protein
			CCHX4780	t:tr|A7T1V2|A7T1V2_NEMVE;Predicted protein
			CCHX8895	t:tr|A7T1E5|A7T1E5_NEMVE;Predicted protein
			CCHX3178	t:tr|A7T186|A7T186_NEMVE;Predicted protein
			AOKF531	t:tr|A7T153|A7T153_NEMVE;Predicted protein
			CCHX1326	t:tr|A7T0W4|A7T0W4_NEMVE;Predicted protein (Fragment)
			CCHX13827	t:tr|A7T0W4|A7T0W4_NEMVE;Predicted protein (Fragment)
			CCHX1257	t:tr|A7T0U4|A7T0U4_NEMVE;Predicted protein
			CCHX16636	t:tr|A7T0S8|A7T0S8_NEMVE;Predicted protein
			CCHX3551	t:tr|A7T0R8|A7T0R8_NEMVE;Predicted protein (Fragment)
			CCHX944	t:tr|A7T0D2|A7T0D2_NEMVE;Predicted protein
			CCHX13799	t:tr|A7SZP4|A7SZP4_NEMVE;Predicted protein
			CCHX2247	t:tr|A7SZJ7|A7SZJ7_NEMVE;Predicted protein
			CCHX14902	t:tr|A7SZJ7|A7SZJ7_NEMVE;Predicted protein
			CAOI677	t:tr|A7SZJ7|A7SZJ7_NEMVE;Predicted protein
			CAWS1731	t:tr|A7SZH1|A7SZH1_NEMVE;Predicted protein
			AOKF751	t:tr|A7SZB9|A7SZB9_NEMVE;Predicted protein
			AOKF1811	t:tr|A7SZ64|A7SZ64_NEMVE;Predicted protein
			CCHX2880	t:tr|A7SYY1|A7SYY1_NEMVE;Predicted protein
			CCHX1892	t:tr|A7SYN4|A7SYN4_NEMVE;Predicted protein
			CAFB2007	t:tr|A7SYL1|A7SYL1_NEMVE;Predicted protein (Fragment)
			CCHX2753	t:tr|A7SYH6|A7SYH6_NEMVE;Predicted protein
			CAFC873	t:tr|A7SYG6|A7SYG6_NEMVE;Predicted protein
			CCHX14485	t:tr|A7SYD9|A7SYD9_NEMVE;Predicted protein
			CCHX6417	t:tr|A7SYD4|A7SYD4_NEMVE;Predicted protein
			CCHX6218	t:tr|A7SY04|A7SY04_NEMVE;Predicted protein
			CCHX11740	t:tr|A7SXZ1|A7SXZ1_NEMVE;Predicted protein
			CCHX4664	t:tr|A7SXQ0|A7SXQ0_NEMVE;Predicted protein
			CCHX8934	t:tr|A7SXP8|A7SXP8_NEMVE;Predicted protein
			CCHX15803	t:tr|A7SXL9|A7SXL9_NEMVE;Predicted protein
			CCHX15156	t:tr|A7SXL8|A7SXL8_NEMVE;Predicted protein
			CCHX3744	t:tr|A7SXL8|A7SXL8_NEMVE;Predicted protein
			CCHX9723	t:tr|A7SXL8|A7SXL8_NEMVE;Predicted protein
			CCHX1499	t:tr|A7SXH6|A7SXH6_NEMVE;Predicted protein
			CCHX5876	t:tr|A7SXH6|A7SXH6_NEMVE;Predicted protein
			CCHX16736	t:tr|A7SXH4|A7SXH4_NEMVE;Predicted protein
			CAOI1960	t:tr|A7SXF7|A7SXF7_NEMVE;Predicted protein
			CCHX15348	t:tr|A7SXF4|A7SXF4_NEMVE;Predicted protein
			AOKG1763	t:tr|A7SX57|A7SX57_NEMVE;Predicted protein
			AOKF1342	t:tr|A7SWW7|A7SWW7_NEMVE;Predicted protein
			CCHX8918	t:tr|A7SWR0|A7SWR0_NEMVE;Predicted protein
			CCHX5450	t:tr|A7SWQ7|A7SWQ7_NEMVE;Predicted protein
			CCHX13835	t:tr|A7SWP4|A7SWP4_NEMVE;Predicted protein
			CAWS1148	t:tr|A7SWP4|A7SWP4_NEMVE;Predicted protein
			CCHX6383	t:tr|A7SWL3|A7SWL3_NEMVE;Predicted protein
			CAFF583	t:tr|A7SWG1|A7SWG1_NEMVE;Predicted protein
			CAOH725	t:tr|A7SWE3|A7SWE3_NEMVE;Predicted protein (Fragment)
			CCHX3049	t:tr|A7SWA6|A7SWA6_NEMVE;Predicted protein
			AOKF954	t:tr|A7SVU0|A7SVU0_NEMVE;Predicted protein
			CCHX13888	t:tr|A7SVR7|A7SVR7_NEMVE;Predicted protein
			CCHX3695	t:tr|A7SVQ6|A7SVQ6_NEMVE;Predicted protein
			CCHX5336	t:tr|A7SVQ4|A7SVQ4_NEMVE;Predicted protein
			CCHX7477	t:tr|A7SVQ4|A7SVQ4_NEMVE;Predicted protein
			AOKG2025	t:tr|A7SVN5|A7SVN5_NEMVE;Predicted protein
			CCHX11085	t:tr|A7SVI5|A7SVI5_NEMVE;Predicted protein
			AOKF1637	t:tr|A7SUZ0|A7SUZ0_NEMVE;Predicted protein (Fragment)
			AOKG2264	t:tr|A7SUZ0|A7SUZ0_NEMVE;Predicted protein (Fragment)
			CCHX10708	t:tr|A7SUX6|A7SUX6_NEMVE;Predicted protein
			CCHX7349	t:tr|A7SUR8|A7SUR8_NEMVE;Predicted protein
			CCHX10460	t:tr|A7SUI5|A7SUI5_NEMVE;Predicted protein
			CCHX4676	t:tr|A7SUE7|A7SUE7_NEMVE;Predicted protein
			CCHX13691	t:tr|A7SU85|A7SU85_NEMVE;Predicted protein
			CCHX11634	t:tr|A7SU50|A7SU50_NEMVE;Predicted protein
			AOKF1615	t:tr|A7SU16|A7SU16_NEMVE;Predicted protein
			AOKF633	t:tr|A7STV8|A7STV8_NEMVE;Predicted protein
			AOKG1209	t:tr|A7STV5|A7STV5_NEMVE;Predicted protein
			CCHX10692	t:tr|A7STQ5|A7STQ5_NEMVE;Predicted protein
			CCHX10037	t:tr|A7STN3|A7STN3_NEMVE;Predicted protein
			CCHX9433	t:tr|A7STN0|A7STN0_NEMVE;Predicted protein (Fragment)
			AOKF2283	t:tr|A7STK2|A7STK2_NEMVE;Predicted protein
			CCHX14850	t:tr|A7ST79|A7ST79_NEMVE;Predicted protein
			CCHX3576	t:tr|A7ST34|A7ST34_NEMVE;Predicted protein
			CCHX6615	t:tr|A7ST00|A7ST00_NEMVE;Predicted protein
			CCHX3835	t:tr|A7SSZ4|A7SSZ4_NEMVE;Predicted protein (Fragment)
			CCHX3126	t:tr|A7SSV0|A7SSV0_NEMVE;Predicted protein
			CCHX5680	t:tr|A7SSU5|A7SSU5_NEMVE;Predicted protein
			CCHX12719	t:tr|A7SSR7|A7SSR7_NEMVE;Predicted protein
			CAOG1038	t:tr|A7SSN7|A7SSN7_NEMVE;Predicted protein (Fragment)
			CCHX11489	t:tr|A7SSH4|A7SSH4_NEMVE;Predicted protein
			CCHX8861	t:tr|A7SSH0|A7SSH0_NEMVE;Predicted protein (Fragment)
			AOKG1448	t:tr|A7SSG2|A7SSG2_NEMVE;Predicted protein
			CCHX15702	t:tr|A7SSD7|A7SSD7_NEMVE;Predicted protein
			CCHX3673	t:tr|A7SSD4|A7SSD4_NEMVE;Predicted protein (Fragment)
			CCHX3094	t:tr|A7SSA4|A7SSA4_NEMVE;Predicted protein
			CAOG651	t:tr|A7SS84|A7SS84_NEMVE;Predicted protein
			AOKG1798	t:tr|A7SS43|A7SS43_NEMVE;Predicted protein
			CAOI416	t:tr|A7SS39|A7SS39_NEMVE;Predicted protein (Fragment)
			CCHX3624	t:tr|A7SS25|A7SS25_NEMVE;Predicted protein
			CCHX7678	t:tr|A7SS25|A7SS25_NEMVE;Predicted protein
			CCHX5759	t:tr|A7SS01|A7SS01_NEMVE;Predicted protein (Fragment)
			CAOG1069	t:tr|A7SRW9|A7SRW9_NEMVE;Predicted protein
			CCHX3258	t:tr|A7SRW9|A7SRW9_NEMVE;Predicted protein
			CCHX1781	t:tr|A7SRW9|A7SRW9_NEMVE;Predicted protein
			CCHX16974	t:tr|A7SRW7|A7SRW7_NEMVE;Predicted protein
			AOKF1701	t:tr|A7SRT4|A7SRT4_NEMVE;Predicted protein
			CCHX1626	t:tr|A7SRN7|A7SRN7_NEMVE;Predicted protein
			CAWS1678	t:tr|A7SRN6|A7SRN6_NEMVE;Predicted protein
			CCHX10213	t:tr|A7SRM2|A7SRM2_NEMVE;Predicted protein
			CAOH645	t:tr|A7SRK7|A7SRK7_NEMVE;Predicted protein
			CCHX1690	t:tr|A7SRK7|A7SRK7_NEMVE;Predicted protein
			CCHX15706	t:tr|A7SRG6|A7SRG6_NEMVE;Predicted protein
			CCHX6312	t:tr|A7SRG6|A7SRG6_NEMVE;Predicted protein
			CCHX4114	t:tr|A7SRG6|A7SRG6_NEMVE;Predicted protein
			CCHX12360	t:tr|A7SRG6|A7SRG6_NEMVE;Predicted protein
			CCHX5014	t:tr|A7SRF9|A7SRF9_NEMVE;Predicted protein
			CCHX15698	t:tr|A7SRF6|A7SRF6_NEMVE;Predicted protein
			CCHX7208	t:tr|A7SRF6|A7SRF6_NEMVE;Predicted protein
			CAOH966	t:tr|A7SRF6|A7SRF6_NEMVE;Predicted protein
			CCHX10299	t:tr|A7SRA6|A7SRA6_NEMVE;Predicted protein
			CCHX9267	t:tr|A7SR82|A7SR82_NEMVE;Predicted protein
			CCHX1963	t:tr|A7SR56|A7SR56_NEMVE;Predicted protein
			CCHX13016	t:tr|A7SR09|A7SR09_NEMVE;Predicted protein
			CAOI652	t:tr|A7SR09|A7SR09_NEMVE;Predicted protein
			CCHX6796	t:tr|A7SQY6|A7SQY6_NEMVE;Predicted protein
			CCHX2174	t:tr|A7SQV6|A7SQV6_NEMVE;Predicted protein
			AOKF1914	t:tr|A7SQV4|A7SQV4_NEMVE;Predicted protein (Fragment)
			CCHX3536	t:tr|A7SQU8|A7SQU8_NEMVE;Predicted protein
			CCHX13710	t:tr|A7SQN0|A7SQN0_NEMVE;Predicted protein
			CCHX6595	t:tr|A7SQH3|A7SQH3_NEMVE;Predicted protein
			AOKF1073	t:tr|A7SQE6|A7SQE6_NEMVE;Predicted protein
			CCHX12541	t:tr|A7SQD2|A7SQD2_NEMVE;Predicted protein (Fragment)
			CCHX10806	t:tr|A7SQD1|A7SQD1_NEMVE;Predicted protein (Fragment)
			CCHX12315	t:tr|A7SQ32|A7SQ32_NEMVE;Predicted protein
			CCHX3086	t:tr|A7SQ27|A7SQ27_NEMVE;Predicted protein
			CCHX5695	t:tr|A7SQ27|A7SQ27_NEMVE;Predicted protein
			AOKF687	t:tr|A7SPT4|A7SPT4_NEMVE;Predicted protein (Fragment)
			CCHX12280	t:tr|A7SPS4|A7SPS4_NEMVE;Predicted protein
			CCHX10423	t:tr|A7SPS4|A7SPS4_NEMVE;Predicted protein
			CCHX13405	t:tr|A7SPS4|A7SPS4_NEMVE;Predicted protein
			CCHX7358	t:tr|A7SPR6|A7SPR6_NEMVE;Predicted protein
			CCHX3318	t:tr|A7SPR6|A7SPR6_NEMVE;Predicted protein
			CCHX2163	t:tr|A7SPQ2|A7SPQ2_NEMVE;Predicted protein
			CCHX10766	t:tr|A7SPP9|A7SPP9_NEMVE;Predicted protein
			CCHX11661	t:tr|A7SPP7|A7SPP7_NEMVE;Predicted protein
			CAFC442	t:tr|A7SPN7|A7SPN7_NEMVE;Predicted protein
			CCHX3288	t:tr|A7SPN1|A7SPN1_NEMVE;Predicted protein (Fragment)
			CCHX5010	t:tr|A7SPJ3|A7SPJ3_NEMVE;Predicted protein
			CCHX4728	t:tr|A7SPF6|A7SPF6_NEMVE;Predicted protein
			CCHX10802	t:tr|A7SPE7|A7SPE7_NEMVE;Predicted protein
			CCHX2053	t:tr|A7SPE7|A7SPE7_NEMVE;Predicted protein
			CAWS955	t:tr|A7SPE5|A7SPE5_NEMVE;Predicted protein
			CCHX2559	t:tr|A7SPE0|A7SPE0_NEMVE;Predicted protein
			CCHX10950	t:tr|A7SPD0|A7SPD0_NEMVE;Predicted protein
			AOKF2127	t:tr|A7SP49|A7SP49_NEMVE;Predicted protein
			CCHX11110	t:tr|A7SP38|A7SP38_NEMVE;Predicted protein
			CAWS919	t:tr|A7SNU7|A7SNU7_NEMVE;Predicted protein
			CCHX8924	t:tr|A7SNU5|A7SNU5_NEMVE;Predicted protein
			CCHX1485	t:tr|A7SNF0|A7SNF0_NEMVE;Predicted protein
			CAOI574	t:tr|A7SNF0|A7SNF0_NEMVE;Predicted protein
			CCHX2310	t:tr|A7SNC4|A7SNC4_NEMVE;Predicted protein
			AOKF1362	t:tr|A7SNA2|A7SNA2_NEMVE;Predicted protein
			CCHX13748	t:tr|A7SN57|A7SN57_NEMVE;Predicted protein (Fragment)
			CAOH1151	t:tr|A7SN56|A7SN56_NEMVE;Predicted protein
			CCHX5895	t:tr|A7SN55|A7SN55_NEMVE;Predicted protein
			CCHX6731	t:tr|A7SN40|A7SN40_NEMVE;Predicted protein (Fragment)
			CCHX16781	t:tr|A7SMX5|A7SMX5_NEMVE;Predicted protein
			CCHX15184	t:tr|A7SMX4|A7SMX4_NEMVE;Predicted protein
			CCHX11311	t:tr|A7SMX1|A7SMX1_NEMVE;Predicted protein
			CCHX6881	t:tr|A7SMH8|A7SMH8_NEMVE;Predicted protein
			CCHX10588	t:tr|A7SMH2|A7SMH2_NEMVE;Predicted protein
			CAOI2050	t:tr|A7SMG4|A7SMG4_NEMVE;Predicted protein
			CCHX12712	t:tr|A7SMG4|A7SMG4_NEMVE;Predicted protein
			CCHX1811	t:tr|A7SMG4|A7SMG4_NEMVE;Predicted protein
			CCHX14941	t:tr|A7SMG4|A7SMG4_NEMVE;Predicted protein
			CCHX17038	t:tr|A7SMF4|A7SMF4_NEMVE;Predicted protein
			CCHX4095	t:tr|A7SMA6|A7SMA6_NEMVE;Predicted protein
			CCHX13941	t:tr|A7SM97|A7SM97_NEMVE;Predicted protein
			CCHX3658	t:tr|A7SM88|A7SM88_NEMVE;Predicted protein
			AOKG1870	t:tr|A7SM38|A7SM38_NEMVE;Predicted protein (Fragment)
			CCHX14482	t:tr|A7SM28|A7SM28_NEMVE;Predicted protein (Fragment)
			CCHX9109	t:tr|A7SLY6|A7SLY6_NEMVE;Predicted protein
			CAOI964	t:tr|A7SLX7|A7SLX7_NEMVE;Predicted protein
			AOKF1125	t:tr|A7SLX7|A7SLX7_NEMVE;Predicted protein
			CCHX14436	t:tr|A7SLS7|A7SLS7_NEMVE;Predicted protein
			CCHX15351	t:tr|A7SLQ5|A7SLQ5_NEMVE;Predicted protein
			CAOI506	t:tr|A7SLP3|A7SLP3_NEMVE;Predicted protein
			CCHX10259	t:tr|A7SLH8|A7SLH8_NEMVE;Predicted protein (Fragment)
			CCHX7596	t:tr|A7SL91|A7SL91_NEMVE;Predicted protein (Fragment)
			CAOI925	t:tr|A7SL41|A7SL41_NEMVE;Predicted protein
			CAOH603	t:tr|A7SL36|A7SL36_NEMVE;Predicted protein
			CCHX4979	t:tr|A7SL35|A7SL35_NEMVE;Predicted protein
			CAFF908	t:tr|A7SL35|A7SL35_NEMVE;Predicted protein
			CCHX2100	t:tr|A7SL35|A7SL35_NEMVE;Predicted protein
			CCHX14923	t:tr|A7SL34|A7SL34_NEMVE;Predicted protein
			AOKF1249	t:tr|A7SKV2|A7SKV2_NEMVE;Predicted protein
			AOKF1591	t:tr|A7SKU2|A7SKU2_NEMVE;Predicted protein
			CCHX5853	t:tr|A7SKT5|A7SKT5_NEMVE;Predicted protein
			CCHX13426	t:tr|A7SKT5|A7SKT5_NEMVE;Predicted protein
			CCHX8648	t:tr|A7SKT5|A7SKT5_NEMVE;Predicted protein
			CCHX7378	t:tr|A7SKT0|A7SKT0_NEMVE;Predicted protein
			CCHX12482	t:tr|A7SKN4|A7SKN4_NEMVE;Predicted protein
			CCHX10203	t:tr|A7SKK7|A7SKK7_NEMVE;Predicted protein (Fragment)
			CCHX12215	t:tr|A7SKF6|A7SKF6_NEMVE;Predicted protein
			CCHX11570	t:tr|A7SKF1|A7SKF1_NEMVE;Predicted protein
			AOKF2002	t:tr|A7SKE8|A7SKE8_NEMVE;Predicted protein
			CCHX6534	t:tr|A7SKA3|A7SKA3_NEMVE;Predicted protein
			CAWS1228	t:tr|A7SK47|A7SK47_NEMVE;Predicted protein
			CCHX14697	t:tr|A7SK16|A7SK16_NEMVE;Predicted protein
			CCHX9951	t:tr|A7SK08|A7SK08_NEMVE;Predicted protein
			CCHX4080	t:tr|A7SK01|A7SK01_NEMVE;Predicted protein
			CCHX3455	t:tr|A7SJR7|A7SJR7_NEMVE;Predicted protein
			CCHX12024	t:tr|A7SJD7|A7SJD7_NEMVE;Predicted protein
			CCHX15660	t:tr|A7SJD5|A7SJD5_NEMVE;Predicted protein
			CCHX6899	t:tr|A7SJB9|A7SJB9_NEMVE;Predicted protein
			CAFB2237	t:tr|A7SJB9|A7SJB9_NEMVE;Predicted protein
			CCHX17062	t:tr|A7SJB7|A7SJB7_NEMVE;Predicted protein
			CCHX15640	t:tr|A7SJ97|A7SJ97_NEMVE;Predicted protein
			CAOI666	t:tr|A7SJ97|A7SJ97_NEMVE;Predicted protein
			CCHX5188	t:tr|A7SJ86|A7SJ86_NEMVE;Predicted protein
			CCHX11774	t:tr|A7SIY4|A7SIY4_NEMVE;Predicted protein
			AOKF717	t:tr|A7SIU7|A7SIU7_NEMVE;Predicted protein
			AOKG1690	t:tr|A7SIU7|A7SIU7_NEMVE;Predicted protein
			CCHX3569	t:tr|A7SIR0|A7SIR0_NEMVE;Predicted protein
			CCHX7611	t:tr|A7SIM0|A7SIM0_NEMVE;Predicted protein
			CCHX16968	t:tr|A7SIH2|A7SIH2_NEMVE;Predicted protein
			CCHX14076	t:tr|A7SIF1|A7SIF1_NEMVE;Predicted protein
			AOKF1749	t:tr|A7SI74|A7SI74_NEMVE;Predicted protein
			CCHX3855	t:tr|A7SHU8|A7SHU8_NEMVE;Predicted protein
			CCHX13785	t:tr|A7SHQ3|A7SHQ3_NEMVE;Predicted protein
			CCHX4716	t:tr|A7SHM0|A7SHM0_NEMVE;Predicted protein
			CCHX3184	t:tr|A7SHM0|A7SHM0_NEMVE;Predicted protein
			CAOH467	t:tr|A7SHL3|A7SHL3_NEMVE;Predicted protein
			AOKG712	t:tr|A7SHG3|A7SHG3_NEMVE;Predicted protein
			CCHX11549	t:tr|A7SHG3|A7SHG3_NEMVE;Predicted protein
			CAWS535	t:tr|A7SH51|A7SH51_NEMVE;Predicted protein
			CCHX9739	t:tr|A7SH51|A7SH51_NEMVE;Predicted protein
			CCHX10834	t:tr|A7SH49|A7SH49_NEMVE;Predicted protein
			CCHX4677	t:tr|A7SH27|A7SH27_NEMVE;Predicted protein
			CCHX3778	t:tr|A7SH27|A7SH27_NEMVE;Predicted protein
			CCHX14685	t:tr|A7SH21|A7SH21_NEMVE;Predicted protein
			CAWS1914	t:tr|A7SH21|A7SH21_NEMVE;Predicted protein
			CCHX14896	t:tr|A7SH21|A7SH21_NEMVE;Predicted protein
			CAFB1186	t:tr|A7SH06|A7SH06_NEMVE;Predicted protein
			CCHX7188	t:tr|A7SGZ7|A7SGZ7_NEMVE;Predicted protein
			CCHX11967	t:tr|A7SGY1|A7SGY1_NEMVE;Predicted protein
			CCHX13169	t:tr|A7SGY1|A7SGY1_NEMVE;Predicted protein
			CCHX4337	t:tr|A7SGW5|A7SGW5_NEMVE;Predicted protein
			CCHX4587	t:tr|A7SGR6|A7SGR6_NEMVE;Predicted protein
			CCHX1578	t:tr|A7SGR6|A7SGR6_NEMVE;Predicted protein
			CCHX13654	t:tr|A7SGK3|A7SGK3_NEMVE;Predicted protein
			CCHX13715	t:tr|A7SGH3|A7SGH3_NEMVE;Predicted protein (Fragment)
			CCHX5059	t:tr|A7SGG2|A7SGG2_NEMVE;Predicted protein
			CCHX7107	t:tr|A7SGB3|A7SGB3_NEMVE;Predicted protein
			CCHX1716	t:tr|A7SGA9|A7SGA9_NEMVE;Predicted protein
			CCHX9310	t:tr|A7SG89|A7SG89_NEMVE;Predicted protein
			CCHX13977	t:tr|A7SG13|A7SG13_NEMVE;Predicted protein (Fragment)
			CCHX14696	t:tr|A7SG11|A7SG11_NEMVE;Predicted protein
			CCHX15188	t:tr|A7SFZ5|A7SFZ5_NEMVE;Predicted protein
			CCHX16872	t:tr|A7SFW0|A7SFW0_NEMVE;Predicted protein
			CCHX965	t:tr|A7SFR6|A7SFR6_NEMVE;Predicted protein
			CCHX4429	t:tr|A7SFP9|A7SFP9_NEMVE;Predicted protein
			CCHX16487	t:tr|A7SFP9|A7SFP9_NEMVE;Predicted protein
			CCHX16671	t:tr|A7SFP2|A7SFP2_NEMVE;Predicted protein
			AOKF1452	t:tr|A7SFN2|A7SFN2_NEMVE;Predicted protein
			CCHX5837	t:tr|A7SFG8|A7SFG8_NEMVE;Predicted protein (Fragment)
			CCHX2619	t:tr|A7SFB3|A7SFB3_NEMVE;Predicted protein
			CCHX7612	t:tr|A7SFB3|A7SFB3_NEMVE;Predicted protein
			CCHX17087	t:tr|A7SF03|A7SF03_NEMVE;Predicted protein
			CAOH950	t:tr|A7SEH9|A7SEH9_NEMVE;Predicted protein
			CCHX12564	t:tr|A7SEH6|A7SEH6_NEMVE;Predicted protein
			CAOI2012	t:tr|A7SEG6|A7SEG6_NEMVE;Predicted protein
			CCHX4133	t:tr|A7SEG6|A7SEG6_NEMVE;Predicted protein
			CCHX12463	t:tr|A7SEF8|A7SEF8_NEMVE;Predicted protein
			CCHX9711	t:tr|A7SE95|A7SE95_NEMVE;Predicted protein
			CAOH536	t:tr|A7SE94|A7SE94_NEMVE;Predicted protein
			CCHX16659	t:tr|A7SE94|A7SE94_NEMVE;Predicted protein
			CCHX5216	t:tr|A7SE65|A7SE65_NEMVE;Predicted protein
			AOKF1003	t:tr|A7SE63|A7SE63_NEMVE;Predicted protein
			CCHX9551	t:tr|A7SE51|A7SE51_NEMVE;Predicted protein
			CCHX7321	t:tr|A7SDY4|A7SDY4_NEMVE;Predicted protein (Fragment)
			CCHX1102	t:tr|A7SDY4|A7SDY4_NEMVE;Predicted protein (Fragment)
			CCHX11996	t:tr|A7SDV7|A7SDV7_NEMVE;Predicted protein
			CCHX11806	t:tr|A7SDU4|A7SDU4_NEMVE;Predicted protein
			CCHX7213	t:tr|A7SDR1|A7SDR1_NEMVE;Predicted protein
			CAFF737	t:tr|A7SDN9|A7SDN9_NEMVE;Predicted protein
			CCHX16984	t:tr|A7SDD9|A7SDD9_NEMVE;Predicted protein
			CCHX16498	t:tr|A7SDC4|A7SDC4_NEMVE;Predicted protein (Fragment)
			CCHX6059	t:tr|A7SDA7|A7SDA7_NEMVE;Predicted protein
			CCHX4680	t:tr|A7SD82|A7SD82_NEMVE;Predicted protein
			CAOH1988	t:tr|A7SD04|A7SD04_NEMVE;Predicted protein
			CCHX9614	t:tr|A7SCZ2|A7SCZ2_NEMVE;Predicted protein
			AOKF592	t:tr|A7SCY2|A7SCY2_NEMVE;Predicted protein
			CCHX6280	t:tr|A7SCX2|A7SCX2_NEMVE;Predicted protein
			CCHX4766	t:tr|A7SCX2|A7SCX2_NEMVE;Predicted protein
			CCHX8871	t:tr|A7SCS4|A7SCS4_NEMVE;Predicted protein (Fragment)
			CCHX4920	t:tr|A7SCQ2|A7SCQ2_NEMVE;Predicted protein (Fragment)
			CCHX11991	t:tr|A7SCQ2|A7SCQ2_NEMVE;Predicted protein (Fragment)
			CCHX12163	t:tr|A7SCP8|A7SCP8_NEMVE;Predicted protein
			CCHX3151	t:tr|A7SCP8|A7SCP8_NEMVE;Predicted protein
			CCHX2168	t:tr|A7SCP0|A7SCP0_NEMVE;Predicted protein
			CCHX12769	t:tr|A7SCK3|A7SCK3_NEMVE;Predicted protein
			CCHX5234	t:tr|A7SCI1|A7SCI1_NEMVE;Predicted protein
			CCHX8993	t:tr|A7SCG6|A7SCG6_NEMVE;Predicted protein
			CCHX14724	t:tr|A7SC95|A7SC95_NEMVE;Predicted protein
			CCHX17148	t:tr|A7SC77|A7SC77_NEMVE;Predicted protein
			AOKG1777	t:tr|A7SC69|A7SC69_NEMVE;Predicted protein
			CCHX15595	t:tr|A7SC54|A7SC54_NEMVE;Predicted protein
			CCHX10162	t:tr|A7SC39|A7SC39_NEMVE;Predicted protein
			CCHX5218	t:tr|A7SC20|A7SC20_NEMVE;Predicted protein
			CCHX3913	t:tr|A7SC08|A7SC08_NEMVE;Predicted protein
			CCHX3520	t:tr|A7SC00|A7SC00_NEMVE;Predicted protein
			CCHX1740	t:tr|A7SBY4|A7SBY4_NEMVE;Predicted protein
			CCHX15224	t:tr|A7SBU7|A7SBU7_NEMVE;Predicted protein
			CCHX12954	t:tr|A7SBU7|A7SBU7_NEMVE;Predicted protein
			CCHX5359	t:tr|A7SBU3|A7SBU3_NEMVE;Predicted protein
			CAOI2316	t:tr|A7SBP3|A7SBP3_NEMVE;Predicted protein
			CCHX14047	t:tr|A7SBN2|A7SBN2_NEMVE;Predicted protein
			CCHX11464	t:tr|A7SBM3|A7SBM3_NEMVE;Predicted protein
			CCHX6992	t:tr|A7SBI1|A7SBI1_NEMVE;Predicted protein
			CCHX15527	t:tr|A7SBG0|A7SBG0_NEMVE;Predicted protein (Fragment)
			CCHX4911	t:tr|A7SBE3|A7SBE3_NEMVE;Predicted protein (Fragment)
			CCHX7051	t:tr|A7SB99|A7SB99_NEMVE;Predicted protein
			CAFB1557	t:tr|A7SB74|A7SB74_NEMVE;Predicted protein (Fragment)
			CCHX5986	t:tr|A7SB72|A7SB72_NEMVE;Predicted protein
			CCHX9766	t:tr|A7SB26|A7SB26_NEMVE;Predicted protein (Fragment)
			CCHX1267	t:tr|A7SAZ5|A7SAZ5_NEMVE;Predicted protein
			CCHX9564	t:tr|A7SAX1|A7SAX1_NEMVE;Predicted protein
			CCHX14347	t:tr|A7SAX1|A7SAX1_NEMVE;Predicted protein
			CCHX8663	t:tr|A7SAR0|A7SAR0_NEMVE;Predicted protein (Fragment)
			CCHX15766	t:tr|A7SAL8|A7SAL8_NEMVE;Predicted protein
			CCHX5522	t:tr|A7SAK2|A7SAK2_NEMVE;Predicted protein
			AOKF887	t:tr|A7SA99|A7SA99_NEMVE;Predicted protein
			CCHX6172	t:tr|A7SA71|A7SA71_NEMVE;Predicted protein
			CCHX14763	t:tr|A7SA48|A7SA48_NEMVE;Predicted protein
			CCHX6095	t:tr|A7SA44|A7SA44_NEMVE;Predicted protein
			CCHX6411	t:tr|A7SA44|A7SA44_NEMVE;Predicted protein
			CCHX10241	t:tr|A7SA44|A7SA44_NEMVE;Predicted protein
			CAWS447	t:tr|A7SA36|A7SA36_NEMVE;Predicted protein (Fragment)
			CCHX9714	t:tr|A7SA36|A7SA36_NEMVE;Predicted protein (Fragment)
			CCHX14956	t:tr|A7SA18|A7SA18_NEMVE;Predicted protein
			CCHX10832	t:tr|A7S9S9|A7S9S9_NEMVE;Predicted protein
			CCHX13701	t:tr|A7S9Q3|A7S9Q3_NEMVE;Predicted protein
			CCHX12815	t:tr|A7S9Q3|A7S9Q3_NEMVE;Predicted protein
			CAOI796	t:tr|A7S9P2|A7S9P2_NEMVE;Predicted protein
			CCHX5139	t:tr|A7S9K3|A7S9K3_NEMVE;Predicted protein
			CCHX7227	t:tr|A7S9G9|A7S9G9_NEMVE;Predicted protein
			AOKF1829	t:tr|A7S9F4|A7S9F4_NEMVE;Predicted protein
			CCHX6052	t:tr|A7S9B5|A7S9B5_NEMVE;Predicted protein
			CCHX12848	t:tr|A7S999|A7S999_NEMVE;Predicted protein
			CCHX1952	t:tr|A7S999|A7S999_NEMVE;Predicted protein
			CCHX7271	t:tr|A7S989|A7S989_NEMVE;Predicted protein
			CCHX11236	t:tr|A7S917|A7S917_NEMVE;Predicted protein
			CCHX14680	t:tr|A7S8Z0|A7S8Z0_NEMVE;Predicted protein (Fragment)
			AOKF1307	t:tr|A7S8X3|A7S8X3_NEMVE;Predicted protein
			CCHX4472	t:tr|A7S8V6|A7S8V6_NEMVE;Predicted protein
			CCHX7092	t:tr|A7S8V4|A7S8V4_NEMVE;Predicted protein
			CCHX1988	t:tr|A7S8T6|A7S8T6_NEMVE;Predicted protein
			CCHX7628	t:tr|A7S8N1|A7S8N1_NEMVE;Predicted protein
			CCHX4775	t:tr|A7S8C3|A7S8C3_NEMVE;Predicted protein
			CCHX3531	t:tr|A7S8B2|A7S8B2_NEMVE;Predicted protein
			CAOH416	t:tr|A7S8B2|A7S8B2_NEMVE;Predicted protein
			CCHX4488	t:tr|A7S8A6|A7S8A6_NEMVE;Predicted protein
			CCHX9047	t:tr|A7S833|A7S833_NEMVE;Predicted protein
			CCHX3179	t:tr|A7S7Z6|A7S7Z6_NEMVE;Predicted protein
			CCHX9650	t:tr|A7S7Z6|A7S7Z6_NEMVE;Predicted protein
			CCHX13025	t:tr|A7S7Y9|A7S7Y9_NEMVE;Predicted protein
			CAOI406	t:tr|A7S7R5|A7S7R5_NEMVE;Predicted protein
			CCHX16566	t:tr|A7S7R1|A7S7R1_NEMVE;Predicted protein
			CCHX2300	t:tr|A7S7Q9|A7S7Q9_NEMVE;Predicted protein (Fragment)
			CCHX14130	t:tr|A7S7Q0|A7S7Q0_NEMVE;Predicted protein
			CCHX4495	t:tr|A7S7I0|A7S7I0_NEMVE;Predicted protein (Fragment)
			CCHX5592	t:tr|A7S7F4|A7S7F4_NEMVE;Predicted protein
			CAFB1917	t:tr|A7S7B1|A7S7B1_NEMVE;Predicted protein
			AOKG510	t:tr|A7S7A9|A7S7A9_NEMVE;Predicted protein
			CCHX17259	t:tr|A7S787|A7S787_NEMVE;Predicted protein
			CCHX3809	t:tr|A7S743|A7S743_NEMVE;Predicted protein
			CCHX7354	t:tr|A7S6X4|A7S6X4_NEMVE;Predicted protein
			CCHX1291	t:tr|A7S6X4|A7S6X4_NEMVE;Predicted protein
			CCHX15376	t:tr|A7S6X4|A7S6X4_NEMVE;Predicted protein
			AOKF1586	t:tr|A7S6V4|A7S6V4_NEMVE;Predicted protein
			CCHX1353	t:tr|A7S6V1|A7S6V1_NEMVE;Predicted protein
			CCHX14055	t:tr|A7S6U4|A7S6U4_NEMVE;Predicted protein
			CCHX927	t:tr|A7S6U3|A7S6U3_NEMVE;Predicted protein (Fragment)
			CCHX982	t:tr|A7S6H3|A7S6H3_NEMVE;Predicted protein
			CCHX14004	t:tr|A7S6E6|A7S6E6_NEMVE;Predicted protein (Fragment)
			CCHX7539	t:tr|A7S6E5|A7S6E5_NEMVE;Predicted protein
			CCHX9828	t:tr|A7S689|A7S689_NEMVE;Predicted protein
			CCHX15418	t:tr|A7S689|A7S689_NEMVE;Predicted protein
			CCHX3896	t:tr|A7S654|A7S654_NEMVE;Predicted protein
			CCHX5179	t:tr|A7S654|A7S654_NEMVE;Predicted protein
			CCHX9745	t:tr|A7S654|A7S654_NEMVE;Predicted protein
			CCHX15993	t:tr|A7S630|A7S630_NEMVE;Predicted protein
			CCHX17018	t:tr|A7S630|A7S630_NEMVE;Predicted protein
			CAOI805	t:tr|A7S630|A7S630_NEMVE;Predicted protein
			CCHX11891	t:tr|A7S630|A7S630_NEMVE;Predicted protein
			CCHX2145	t:tr|A7S609|A7S609_NEMVE;Predicted protein
			CCHX12092	t:tr|A7S5U4|A7S5U4_NEMVE;Predicted protein
			CCHX15256	t:tr|A7S5T7|A7S5T7_NEMVE;Predicted protein
			CAOI1023	t:tr|A7S5T2|A7S5T2_NEMVE;Predicted protein
			CCHX7643	t:tr|A7S5P7|A7S5P7_NEMVE;Predicted protein
			CAWS1750	t:tr|A7S5J1|A7S5J1_NEMVE;Predicted protein
			CCHX8506	t:tr|A7S5E4|A7S5E4_NEMVE;Predicted protein
			CCHX6285	t:tr|A7S5A6|A7S5A6_NEMVE;Predicted protein
			CAWS934	t:tr|A7S555|A7S555_NEMVE;Predicted protein
			CCHX14495	t:tr|A7S532|A7S532_NEMVE;Predicted protein
			CCHX14676	t:tr|A7S516|A7S516_NEMVE;Predicted protein
			CCHX12752	t:tr|A7S516|A7S516_NEMVE;Predicted protein
			CAOH1081	t:tr|A7S506|A7S506_NEMVE;Predicted protein
			CAFB1860	t:tr|A7S4W5|A7S4W5_NEMVE;Predicted protein
			CCHX4070	t:tr|A7S4V4|A7S4V4_NEMVE;Predicted protein
			CAOI649	t:tr|A7S4V4|A7S4V4_NEMVE;Predicted protein
			CCHX10606	t:tr|A7S4V4|A7S4V4_NEMVE;Predicted protein
			AOKF1805	t:tr|A7S4U5|A7S4U5_NEMVE;Predicted protein
			CAOH717	t:tr|A7S4T0|A7S4T0_NEMVE;Predicted protein (Fragment)
			CCHX5264	t:tr|A7S4R8|A7S4R8_NEMVE;Predicted protein
			CCHX3367	t:tr|A7S4Q8|A7S4Q8_NEMVE;Predicted protein
			CCHX8774	t:tr|A7S4L1|A7S4L1_NEMVE;Predicted protein
			CCHX10368	t:tr|A7S4H3|A7S4H3_NEMVE;Predicted protein
			CCHX3323	t:tr|A7S4H0|A7S4H0_NEMVE;Predicted protein
			CAFB2649	t:tr|A7S4E7|A7S4E7_NEMVE;Predicted protein
			CCHX5111	t:tr|A7S4C9|A7S4C9_NEMVE;Predicted protein
			CCHX6822	t:tr|A7S4B8|A7S4B8_NEMVE;Predicted protein
			CCHX3004	t:tr|A7S3V8|A7S3V8_NEMVE;Predicted protein
			CCHX3460	t:tr|A7S3S5|A7S3S5_NEMVE;Predicted protein (Fragment)
			CCHX3490	t:tr|A7S3Q5|A7S3Q5_NEMVE;Predicted protein
			CCHX11817	t:tr|A7S3Q5|A7S3Q5_NEMVE;Predicted protein
			CCHX13258	t:tr|A7S3M3|A7S3M3_NEMVE;Predicted protein
			CCHX3934	t:tr|A7S3L4|A7S3L4_NEMVE;Predicted protein
			CCHX7182	t:tr|A7S3K8|A7S3K8_NEMVE;Predicted protein
			CAOH2032	t:tr|A7S3K8|A7S3K8_NEMVE;Predicted protein
			CCHX10230	t:tr|A7S3G5|A7S3G5_NEMVE;Predicted protein
			CCHX1657	t:tr|A7S3G5|A7S3G5_NEMVE;Predicted protein
			CCHX4336	t:tr|A7S3G1|A7S3G1_NEMVE;Predicted protein
			CCHX4535	t:tr|A7S3F5|A7S3F5_NEMVE;Predicted protein (Fragment)
			CCHX5177	t:tr|A7S3D8|A7S3D8_NEMVE;Predicted protein
			CCHX9039	t:tr|A7S3B5|A7S3B5_NEMVE;Predicted protein
			AOKF1667	t:tr|A7S398|A7S398_NEMVE;Predicted protein
			CAOI439	t:tr|A7S372|A7S372_NEMVE;Predicted protein
			CCHX3403	t:tr|A7S372|A7S372_NEMVE;Predicted protein
			CAWS493	t:tr|A7S372|A7S372_NEMVE;Predicted protein
			CCHX13700	t:tr|A7S336|A7S336_NEMVE;Predicted protein
			AOKF1018	t:tr|A7S2X7|A7S2X7_NEMVE;Predicted protein
			CCHX14720	t:tr|A7S2W9|A7S2W9_NEMVE;Predicted protein
			CCHX2782	t:tr|A7S2W7|A7S2W7_NEMVE;Predicted protein
			CCHX9415	t:tr|A7S2W6|A7S2W6_NEMVE;Predicted protein (Fragment)
			CCHX3583	t:tr|A7S2W1|A7S2W1_NEMVE;Predicted protein
			CAOI400	t:tr|A7S2V8|A7S2V8_NEMVE;Predicted protein
			CAFB2226	t:tr|A7S2R3|A7S2R3_NEMVE;Predicted protein
			CCHX15307	t:tr|A7S2P5|A7S2P5_NEMVE;Predicted protein
			CCHX15958	t:tr|A7S2F6|A7S2F6_NEMVE;Predicted protein
			CCHX15562	t:tr|A7S2F6|A7S2F6_NEMVE;Predicted protein
			CCHX11415	t:tr|A7S2F6|A7S2F6_NEMVE;Predicted protein
			CCHX14665	t:tr|A7S2F4|A7S2F4_NEMVE;Predicted protein
			CCHX15327	t:tr|A7S2E1|A7S2E1_NEMVE;Predicted protein
			CCHX2092	t:tr|A7S2C3|A7S2C3_NEMVE;Predicted protein
			CCHX16728	t:tr|A7S231|A7S231_NEMVE;Predicted protein
			CCHX16153	t:tr|A7S1Y6|A7S1Y6_NEMVE;Predicted protein
			CCHX2655	t:tr|A7S1X3|A7S1X3_NEMVE;Predicted protein
			CCHX13772	t:tr|A7S1R4|A7S1R4_NEMVE;Predicted protein
			CCHX3927	t:tr|A7S1N8|A7S1N8_NEMVE;Predicted protein (Fragment)
			CCHX14400	t:tr|A7S1L1|A7S1L1_NEMVE;Predicted protein
			CCHX11042	t:tr|A7S1H1|A7S1H1_NEMVE;Predicted protein
			CCHX1170	t:tr|A7S1F1|A7S1F1_NEMVE;Predicted protein (Fragment)
			CCHX1876	t:tr|A7S1F1|A7S1F1_NEMVE;Predicted protein (Fragment)
			CAWS632	t:tr|A7S1C0|A7S1C0_NEMVE;Predicted protein
			AOKF619	t:tr|A7S1B3|A7S1B3_NEMVE;Predicted protein
			AOKF1855	t:tr|A7S1B3|A7S1B3_NEMVE;Predicted protein
			CCHX12950	t:tr|A7S198|A7S198_NEMVE;Predicted protein
			CCHX11433	t:tr|A7S195|A7S195_NEMVE;Predicted protein
			CAOH625	t:tr|A7S195|A7S195_NEMVE;Predicted protein
			CAOI679	t:tr|A7S179|A7S179_NEMVE;Predicted protein
			CCHX904	t:tr|A7S150|A7S150_NEMVE;Predicted protein
			CAFF1087	t:tr|A7S150|A7S150_NEMVE;Predicted protein
			CCHX8403	t:tr|A7S136|A7S136_NEMVE;Predicted protein
			CCHX8307	t:tr|A7S121|A7S121_NEMVE;Predicted protein
			CCHX4886	t:tr|A7S108|A7S108_NEMVE;Predicted protein
			CAOI424	t:tr|A7S0Y3|A7S0Y3_NEMVE;Predicted protein
			CCHX12605	t:tr|A7S0X8|A7S0X8_NEMVE;Predicted protein
			CCHX10612	t:tr|A7S0T1|A7S0T1_NEMVE;Predicted protein
			CCHX6301	t:tr|A7S0R7|A7S0R7_NEMVE;Predicted protein
			CCHX6805	t:tr|A7S0P9|A7S0P9_NEMVE;Predicted protein
			AOKF608	t:tr|A7S0N5|A7S0N5_NEMVE;Predicted protein
			AOKF1664	t:tr|A7S0J5|A7S0J5_NEMVE;Predicted protein (Fragment)
			CCHX2489	t:tr|A7S0I9|A7S0I9_NEMVE;Predicted protein
			CCHX5131	t:tr|A7S0I9|A7S0I9_NEMVE;Predicted protein
			CCHX4800	t:tr|A7S0F5|A7S0F5_NEMVE;Predicted protein
			CCHX12903	t:tr|A7S0F1|A7S0F1_NEMVE;Predicted protein
			CCHX9523	t:tr|A7S0F1|A7S0F1_NEMVE;Predicted protein
			CCHX5230	t:tr|A7S0E8|A7S0E8_NEMVE;Predicted protein
			CCHX13290	t:tr|A7S0B2|A7S0B2_NEMVE;Predicted protein
			CCHX6138	t:tr|A7S008|A7S008_NEMVE;Predicted protein
			CCHX10320	t:tr|A7RZY3|A7RZY3_NEMVE;Predicted protein (Fragment)
			CCHX4266	t:tr|A7RZQ5|A7RZQ5_NEMVE;Predicted protein
			CCHX14776	t:tr|A7RZM5|A7RZM5_NEMVE;Predicted protein
			AOKF580	t:tr|A7RZK2|A7RZK2_NEMVE;Predicted protein
			AOKF587	t:tr|A7RZK2|A7RZK2_NEMVE;Predicted protein
			CAOG649	t:tr|A7RZK2|A7RZK2_NEMVE;Predicted protein
			CCHX4258	t:tr|A7RZJ0|A7RZJ0_NEMVE;Predicted protein (Fragment)
			CCHX17133	t:tr|A7RZF7|A7RZF7_NEMVE;Predicted protein
			CCHX6224	t:tr|A7RZF2|A7RZF2_NEMVE;Predicted protein
			CAFC2049	t:tr|A7RZC6|A7RZC6_NEMVE;Predicted protein
			CCHX15491	t:tr|A7RZB1|A7RZB1_NEMVE;Predicted protein (Fragment)
			CCHX5866	t:tr|A7RZ63|A7RZ63_NEMVE;Predicted protein (Fragment)
			CCHX3334	t:tr|A7RZ49|A7RZ49_NEMVE;Predicted protein
			CCHX9097	t:tr|A7RYZ2|A7RYZ2_NEMVE;Predicted protein
			CCHX831	t:tr|A7RYY2|A7RYY2_NEMVE;Predicted protein
			CCHX15317	t:tr|A7RYT1|A7RYT1_NEMVE;Predicted protein (Fragment)
			CAOH1053	t:tr|A7RYS0|A7RYS0_NEMVE;Predicted protein
			CCHX10769	t:tr|A7RYN8|A7RYN8_NEMVE;Predicted protein
			CCHX11533	t:tr|A7RYM8|A7RYM8_NEMVE;Predicted protein
			CCHX11218	t:tr|A7RYL1|A7RYL1_NEMVE;Predicted protein (Fragment)
			CCHX9845	t:tr|A7RYK1|A7RYK1_NEMVE;Predicted protein
			CAOI2609	t:tr|A7RYG2|A7RYG2_NEMVE;Predicted protein
			CCHX1103	t:tr|A7RYB3|A7RYB3_NEMVE;Predicted protein
			CCHX13141	t:tr|A7RYA5|A7RYA5_NEMVE;Predicted protein
			CAFF886	t:tr|A7RY69|A7RY69_NEMVE;Predicted protein
			CCHX10618	t:tr|A7RY46|A7RY46_NEMVE;Predicted protein
			CCHX13028	t:tr|A7RY44|A7RY44_NEMVE;Predicted protein
			CCHX2387	t:tr|A7RY33|A7RY33_NEMVE;Predicted protein
			CAOH2572	t:tr|A7RXX6|A7RXX6_NEMVE;Predicted protein
			CCHX5934	t:tr|A7RXQ7|A7RXQ7_NEMVE;Predicted protein
			CAOI2557	t:tr|A7RXQ7|A7RXQ7_NEMVE;Predicted protein
			CCHX15175	t:tr|A7RXQ7|A7RXQ7_NEMVE;Predicted protein
			CCHX6808	t:tr|A7RXQ7|A7RXQ7_NEMVE;Predicted protein
			CCHX11125	t:tr|A7RXK2|A7RXK2_NEMVE;Predicted protein
			CAWS1126	t:tr|A7RXH4|A7RXH4_NEMVE;Predicted protein (Fragment)
			CAOH959	t:tr|A7RX89|A7RX89_NEMVE;Predicted protein
			CCHX11476	t:tr|A7RX86|A7RX86_NEMVE;Predicted protein
			CCHX7101	t:tr|A7RX86|A7RX86_NEMVE;Predicted protein
			CAOH2515	t:tr|A7RX86|A7RX86_NEMVE;Predicted protein
			CCHX10122	t:tr|A7RX58|A7RX58_NEMVE;Predicted protein
			CAFC514	t:tr|A7RX39|A7RX39_NEMVE;Predicted protein (Fragment)
			CCHX4623	t:tr|A7RWZ9|A7RWZ9_NEMVE;Predicted protein
			CCHX6603	t:tr|A7RWT8|A7RWT8_NEMVE;Predicted protein
			CAOH757	t:tr|A7RWT8|A7RWT8_NEMVE;Predicted protein
			CAFF2686	t:tr|A7RWT3|A7RWT3_NEMVE;Predicted protein
			CCHX12552	t:tr|A7RWT3|A7RWT3_NEMVE;Predicted protein
			CCHX13736	t:tr|A7RWQ1|A7RWQ1_NEMVE;Predicted protein
			CCHX15608	t:tr|A7RWN4|A7RWN4_NEMVE;Predicted protein
			CCHX7118	t:tr|A7RWN4|A7RWN4_NEMVE;Predicted protein
			CCHX10896	t:tr|A7RWN2|A7RWN2_NEMVE;Predicted protein
			CCHX2271	t:tr|A7RWN2|A7RWN2_NEMVE;Predicted protein
			CCHX13436	t:tr|A7RWL1|A7RWL1_NEMVE;Predicted protein
			CCHX7509	t:tr|A7RWK6|A7RWK6_NEMVE;Predicted protein
			CCHX16069	t:tr|A7RWH8|A7RWH8_NEMVE;Predicted protein
			CCHX10466	t:tr|A7RWA9|A7RWA9_NEMVE;Predicted protein
			CCHX9662	t:tr|A7RWA9|A7RWA9_NEMVE;Predicted protein
			CCHX3305	t:tr|A7RW23|A7RW23_NEMVE;Predicted protein
			CCHX11861	t:tr|A7RW04|A7RW04_NEMVE;Predicted protein (Fragment)
			AOKF1684	t:tr|A7RVX5|A7RVX5_NEMVE;Predicted protein
			CCHX10838	t:tr|A7RVV0|A7RVV0_NEMVE;Predicted protein
			CCHX16850	t:tr|A7RVT1|A7RVT1_NEMVE;Predicted protein
			CCHX2033	t:tr|A7RVT1|A7RVT1_NEMVE;Predicted protein
			CCHX4952	t:tr|A7RVT1|A7RVT1_NEMVE;Predicted protein
			AOKF989	t:tr|A7RVS8|A7RVS8_NEMVE;Predicted protein
			CCHX7664	t:tr|A7RVM3|A7RVM3_NEMVE;Predicted protein
			CCHX4737	t:tr|A7RVK2|A7RVK2_NEMVE;Predicted protein
			CAOH1137	t:tr|A7RVJ1|A7RVJ1_NEMVE;Predicted protein
			CCHX5980	t:tr|A7RVI2|A7RVI2_NEMVE;Predicted protein
			CCHX11260	t:tr|A7RV08|A7RV08_NEMVE;Predicted protein
			CCHX10044	t:tr|A7RV03|A7RV03_NEMVE;Predicted protein
			AOKG1732	t:tr|A7RUX8|A7RUX8_NEMVE;Predicted protein
			CCHX11635	t:tr|A7RUX7|A7RUX7_NEMVE;Predicted protein
			CCHX4013	t:tr|A7RUP4|A7RUP4_NEMVE;Predicted protein
			CCHX6318	t:tr|A7RUH9|A7RUH9_NEMVE;Predicted protein
			AOKG2172	t:tr|A7RUE5|A7RUE5_NEMVE;Predicted protein
			CCHX2421	t:tr|A7RUC8|A7RUC8_NEMVE;Predicted protein (Fragment)
			CCHX8184	t:tr|A7RUC3|A7RUC3_NEMVE;Predicted protein (Fragment)
			CCHX10356	t:tr|A7RUA9|A7RUA9_NEMVE;Predicted protein
			CCHX6267	t:tr|A7RUA4|A7RUA4_NEMVE;Predicted protein
			CCHX9244	t:tr|A7RUA4|A7RUA4_NEMVE;Predicted protein
			CCHX11402	t:tr|A7RU98|A7RU98_NEMVE;Predicted protein
			AOKG1666	t:tr|A7RU50|A7RU50_NEMVE;Predicted protein
			CCHX9589	t:tr|A7RU43|A7RU43_NEMVE;Predicted protein
			CCHX6804	t:tr|A7RU42|A7RU42_NEMVE;Predicted protein
			CCHX3315	t:tr|A7RU41|A7RU41_NEMVE;Predicted protein
			AOKG2252	t:tr|A7RU23|A7RU23_NEMVE;Predicted protein
			CAOH404	t:tr|A7RTY8|A7RTY8_NEMVE;Predicted protein
			CCHX8193	t:tr|A7RTW2|A7RTW2_NEMVE;Predicted protein
			AOKG2237	t:tr|A7RTV1|A7RTV1_NEMVE;Predicted protein (Fragment)
			CCHX10892	t:tr|A7RTS7|A7RTS7_NEMVE;Predicted protein
			CCHX1594	t:tr|A7RTP2|A7RTP2_NEMVE;Predicted protein
			CCHX3050	t:tr|A7RTM8|A7RTM8_NEMVE;Predicted protein (Fragment)
			CAOI992	t:tr|A7RTM8|A7RTM8_NEMVE;Predicted protein (Fragment)
			CCHX14413	t:tr|A7RTM8|A7RTM8_NEMVE;Predicted protein (Fragment)
			CCHX10427	t:tr|A7RTJ6|A7RTJ6_NEMVE;Predicted protein
			CCHX1108	t:tr|A7RTI7|A7RTI7_NEMVE;Predicted protein
			CAOH791	t:tr|A7RTI0|A7RTI0_NEMVE;Predicted protein
			AOKF2086	t:tr|A7RTH8|A7RTH8_NEMVE;Predicted protein
			CCHX6340	t:tr|A7RTH6|A7RTH6_NEMVE;Predicted protein
			CAFB2014	t:tr|A7RTF2|A7RTF2_NEMVE;Predicted protein
			AOKF725	t:tr|A7RTE7|A7RTE7_NEMVE;Predicted protein
			CCHX13945	t:tr|A7RTD0|A7RTD0_NEMVE;Predicted protein
			AOKF699	t:tr|A7RTC2|A7RTC2_NEMVE;Predicted protein
			CCHX1865	t:tr|A7RT95|A7RT95_NEMVE;Predicted protein
			CCHX10307	t:tr|A7RT95|A7RT95_NEMVE;Predicted protein
			CCHX7453	t:tr|A7RT95|A7RT95_NEMVE;Predicted protein
			CCHX10209	t:tr|A7RT43|A7RT43_NEMVE;Predicted protein
			CCHX13925	t:tr|A7RT43|A7RT43_NEMVE;Predicted protein
			CCHX13495	t:tr|A7RSZ6|A7RSZ6_NEMVE;Predicted protein (Fragment)
			AOKF1080	t:tr|A7RSV7|A7RSV7_NEMVE;Predicted protein
			CCHX7608	t:tr|A7RSF2|A7RSF2_NEMVE;Predicted protein
			CAWS638	t:tr|A7RSF2|A7RSF2_NEMVE;Predicted protein
			CCHX11300	t:tr|A7RSD2|A7RSD2_NEMVE;Predicted protein
			CCHX4276	t:tr|A7RSC4|A7RSC4_NEMVE;Predicted protein (Fragment)
			CAWS754	t:tr|A7RSA0|A7RSA0_NEMVE;Predicted protein (Fragment)
			AOKF2095	t:tr|A7RS92|A7RS92_NEMVE;Predicted protein
			AOKF1779	t:tr|A7RS81|A7RS81_NEMVE;Predicted protein
			CCHX8528	t:tr|A7RS73|A7RS73_NEMVE;Predicted protein
			CCHX6246	t:tr|A7RS40|A7RS40_NEMVE;Predicted protein
			AOKF2217	t:tr|A7RS36|A7RS36_NEMVE;Predicted protein
			AOKF1426	t:tr|A7RS36|A7RS36_NEMVE;Predicted protein
			CCHX13877	t:tr|A7RS00|A7RS00_NEMVE;Predicted protein
			CCHX12576	t:tr|A7RRZ5|A7RRZ5_NEMVE;Predicted protein
			CCHX5256	t:tr|A7RRZ1|A7RRZ1_NEMVE;Predicted protein
			AOKF601	t:tr|A7RRW3|A7RRW3_NEMVE;Predicted protein
			AOKF656	t:tr|A7RRU6|A7RRU6_NEMVE;Predicted protein
			CCHX10508	t:tr|A7RRU4|A7RRU4_NEMVE;Predicted protein
			CCHX11457	t:tr|A7RRR3|A7RRR3_NEMVE;Predicted protein
			CCHX8551	t:tr|A7RRP8|A7RRP8_NEMVE;Predicted protein
			CCHX4231	t:tr|A7RRN4|A7RRN4_NEMVE;Predicted protein
			CCHX1223	t:tr|A7RRM2|A7RRM2_NEMVE;Predicted protein
			CCHX4692	t:tr|A7RRL6|A7RRL6_NEMVE;Predicted protein (Fragment)
			CCHX8935	t:tr|A7RRI6|A7RRI6_NEMVE;Predicted protein
			AOKF1713	t:tr|A7RRG1|A7RRG1_NEMVE;Predicted protein
			CCHX16550	t:tr|A7RRC3|A7RRC3_NEMVE;Predicted protein
			CAOI491	t:tr|A7RRC3|A7RRC3_NEMVE;Predicted protein
			CCHX11124	t:tr|A7RRC3|A7RRC3_NEMVE;Predicted protein
			CAWS1103	t:tr|A7RRB5|A7RRB5_NEMVE;Predicted protein
			CCHX15882	t:tr|A7RR52|A7RR52_NEMVE;Predicted protein
			CCHX6444	t:tr|A7RR52|A7RR52_NEMVE;Predicted protein
			CAOH396	t:tr|A7RQZ2|A7RQZ2_NEMVE;Predicted protein
			CCHX2873	t:tr|A7RQV6|A7RQV6_NEMVE;Predicted protein
			CCHX1165	t:tr|A7RQQ4|A7RQQ4_NEMVE;Predicted protein (Fragment)
			CAFF2609	t:tr|A7RQQ4|A7RQQ4_NEMVE;Predicted protein (Fragment)
			CCHX8777	t:tr|A7RQP1|A7RQP1_NEMVE;Predicted protein
			CCHX1126	t:tr|A7RQD9|A7RQD9_NEMVE;Predicted protein
			CCHX16442	t:tr|A7RQD5|A7RQD5_NEMVE;Predicted protein
			CCHX17073	t:tr|A7RQD5|A7RQD5_NEMVE;Predicted protein
			CCHX4881	t:tr|A7RQB8|A7RQB8_NEMVE;Predicted protein
			CCHX2318	t:tr|A7RQ70|A7RQ70_NEMVE;Predicted protein
			CCHX4451	t:tr|A7RPY1|A7RPY1_NEMVE;Predicted protein
			CCHX6704	t:tr|A7RPV3|A7RPV3_NEMVE;Predicted protein
			CCHX14420	t:tr|A7RPQ6|A7RPQ6_NEMVE;Predicted protein
			CCHX15719	t:tr|A7RPQ2|A7RPQ2_NEMVE;Predicted protein
			CCHX6336	t:tr|A7RPN5|A7RPN5_NEMVE;Predicted protein
			CCHX2991	t:tr|A7RPJ2|A7RPJ2_NEMVE;Predicted protein
			CCHX1081	t:tr|A7RPA1|A7RPA1_NEMVE;Predicted protein
			CCHX9861	t:tr|A7RP37|A7RP37_NEMVE;Predicted protein
			CCHX16328	t:tr|A7RP37|A7RP37_NEMVE;Predicted protein
			CCHX13644	t:tr|A7RNE4|A7RNE4_NEMVE;Predicted protein
			CCHX12391	t:tr|A7RND9|A7RND9_NEMVE;Predicted protein (Fragment)
			CCHX14712	t:tr|A7RNC8|A7RNC8_NEMVE;Predicted protein
			CCHX3916	t:tr|A7RN64|A7RN64_NEMVE;Predicted protein
			CCHX10791	t:tr|A7RN40|A7RN40_NEMVE;Predicted protein
			AOKF703	t:tr|A7RN40|A7RN40_NEMVE;Predicted protein
			CAWS896	t:tr|A7RN22|A7RN22_NEMVE;Predicted protein (Fragment)
			CCHX7044	t:tr|A7RN17|A7RN17_NEMVE;Predicted protein
			CCHX844	t:tr|A7RMZ7|A7RMZ7_NEMVE;Predicted protein
			CCHX13354	t:tr|A7RMX1|A7RMX1_NEMVE;Predicted protein
			CCHX8786	t:tr|A7RMI8|A7RMI8_NEMVE;Predicted protein
			CCHX10135	t:tr|A7RMI6|A7RMI6_NEMVE;Predicted protein
			CCHX11617	t:tr|A7RMG6|A7RMG6_NEMVE;Predicted protein
			CCHX13751	t:tr|A7RMF6|A7RMF6_NEMVE;Predicted protein
			CAOH683	t:tr|A7RME5|A7RME5_NEMVE;Predicted protein
			CCHX15413	t:tr|A7RMB9|A7RMB9_NEMVE;Predicted protein (Fragment)
			AOKG1696	t:tr|A7RMB9|A7RMB9_NEMVE;Predicted protein (Fragment)
			CCHX1522	t:tr|A7RMA6|A7RMA6_NEMVE;Predicted protein
			CCHX12869	t:tr|A7RM27|A7RM27_NEMVE;Predicted protein
			CAFC2180	t:tr|A7RM26|A7RM26_NEMVE;Predicted protein
			CCHX3640	t:tr|A7RM26|A7RM26_NEMVE;Predicted protein
			CCHX8106	t:tr|A7RM26|A7RM26_NEMVE;Predicted protein
			CCHX4646	t:tr|A7RLZ2|A7RLZ2_NEMVE;Predicted protein
			AOKG1756	t:tr|A7RLV2|A7RLV2_NEMVE;Predicted protein
			CCHX9579	t:tr|A7RLT2|A7RLT2_NEMVE;Predicted protein
			CAWS491	t:tr|A7RLQ6|A7RLQ6_NEMVE;Predicted protein (Fragment)
			CCHX15237	t:tr|A7RLP7|A7RLP7_NEMVE;Predicted protein
			CCHX2964	t:tr|A7RLP7|A7RLP7_NEMVE;Predicted protein
			CCHX14925	t:tr|A7RLP7|A7RLP7_NEMVE;Predicted protein
			CCHX7120	t:tr|A7RLM6|A7RLM6_NEMVE;Predicted protein
			CCHX4167	t:tr|A7RLK1|A7RLK1_NEMVE;Predicted protein
			CCHX12383	t:tr|A7RLE3|A7RLE3_NEMVE;Predicted protein (Fragment)
			CAOH792	t:tr|A7RLD4|A7RLD4_NEMVE;Predicted protein
			CCHX10417	t:tr|A7RL74|A7RL74_NEMVE;Predicted protein
			CCHX4018	t:tr|A7RL31|A7RL31_NEMVE;Predicted protein
			CCHX3091	t:tr|A7RL16|A7RL16_NEMVE;Predicted protein
			CCHX2713	t:tr|A7RL11|A7RL11_NEMVE;Predicted protein
			CCHX8828	t:tr|A7RKU3|A7RKU3_NEMVE;Predicted protein
			CCHX8334	t:tr|A7RKT2|A7RKT2_NEMVE;Predicted protein
			CAWS413	t:tr|A7RKQ7|A7RKQ7_NEMVE;Predicted protein (Fragment)
			CCHX16708	t:tr|A7RKM8|A7RKM8_NEMVE;Predicted protein
			CCHX6439	t:tr|A7RKC1|A7RKC1_NEMVE;Predicted protein
			CCHX16614	t:tr|A7RKB5|A7RKB5_NEMVE;Predicted protein
			CCHX12856	t:tr|A7RKB5|A7RKB5_NEMVE;Predicted protein
			CCHX8610	t:tr|A7RKA1|A7RKA1_NEMVE;Predicted protein
			CCHX13663	t:tr|A7RJT5|A7RJT5_NEMVE;Predicted protein
			CAOH595	t:tr|A7RJT4|A7RJT4_NEMVE;Predicted protein
			CCHX11043	t:tr|A7RJN5|A7RJN5_NEMVE;Predicted protein
			CCHX12396	t:tr|A7RJK6|A7RJK6_NEMVE;Predicted protein
			CCHX2479	t:tr|A7RJI4|A7RJI4_NEMVE;Predicted protein
			CCHX10653	t:tr|A7RJF1|A7RJF1_NEMVE;Predicted protein
			CCHX3029	t:tr|A7RJ94|A7RJ94_NEMVE;Predicted protein
			AOKF1900	t:tr|A7RJ77|A7RJ77_NEMVE;Predicted protein
			CCHX11864	t:tr|A7RJ20|A7RJ20_NEMVE;Predicted protein
			CAOH449	t:tr|A7RJ18|A7RJ18_NEMVE;Predicted protein
			CCHX1209	t:tr|A7RJ18|A7RJ18_NEMVE;Predicted protein
			CCHX11211	t:tr|A7RIY2|A7RIY2_NEMVE;Predicted protein
			CCHX6035	t:tr|A7RIY2|A7RIY2_NEMVE;Predicted protein
			CCHX3228	t:tr|A7RIV6|A7RIV6_NEMVE;Predicted protein
			CAOI2619	t:tr|A7RIV2|A7RIV2_NEMVE;Predicted protein
			CCHX3329	t:tr|A7RIT2|A7RIT2_NEMVE;Predicted protein
			CAOI933	t:tr|A7RIS9|A7RIS9_NEMVE;Predicted protein
			CAFF2386	t:tr|A7RIL5|A7RIL5_NEMVE;Predicted protein
			CCHX6148	t:tr|A7RIL3|A7RIL3_NEMVE;Predicted protein
			CCHX16179	t:tr|A7RIJ9|A7RIJ9_NEMVE;Predicted protein
			CCHX8356	t:tr|A7RIE4|A7RIE4_NEMVE;Predicted protein
			CCHX15965	t:tr|A7RIE0|A7RIE0_NEMVE;Predicted protein (Fragment)
			CAOI2215	t:tr|A7RI77|A7RI77_NEMVE;Predicted protein
			CCHX4857	t:tr|A7RI76|A7RI76_NEMVE;Predicted protein
			CCHX16785	t:tr|A7RI70|A7RI70_NEMVE;Predicted protein
			CCHX9567	t:tr|A7RI61|A7RI61_NEMVE;Predicted protein
			CCHX7544	t:tr|A7RI44|A7RI44_NEMVE;Predicted protein
			CCHX10415	t:tr|A7RI44|A7RI44_NEMVE;Predicted protein
			CAOI2530	t:tr|A7RI41|A7RI41_NEMVE;Predicted protein
			AOKF1052	t:tr|A7RI39|A7RI39_NEMVE;Predicted protein
			CCHX15597	t:tr|A7RI16|A7RI16_NEMVE;Predicted protein
			CCHX3423	t:tr|A7RI16|A7RI16_NEMVE;Predicted protein
			CCHX9411	t:tr|A7RHX6|A7RHX6_NEMVE;Predicted protein
			CCHX10751	t:tr|A7RHR4|A7RHR4_NEMVE;Predicted protein
			CCHX9340	t:tr|A7RHN7|A7RHN7_NEMVE;Predicted protein
			CCHX13366	t:tr|A7RHM3|A7RHM3_NEMVE;Predicted protein
			CCHX11800	t:tr|A7RHJ8|A7RHJ8_NEMVE;Predicted protein
			CCHX3886	t:tr|A7RHJ1|A7RHJ1_NEMVE;Predicted protein
			AOKF1107	t:tr|A7RHI1|A7RHI1_NEMVE;Predicted protein
			CCHX14297	t:tr|A7RHI1|A7RHI1_NEMVE;Predicted protein
			CCHX16444	t:tr|A7RHI0|A7RHI0_NEMVE;Predicted protein
			CCHX10996	t:tr|A7RHC9|A7RHC9_NEMVE;Predicted protein
			CCHX3496	t:tr|A7RHC7|A7RHC7_NEMVE;Predicted protein
			CCHX7069	t:tr|A7RHC7|A7RHC7_NEMVE;Predicted protein
			AOKF1896	t:tr|A7RHC6|A7RHC6_NEMVE;Predicted protein
			CCHX6849	t:tr|A7RHC6|A7RHC6_NEMVE;Predicted protein
			CCHX885	t:tr|A7RH96|A7RH96_NEMVE;Predicted protein
			CCHX1986	t:tr|A7RH65|A7RH65_NEMVE;Predicted protein
			CCHX10964	t:tr|A7RH65|A7RH65_NEMVE;Predicted protein
			CAFF2401	t:tr|A7RH34|A7RH34_NEMVE;Predicted protein
			AOKF1638	t:tr|A7RH12|A7RH12_NEMVE;Predicted protein
			CCHX5430	t:tr|A7RH12|A7RH12_NEMVE;Predicted protein
			CCHX16811	t:tr|A7RGU4|A7RGU4_NEMVE;Predicted protein
			CCHX5918	t:tr|A7RGQ1|A7RGQ1_NEMVE;Predicted protein
			CCHX6162	t:tr|A7RGP9|A7RGP9_NEMVE;Predicted protein
			CAOH2324	t:tr|A7RGN8|A7RGN8_NEMVE;Predicted protein
			CCHX7644	t:tr|A7RGL0|A7RGL0_NEMVE;Predicted protein
			CCHX8222	t:tr|A7RGL0|A7RGL0_NEMVE;Predicted protein
			AOKF1526	t:tr|A7RGI4|A7RGI4_NEMVE;Predicted protein
			CCHX7410	t:tr|A7RGG4|A7RGG4_NEMVE;Predicted protein
			CCHX11970	t:tr|A7RGF3|A7RGF3_NEMVE;Predicted protein
			AOKG1653	t:tr|A7RGA3|A7RGA3_NEMVE;Predicted protein
			CCHX9608	t:tr|A7RG96|A7RG96_NEMVE;Predicted protein
			CCHX17169	t:tr|A7RG62|A7RG62_NEMVE;Predicted protein
			CCHX6658	t:tr|A7RG23|A7RG23_NEMVE;Predicted protein
			CAOI740	t:tr|A7RG12|A7RG12_NEMVE;Predicted protein (Fragment)
			CCHX12412	t:tr|A7RG07|A7RG07_NEMVE;Predicted protein
			CCHX10799	t:tr|A7RFZ2|A7RFZ2_NEMVE;Predicted protein
			AOKF458	t:tr|A7RFX0|A7RFX0_NEMVE;Predicted protein
			CAFB2457	t:tr|A7RFV9|A7RFV9_NEMVE;Predicted protein
			CCHX10020	t:tr|A7RFV5|A7RFV5_NEMVE;Predicted protein
			CCHX12291	t:tr|A7RFV5|A7RFV5_NEMVE;Predicted protein
			CCHX8856	t:tr|A7RFU6|A7RFU6_NEMVE;Predicted protein
			CCHX6687	t:tr|A7RFK1|A7RFK1_NEMVE;Predicted protein (Fragment)
			CCHX16800	t:tr|A7RFH0|A7RFH0_NEMVE;Predicted protein
			CCHX2405	t:tr|A7RFG1|A7RFG1_NEMVE;Predicted protein
			CCHX2757	t:tr|A7RFA0|A7RFA0_NEMVE;Predicted protein
			CCHX5183	t:tr|A7RF57|A7RF57_NEMVE;Predicted protein
			CCHX2077	t:tr|A7RF25|A7RF25_NEMVE;Predicted protein (Fragment)
			CCHX10710	t:tr|A7RF15|A7RF15_NEMVE;Predicted protein
			CCHX2588	t:tr|A7REZ1|A7REZ1_NEMVE;Predicted protein
			AOKG2080	t:tr|A7REZ1|A7REZ1_NEMVE;Predicted protein
			CCHX9063	t:tr|A7REW9|A7REW9_NEMVE;Predicted protein
			CAFF1061	t:tr|A7REV8|A7REV8_NEMVE;Predicted protein
			CCHX9208	t:tr|A7RET5|A7RET5_NEMVE;Predicted protein
			CCHX2359	t:tr|A7REQ5|A7REQ5_NEMVE;Predicted protein (Fragment)
			CCHX15408	t:tr|A7REQ0|A7REQ0_NEMVE;Predicted protein
			CAOH571	t:tr|A7REP1|A7REP1_NEMVE;Predicted protein
			CCHX4606	t:tr|A7BM44|A7BM44_9GAMM;Putative uncharacterized protein
			CCHX5314	t:tr|A6UM75|A6UM75_SINMW;Putative uncharacterized protein
			CAOH573	t:tr|A6RRQ3|A6RRQ3_BOTFB;Predicted protein
			CCHX14914	t:tr|A5WV07|A5WV07_DANRE;Novel protein (Fragment)
			CCHX4665	t:tr|A3IKP4|A3IKP4_9CHRO;Putative uncharacterized protein
			CCHX2155	t:tr|A3IKP4|A3IKP4_9CHRO;Putative uncharacterized protein
			CCHX7011	t:tr|A3IKA9|A3IKA9_9CHRO;Hypothetical transporter
			CCHX1410	t:tr|A3EXK8|A3EXK8_NEMVE;Sprouty
			AOKG1865	t:tr|A2FKT9|A2FKT9_TRIVA;Viral A-type inclusion protein, putative
			CCHX4806	t:tr|A2EA65|A2EA65_TRIVA;Putative uncharacterized protein
			CAWS598	t:tr|A2DD37|A2DD37_TRIVA;Viral A-type inclusion protein, putative
			CCHX3259	t:tr|A1TUK9|A1TUK9_ACIAC;ATPase domain protein
			CCHX3069	t:tr|A1TUK9|A1TUK9_ACIAC;ATPase domain protein
			CCHX1873	t:tr|A0T396|A0T396_ACRMI;TIR1
			CCHX2061	t:tr|A0JPS2|A0JPS2_RHIOR;Transposase domain-containing protein
			CCHX8688	t:tr|A0DJH7|A0DJH7_PARTE;Chromosome undetermined scaffold_53, whole genome shotgun sequence
			CCHX15324	t:tr|A0CEG7|A0CEG7_PARTE;Chromosome undetermined scaffold_171, whole genome shotgun sequence
			CCHX4531	t:tr|A0CEG7|A0CEG7_PARTE;Chromosome undetermined scaffold_171, whole genome shotgun sequence
			CCHX5568	s:Q9ZSK4;Actin-depolymerizing factor 3
			CCHX14965	s:Q9ZQ81;Probable inactive purple acid phosphatase 9
			CAOG1055	s:Q9Z336;Dynein light chain Tctex-type 1
			CCHX9258	s:Q9Z329;Inositol 1,4,5-trisphosphate receptor type 2
			CCHX1464	s:Q9Z325;Dolichol phosphate-mannose biosynthesis regulatory protein
			CCHX15176	s:Q9Z309;Calcium and integrin-binding family member 2
			CCHX8661	s:Q9Z2Z6;Mitochondrial carnitine/acylcarnitine carrier protein
			CCHX12074	s:Q9Z2V5;Histone deacetylase 6
			CCHX15749	s:Q9Z2U1;Proteasome subunit alpha type-5
			CCHX10390	s:Q9Z2Q5;39S ribosomal protein L40, mitochondrial
			CAFB2170	s:Q9Z2N8;Actin-like protein 6A
			CCHX5729	s:Q9Z2H5;Band 4.1-like protein 1
			CCHX15892	s:Q9Z2F6;B-cell lymphoma 3 protein homolog
			CAWS539	s:Q9Z2E3;Serine/threonine-protein kinase/endoribonuclease IRE2
			AOKG649	s:Q9Z255;Ubiquitin-conjugating enzyme E2 A
			CCHX5048	s:Q9Z255;Ubiquitin-conjugating enzyme E2 A
			CAOH831	s:Q9Z221;Polyamine-modulated factor 1-binding protein 1
			CCHX2592	s:Q9Z206;Neuroepithelial cell-transforming gene 1 protein
			CCHX1793	s:Q9Z200;SH2B adapter protein 2
			AOKF1597	s:Q9Z1S5;Neuronal-specific septin-3
			AOKF2288	s:Q9Z1N3;Myosin-IXa
			CCHX922	s:Q9Z1G4;V-type proton ATPase 116 kDa subunit a isoform 1
			CCHX8498	s:Q9Z1G4;V-type proton ATPase 116 kDa subunit a isoform 1
			CCHX8969	s:Q9Z1A6;Vigilin
			CAOG450	s:Q9Z175;Lysyl oxidase homolog 3
			CCHX3180	s:Q9Z148;Histone-lysine N-methyltransferase, H3 lysine-9 specific 3
			AOKF1654	s:Q9Z142;Transmembrane protein 33
			CCHX1054	s:Q9Z136;Hamartin
			CCHX11014	s:Q9Z120;tRNA (guanine-N(7)-)-methyltransferase
			CAFB1673	s:Q9Z0V5;Peroxiredoxin-4
			AOKF685	s:Q9Z0J8;Neuronal growth regulator 1
			CCHX16969	s:Q9YIC0;Elongation factor 1-alpha
			CCHX8575	s:Q9YIB9;Hypoxia-inducible factor 1-alpha
			CCHX15692	s:Q9YHV3;Noggin-3
			CCHX16110	s:Q9YHV3;Noggin-3
			CCHX8860	s:Q9YHT2;Succinate dehydrogenase [ubiquinone] iron-sulfur subunit, mitochondrial
			AOKF1961	s:Q9YH58;Formimidoyltransferase-cyclodeaminase
			CCHX5393	s:Q9YGN6;Single-strand selective monofunctional uracil DNA glycosylase
			CCHX11153	s:Q9Y711;Alternative oxidase, mitochondrial
			CCHX5066	s:Q9Y6Y8;SEC23-interacting protein
			AOKG429	s:Q9Y6X9;MORC family CW-type zinc finger protein 2
			AOKF1221	s:Q9Y6V7;Probable ATP-dependent RNA helicase DDX49
			CCHX12447	s:Q9Y6J8;Serine/threonine/tyrosine-interacting-like protein 1
			CCHX15130	s:Q9Y6G5;COMM domain-containing protein 10
			CCHX16287	s:Q9Y6E7;NAD-dependent ADP-ribosyltransferase sirtuin-4
			CCHX6792	s:Q9Y6A2;Cholesterol 24-hydroxylase
			CCHX13140	s:Q9Y5Z4;Heme-binding protein 2
			AOKF1561	s:Q9Y5Z4;Heme-binding protein 2
			CCHX15065	s:Q9Y5Y3;Probable G-protein coupled receptor 45
			CCHX3159	s:Q9Y5X5;Neuropeptide FF receptor 2
			CCHX14107	s:Q9Y5X5;Neuropeptide FF receptor 2
			AOKF1450	s:Q9Y5T5;Ubiquitin carboxyl-terminal hydrolase 16
			CCHX5894	s:Q9Y5S2;Serine/threonine-protein kinase MRCK beta
			CCHX13722	s:Q9Y5R2;Matrix metalloproteinase-24
			CCHX2259	s:Q9Y5B8;Nucleoside diphosphate kinase 7
			AOKF2015	s:Q9Y547;Heat shock protein beta-11
			CCHX12994	s:Q9Y4W6;AFG3-like protein 2
			CCHX2306	s:Q9Y4R7;Tubulin monoglycylase TTLL3
			CCHX9956	s:Q9Y4P3;Transducin beta-like protein 2
			AOKF1850	s:Q9Y4K4;Mitogen-activated protein kinase kinase kinase kinase 5
			AOKF875	s:Q9Y4K4;Mitogen-activated protein kinase kinase kinase kinase 5
			AOKF942	s:Q9Y4A8;Nuclear factor erythroid 2-related factor 3
			CCHX4042	s:Q9Y4A5;Transformation/transcription domain-associated protein
			AOKF797	s:Q9Y3Y2;Uncharacterized protein C1orf77
			CCHX6608	s:Q9Y3M8;StAR-related lipid transfer protein 13
			CCHX5751	s:Q9Y3M2;Protein chibby homolog 1
			CCHX10687	s:Q9Y3I1;F-box only protein 7
			AOKF1487	s:Q9Y3D8;Adenylate kinase isoenzyme 6
			CCHX9909	s:Q9Y3D0;Protein FAM96B
			CCHX12084	s:Q9Y3D0;Protein FAM96B
			CAOH477	s:Q9Y3D0;Protein FAM96B
			CCHX2595	s:Q9Y394;Dehydrogenase/reductase SDR family member 7
			CCHX5162	s:Q9Y388;RNA-binding motif protein, X-linked 2
			CCHX8910	s:Q9Y383;Putative RNA-binding protein Luc7-like 2
			CCHX14394	s:Q9Y315;Putative deoxyribose-phosphate aldolase
			CCHX14236	s:Q9Y2Y9;Krueppel-like factor 13
			CCHX12417	s:Q9Y2X8;Ubiquitin-conjugating enzyme E2 D4
			AOKF1795	s:Q9Y2V2;Calcium-regulated heat stable protein 1
			AOKF479	s:Q9Y2S7;Polymerase delta-interacting protein 2
			CCHX4526	s:Q9Y2Q3;Glutathione S-transferase kappa 1
			CAOH2125	s:Q9Y2M2;Uncharacterized protein C3orf32
			AOKF1365	s:Q9Y2G5;GDP-fucose protein O-fucosyltransferase 2
			CCHX16619	s:Q9Y2G3;Probable phospholipid-transporting ATPase IF
			CCHX2125	s:Q9Y2B2;N-acetylglucosaminyl-phosphatidylinositol de-N-acetylase
			CAFC1036	s:Q9Y2B1;Transmembrane protein 5
			CCHX3527	s:Q9Y272;Dexamethasone-induced Ras-related protein 1
			AOKG1957	s:Q9Y251;Heparanase
			CCHX9670	s:Q9Y239;Nucleotide-binding oligomerization domain-containing protein 1
			CCHX8686	s:Q9Y113;Negative elongation factor B
			CCHX2244	s:Q9XWB9;BTB and MATH domain-containing protein 36
			CCHX4238	s:Q9XUY5;Probable sodium/potassium-transporting ATPase subunit beta-2
			CCHX6564	s:Q9XTR8;Lipase ZK262.3
			CCHX9526	s:Q9XTR8;Lipase ZK262.3
			CCHX8195	s:Q9XT54;Retinal rod rhodopsin-sensitive cGMP 3',5'-cyclic phosphodiesterase subunit delta
			CCHX11957	s:Q9XT06;T-complex protein 1 subunit alpha
			AOKG2098	s:Q9XS79;5-aminolevulinate synthase, nonspecific, mitochondrial
			CCHX5913	s:Q9XS79;5-aminolevulinate synthase, nonspecific, mitochondrial
			CCHX13951	s:Q9XQV2;Photosystem I P700 chlorophyll a apoprotein A2
			CCHX9513	s:Q9X248;3-oxoacyl-[acyl-carrier-protein] reductase
			CCHX5766	s:Q9WY68;Putative 1-aminocyclopropane-1-carboxylate deaminase
			AOKF2299	s:Q9WVS8;Mitogen-activated protein kinase 7
			AOKG1404	s:Q9WVQ0;Polyamine-modulated factor 1-binding protein 1
			CCHX11241	s:Q9WVM6;Tolloid-like protein 2
			CCHX10041	s:Q9WVM6;Tolloid-like protein 2
			AOKF1669	s:Q9WVM6;Tolloid-like protein 2
			CCHX8912	s:Q9WVM3;Anaphase-promoting complex subunit 7
			CCHX13915	s:Q9WVK8;Cholesterol 24-hydroxylase
			CCHX14387	s:Q9WVK8;Cholesterol 24-hydroxylase
			CCHX7306	s:Q9WVK7;Hydroxyacyl-coenzyme A dehydrogenase, mitochondrial
			CAOI2082	s:Q9WVK7;Hydroxyacyl-coenzyme A dehydrogenase, mitochondrial
			CCHX6483	s:Q9WVD5;Mitochondrial ornithine transporter 1
			CAFC835	s:Q9WVC0;Septin-7
			CCHX3949	s:Q9WVA4;Transgelin-2
			AOKF1230	s:Q9WV92;Band 4.1-like protein 3
			CCHX12346	s:Q9WV04;Kinesin-like protein KIF9
			CAOH1148	s:Q9WUP7;Ubiquitin carboxyl-terminal hydrolase isozyme L5
			CCHX997	s:Q9WUJ8;Origin recognition complex subunit 6
			CCHX16370	s:Q9WUJ3;Myomegalin
			AOKG2033	s:Q9WTZ3;Membrane-bound transcription factor site-1 protease
			CCHX2071	s:Q9WTW8;Solute carrier family 23 member 2
			CCHX7093	s:Q9WTS6;Teneurin-3
			CCHX8253	s:Q9WTP3;SAM pointed domain-containing Ets transcription factor
			CCHX3679	s:Q9W7L4;L-lactate dehydrogenase B chain
			CCHX6934	s:Q9W7L2;Alpha-enolase
			CCHX14945	s:Q9W770;Spondin-1
			CCHX10464	s:Q9W734;Mothers against decapentaplegic homolog 6
			CCHX3786	s:Q9W734;Mothers against decapentaplegic homolog 6
			AOKF1113	s:Q9W704;RPA-interacting protein A
			CCHX5820	s:Q9W6X3;10 kDa heat shock protein, mitochondrial
			CAOH617	s:Q9W6X3;10 kDa heat shock protein, mitochondrial
			CCHX14340	s:Q9W6I0;Ubiquinol-cytochrome c reductase complex chaperone CBP3 homolog
			CCHX14699	s:Q9W6H5;SUMO-conjugating enzyme UBC9-A
			CCHX13302	s:Q9W6G7;DNA polymerase subunit gamma-2, mitochondrial
			AOKF399	s:Q9W676;LIM domain-binding protein 2
			AOKF674	s:Q9W602;FACT complex subunit SSRP1
			CCHX12387	s:Q9W4P5;V-type proton ATPase subunit d 1
			AOKF2134	s:Q9W391;Probable phosphorylase b kinase regulatory subunit alpha
			AOKF1220	s:Q9W352;PHD finger and CXXC domain-containing protein CG17446
			CCHX11645	s:Q9W1W9;PAP21-like protein
			CCHX9859	s:Q9W0S3;Mitochondrial import inner membrane translocase subunit TIM50-B
			CAWS1727	s:Q9W0I6;Phosphatidylinositide phosphatase SAC1
			CCHX8597	s:Q9VZZ4;Peroxidasin
			CCHX6747	s:Q9VZA4;Band 7 protein CG42540
			CCHX3095	s:Q9VYS4;Poly(A) RNA polymerase gld-2 homolog B
			CCHX5654	s:Q9VYF2;Putative inositol monophosphatase 3
			CCHX10486	s:Q9VY86;TM2 domain-containing protein CG11103
			CAOI395	s:Q9VXX8;Probable 60S ribosomal protein L37-A
			CCHX14363	s:Q9VXK6;Eukaryotic translation initiation factor 5
			CCHX8323	s:Q9VXE5;Serine/threonine-protein kinase PAK mbt
			CCHX15267	s:Q9VXE0;Probable small nuclear ribonucleoprotein G
			CCHX3429	s:Q9VXB5;39S ribosomal protein L22, mitochondrial
			CCHX16946	s:Q9VX10;Putative sulfiredoxin
			CAFB1210	s:Q9VWE9;Protein transport protein Sec61 gamma-2 subunit
			CCHX2623	s:Q9VW71;Putative fat-like cadherin-related tumor suppressor homolog
			CCHX12763	s:Q9VVY3;CBM21 domain-containing protein CG9619
			CCHX14425	s:Q9VVY3;CBM21 domain-containing protein CG9619
			CCHX11192	s:Q9VVY3;CBM21 domain-containing protein CG9619
			CCHX9012	s:Q9VVS4;Mediator of RNA polymerase II transcription subunit 11
			CCHX6774	s:Q9VVE2;Protein rogdi
			CCHX4953	s:Q9VUL9;Glycoprotein 3-alpha-L-fucosyltransferase A
			CCHX4922	s:Q9VUL9;Glycoprotein 3-alpha-L-fucosyltransferase A
			CCHX6386	s:Q9VUC6;Formin-like protein CG32138
			CAOI1145	s:Q9VS29;Down syndrome cell adhesion molecule-like protein CG42256
			CCHX9441	s:Q9VR81;Putative N-acetylglucosamine-6-phosphate deacetylase
			CCHX13770	s:Q9VR50;Solute carrier family 35 member E1 homolog
			CCHX13394	s:Q9VR50;Solute carrier family 35 member E1 homolog
			AOKF410	s:Q9VQX4;Nicotinate phosphoribosyltransferase
			CCHX6973	s:Q9VN12;Probable sodium/potassium/calcium exchanger CG1090
			CCHX9247	s:Q9VN12;Probable sodium/potassium/calcium exchanger CG1090
			CAOI1149	s:Q9VMU4;60S ribosomal protein L37a
			CCHX13958	s:Q9VLM5;Dolichyl-diphosphooligosaccharide--protein glycosyltransferase subunit DAD1
			CAFB2618	s:Q9VLM5;Dolichyl-diphosphooligosaccharide--protein glycosyltransferase subunit DAD1
			CCHX3187	s:Q9VKV8;UPF0468 protein CG5343
			CAOI1947	s:Q9VJ33;NEDD8
			CCHX17077	s:Q9VHI4;Probable splicing factor 3B subunit 5
			CCHX2375	s:Q9VGY5;Putative S-adenosyl-L-methionine-dependent methyltransferase CG14683
			CCHX12783	s:Q9VF87;Cytoplasmic FMR1-interacting protein
			CCHX6680	s:Q9VCX3;Probable 39S ribosomal protein L45, mitochondrial
			CCHX6425	s:Q9VCA9;Signal peptidase complex subunit 3
			CCHX4657	s:Q9VCA2;Organic cation transporter protein
			CAFC1103	s:Q9VCA2;Organic cation transporter protein
			AOKF934	s:Q9VC49;DNA-directed RNA polymerases I, II, and III subunit RPABC5
			CCHX9362	s:Q9VBW3;Tyrosine kinase receptor Cad96Ca
			CCHX876	s:Q9VAI1;Probable complex I intermediate-associated protein 30, mitochondrial
			CCHX14114	s:Q9VA27;Cytochrome P450 4c3
			CCHX4324	s:Q9V3D2;Coproporphyrinogen-III oxidase
			CAOI771	s:Q9V3A4;Protein catecholamines up
			CCHX16710	s:Q9UQR0;Sex comb on midleg-like protein 2
			CCHX11689	s:Q9UPZ9;Serine/threonine-protein kinase ICK
			CCHX1089	s:Q9UPY8;Microtubule-associated protein RP/EB family member 3
			CCHX7234	s:Q9UPY6;Wiskott-Aldrich syndrome protein family member 3
			CCHX5868	s:Q9UPW8;Protein unc-13 homolog A
			CAOI1118	s:Q9UPV0;Centrosomal protein of 164 kDa
			CCHX7004	s:Q9UPU7;TBC1 domain family member 2B
			CCHX8413	s:Q9UPS8;Ankyrin repeat domain-containing protein 26
			CCHX15149	s:Q9UPR6;Zinc finger RNA-binding protein 2
			CCHX12830	s:Q9UPN9;E3 ubiquitin-protein ligase TRIM33
			CCHX15792	s:Q9UPN3;Microtubule-actin cross-linking factor 1, isoforms 1/2/3/5
			CCHX4807	s:Q9UPM9;B9 domain-containing protein 1
			CCHX6988	s:Q9UP83;Conserved oligomeric Golgi complex subunit 5
			CCHX12260	s:Q9UNX4;WD repeat-containing protein 3
			AOKF2169	s:Q9UNS1;Protein timeless homolog
			CCHX10902	s:Q9UNL4;Inhibitor of growth protein 4
			CCHX2110	s:Q9UNE7;STIP1 homology and U box-containing protein 1
			CCHX7216	s:Q9UN37;Vacuolar protein sorting-associated protein 4A
			CCHX15207	s:Q9UN37;Vacuolar protein sorting-associated protein 4A
			AOKG667	s:Q9UN19;Dual adapter for phosphotyrosine and 3-phosphotyrosine and 3-phosphoinositide
			CCHX9822	s:Q9UMY4;Sorting nexin-12
			CAFF2562	s:Q9UMS0;NFU1 iron-sulfur cluster scaffold homolog, mitochondrial
			CCHX14681	s:Q9UM54;Myosin-VI
			AOKF925	s:Q9ULW0;Targeting protein for Xklp2
			CCHX9118	s:Q9ULT6;Zinc/RING finger protein 3
			CCHX7154	s:Q9ULQ1;Two pore calcium channel protein 1
			CCHX6290	s:Q9ULJ7;Ankyrin repeat domain-containing protein 50
			CCHX11105	s:Q9ULJ7;Ankyrin repeat domain-containing protein 50
			CCHX10596	s:Q9ULJ7;Ankyrin repeat domain-containing protein 50
			AOKF1532	s:Q9ULH1;Arf-GAP with SH3 domain, ANK repeat and PH domain-containing protein 1
			CCHX2221	s:Q9ULD4;Bromodomain and PHD finger-containing protein 3
			CCHX2725	s:Q9ULC4;Malignant T cell-amplified sequence 1
			CCHX4335	s:Q9ULC3;Ras-related protein Rab-23
			CCHX10958	s:Q9UKV5;Autocrine motility factor receptor, isoform 2
			CCHX1500	s:Q9UKP5;A disintegrin and metalloproteinase with thrombospondin motifs 6
			CCHX8818	s:Q9UKK3;Poly [ADP-ribose] polymerase 4
			CCHX8767	s:Q9UKD2;mRNA turnover protein 4 homolog
			AOKF1477	s:Q9UJW0;Dynactin subunit 4
			CCHX6772	s:Q9UJG1;Motile sperm domain-containing protein 1
			AOKF1013	s:Q9UIF8;Bromodomain adjacent to zinc finger domain protein 2B
			AOKF2245	s:Q9UIF8;Bromodomain adjacent to zinc finger domain protein 2B
			CCHX2692	s:Q9UI42;Carboxypeptidase A4
			CCHX6613	s:Q9UI42;Carboxypeptidase A4
			CCHX15414	s:Q9UHP6;Rhabdoid tumor deletion region protein 1
			CCHX11314	s:Q9UHG0;Doublecortin domain-containing protein 2
			CCHX4856	s:Q9UHC6;Contactin-associated protein-like 2
			CCHX11312	s:Q9UHB9;Signal recognition particle 68 kDa protein
			CCHX16773	s:Q9UH92;Max-like protein X
			CCHX976	s:Q9UH92;Max-like protein X
			CAOI2669	s:Q9UGM3;Deleted in malignant brain tumors 1 protein
			CCHX2081	s:Q9UGM3;Deleted in malignant brain tumors 1 protein
			CCHX12281	s:Q9UG63;ATP-binding cassette sub-family F member 2
			CAFF2514	s:Q9UFE4;Coiled-coil domain-containing protein 39
			CCHX10337	s:Q9UFC0;Leucine-rich repeat and WD repeat-containing protein 1
			CCHX17212	s:Q9UF83;Uncharacterized protein DKFZp434B061
			CCHX8377	s:Q9UF56;F-box/LRR-repeat protein 17
			CCHX3278	s:Q9UBV8;Peflin
			CCHX5879	s:Q9UBS9;Protein C1orf9
			CCHX12152	s:Q9UBQ7;Glyoxylate reductase/hydroxypyruvate reductase
			CCHX12416	s:Q9UBN7;Histone deacetylase 6
			CCHX9435	s:Q9UBL6;Copine-7
			CAFB1474	s:Q9UBI1;COMM domain-containing protein 3
			CCHX14733	s:Q9UBG0;C-type mannose receptor 2
			AOKG1687	s:Q9UBC2;Epidermal growth factor receptor substrate 15-like 1
			CCHX4822	s:Q9U9L2;60S ribosomal protein L8
			CCHX14024	s:Q9U9L2;60S ribosomal protein L8
			CCHX5000	s:Q9U9L2;60S ribosomal protein L8
			CCHX12452	s:Q9U943;Apolipophorins
			CCHX3659	s:Q9U8W7;Techylectin-5B
			CCHX1663	s:Q9U6Y6;GFP-like fluorescent chromoprotein amFP486
			CAOG867	s:Q9U6Y5;GFP-like fluorescent chromoprotein FP506
			CAFB2195	s:Q9U6Y5;GFP-like fluorescent chromoprotein FP506
			CCHX3449	s:Q9U5N0;V-type proton ATPase subunit H
			CCHX7627	s:Q9U5M4;Tropomyosin-2
			AOKF1962	s:Q9U5M4;Tropomyosin-2
			CCHX1751	s:Q9U5M4;Tropomyosin-2
			AOKF542	s:Q9U505;ATP synthase lipid-binding protein, mitochondrial
			CCHX14961	s:Q9U489;Protein lin-41
			CCHX10583	s:Q9TWL9;Conodipine-M alpha chain
			CCHX10406	s:Q9TWL9;Conodipine-M alpha chain
			CCHX5732	s:Q9TVC1;V-type proton ATPase subunit H
			CCHX9328	s:Q9TV36;Fibrillin-1
			CCHX8318	s:Q9TV36;Fibrillin-1
			CCHX1982	s:Q9TUP7;Orexin receptor type 2
			CCHX1355	s:Q9TUG3;Heat shock-related 70 kDa protein 2
			AOKF676	s:Q9TU23;Centrosomal protein of 290 kDa (Fragment)
			CCHX5405	s:Q9TTR7;COUP transcription factor 2
			CCHX13093	s:Q9TTM9;Alpha-1D adrenergic receptor
			CCHX7239	s:Q9TTK6;Membrane primary amine oxidase
			CCHX10030	s:Q9TSX8;Pantetheinase
			CAOH2384	s:Q9TST1;Cathepsin W
			CCHX16459	s:Q9SS90;E3 ubiquitin-protein ligase RGLG1
			CAWS509	s:Q9SIC9;Pentatricopeptide repeat-containing protein At2g31400, chloroplastic
			CCHX8477	s:Q9SF40;60S ribosomal protein L4-1
			CCHX6989	s:Q9SAR5;Ankyrin repeat domain-containing protein 2
			CCHX14068	s:Q9S7L2;Transcription factor MYB98
			CCHX3053	s:Q9RX93;Trans-aconitate 2-methyltransferase
			CCHX15395	s:Q9R1V3;Mothers against decapentaplegic homolog 5
			CCHX5824	s:Q9R1V3;Mothers against decapentaplegic homolog 5
			CCHX9218	s:Q9R1P4;Proteasome subunit alpha type-1
			CCHX11644	s:Q9R1P4;Proteasome subunit alpha type-1
			CCHX6833	s:Q9R1K5;Fizzy-related protein homolog
			CCHX9250	s:Q9R1K5;Fizzy-related protein homolog
			CAOI998	s:Q9R1A8;E3 ubiquitin-protein ligase RFWD2
			CAFC492	s:Q9R0T4;Cadherin-1
			AOKF1339	s:Q9R0Q6;Actin-related protein 2/3 complex subunit 1A
			CCHX3806	s:Q9R0N8;Synaptotagmin-6
			CCHX6235	s:Q9R0J8;Legumain
			CCHX7461	s:Q9R0J8;Legumain
			CCHX12753	s:Q9R0D8;WD repeat-containing protein 54
			CCHX17125	s:Q9R0D8;WD repeat-containing protein 54
			CCHX8092	s:Q9R088;Thymidine kinase 2, mitochondrial
			AOKG1478	s:Q9R088;Thymidine kinase 2, mitochondrial
			AOKF1797	s:Q9R049;Autocrine motility factor receptor
			CCHX6926	s:Q9R022;DnaJ homolog subfamily C member 12
			CAOI434	s:Q9QZH3;Peptidyl-prolyl cis-trans isomerase E
			AOKF1379	s:Q9QZE5;Coatomer subunit gamma
			CCHX13424	s:Q9QZB9;Dynactin subunit 5
			CCHX8580	s:Q9QZA6;CD151 antigen
			CCHX9195	s:Q9QZ85;Interferon-inducible GTPase 1
			CCHX1943	s:Q9QZ85;Interferon-inducible GTPase 1
			CCHX6499	s:Q9QZ85;Interferon-inducible GTPase 1
			CCHX13085	s:Q9QZ23;NFU1 iron-sulfur cluster scaffold homolog, mitochondrial
			CCHX1732	s:Q9QZ23;NFU1 iron-sulfur cluster scaffold homolog, mitochondrial
			CCHX10956	s:Q9QZ05;Eukaryotic translation initiation factor 2-alpha kinase 4
			CCHX16645	s:Q9QYU4;Mu-crystallin homolog
			CCHX12518	s:Q9QYU1;Peroxisomal biogenesis factor 19
			CCHX2412	s:Q9QYL7;Activator of basal transcription 1
			CCHX5163	s:Q9QYK7;RING finger protein 11
			AOKF2154	s:Q9QYI4;DnaJ homolog subfamily B member 12
			CAFC403	s:Q9QYI3;DnaJ homolog subfamily C member 7
			AOKG2236	s:Q9QYC0;Alpha-adducin
			CCHX3740	s:Q9QY36;N-terminal acetyltransferase complex ARD1 subunit homolog A
			CCHX16064	s:Q9QXV3;Inhibitor of growth protein 1
			CCHX15737	s:Q9QXT0;Protein canopy homolog 2
			CCHX13236	s:Q9QXT0;Protein canopy homolog 2
			CCHX14189	s:Q9QXQ5;Protein Wnt-4
			CCHX13810	s:Q9QXN5;Inositol oxygenase
			CCHX11469	s:Q9QXM0;Abhydrolase domain-containing protein 2
			CCHX9687	s:Q9QXK2;E3 ubiquitin-protein ligase RAD18
			CCHX16618	s:Q9QXE5;Thymus-specific serine protease
			CCHX6606	s:Q9QX74;SH3 and multiple ankyrin repeat domains protein 2
			CCHX13775	s:Q9QX47;Protein SON
			CCHX11954	s:Q9QW30;Neurogenic locus notch homolog protein 2
			CAOI2285	s:Q9QW07;1-phosphatidylinositol-4,5-bisphosphate phosphodiesterase beta-4
			CCHX13319	s:Q9QUN9;Dickkopf-related protein 3
			CAOH1980	s:Q9PWF7;Catalase
			CCHX17107	s:Q9PVK5;L-lactate dehydrogenase A chain
			AOKF1368	s:Q9PV94;Small nuclear ribonucleoprotein-associated protein B'
			CAOG894	s:Q9PUI7;Cannabinoid receptor 1
			AOKF2041	s:Q9PUB8;Zinc transporter Slc39a7 (Fragment)
			CCHX4390	s:Q9PTW9;Proteasome subunit alpha type-7
			CCHX13072	s:Q9PTS2;Uroporphyrinogen decarboxylase
			CCHX13193	s:Q9PSX7;Rho-related GTP-binding protein RhoC
			CAOI2324	s:Q9PRL8;Acyl-CoA-binding protein
			CAOH765	s:Q9PRL8;Acyl-CoA-binding protein
			CCHX7665	s:Q9PRL8;Acyl-CoA-binding protein
			CAFF2570	s:Q9PRL8;Acyl-CoA-binding protein
			CCHX3483	s:Q9P4Z1;E3 ubiquitin-protein ligase TOM1-like
			AOKF403	s:Q9P2Y5;UV radiation resistance-associated gene protein
			CCHX10334	s:Q9P2W9;Syntaxin-18
			CCHX3652	s:Q9P2L0;WD repeat-containing protein 35
			CCHX6296	s:Q9P2H3;Intraflagellar transport protein 80 homolog
			CCHX1645	s:Q9P2G9;Kelch-like protein 8
			CCHX15544	s:Q9P2E2;Kinesin-like protein KIF17
			CAFF461	s:Q9P2E2;Kinesin-like protein KIF17
			CCHX9904	s:Q9P2D7;Dynein heavy chain 1, axonemal
			AOKF1847	s:Q9P289;Serine/threonine-protein kinase MST4
			AOKF1065	s:Q9P275;Ubiquitin carboxyl-terminal hydrolase 36
			CCHX4356	s:Q9P273;Teneurin-3
			CCHX9978	s:Q9P225;Dynein heavy chain 2, axonemal
			CCHX14582	s:Q9P215;Pogo transposable element with KRAB domain
			CCHX851	s:Q9P0L9;Polycystic kidney disease 2-like 1 protein
			CCHX1510	s:Q9P0K9;Uncharacterized protein C9orf4
			CAFB1939	s:Q9P0K1;Disintegrin and metalloproteinase domain-containing protein 22
			CCHX16604	s:Q9P055;JNK1/MAPK8-associated membrane protein
			CCHX3534	s:Q9P055;JNK1/MAPK8-associated membrane protein
			CCHX6845	s:Q9NZN3;EH domain-containing protein 3
			AOKG750	s:Q9NZM5;Glioma tumor suppressor candidate region gene 2 protein
			CCHX17160	s:Q9NZM1;Myoferlin
			CCHX5386	s:Q9NZJ5;Eukaryotic translation initiation factor 2-alpha kinase 3
			CCHX4954	s:Q9NZJ4;Sacsin
			CCHX4570	s:Q9NZ52;ADP-ribosylation factor-binding protein GGA3
			CCHX13531	s:Q9NZ32;Actin-related protein 10
			CCHX10988	s:Q9NYR8;Retinol dehydrogenase 8
			CCHX1549	s:Q9NYL9;Tropomodulin-3
			AOKF462	s:Q9NYL2;Mitogen-activated protein kinase kinase kinase MLT
			CAOG660	s:Q9NY64;Solute carrier family 2, facilitated glucose transporter member 8
			CCHX14078	s:Q9NY57;Serine/threonine-protein kinase 32B
			AOKF640	s:Q9NXX6;Non-structural maintenance of chromosomes element 4 homolog A
			CCHX14011	s:Q9NXS2;Glutaminyl-peptide cyclotransferase-like protein
			CCHX999	s:Q9NXG6;Transmembrane prolyl 4-hydroxylase
			CCHX975	s:Q9NXG6;Transmembrane prolyl 4-hydroxylase
			CCHX16114	s:Q9NX94;Outcome predictor in acute leukemia 1
			CCHX2070	s:Q9NX07;tRNA selenocysteine 1-associated protein 1
			AOKF2054	s:Q9NX01;Thioredoxin-like protein 4B
			CAFB1699	s:Q9NX01;Thioredoxin-like protein 4B
			AOKF1520	s:Q9NWZ8;Gem-associated protein 8
			AOKF1412	s:Q9NWX6;Probable tRNA(His) guanylyltransferase
			CCHX8945	s:Q9NWH7;Spermatogenesis-associated protein 6
			CCHX3690	s:Q9NWH7;Spermatogenesis-associated protein 6
			CCHX5400	s:Q9NW15;Anoctamin-10
			CAFB2069	s:Q9NVU7;Protein SDA1 homolog
			CCHX9162	s:Q9NUV9;GTPase IMAP family member 4
			CCHX9818	s:Q9NUS5;Uncharacterized protein C20orf29
			CCHX17151	s:Q9NUQ9;Protein FAM49B
			CCHX10027	s:Q9NUJ3;T-complex protein 11-like protein 1
			CCHX9913	s:Q9NUJ3;T-complex protein 11-like protein 1
			CCHX6536	s:Q9NUG6;p53 and DNA damage-regulated protein 1
			AOKF1147	s:Q9NTX7;RING finger protein 146
			CCHX1513	s:Q9NTG7;NAD-dependent deacetylase sirtuin-3, mitochondrial
			CCHX8614	s:Q9NS68;Tumor necrosis factor receptor superfamily member 19
			AOKF1103	s:Q9NS40;Potassium voltage-gated channel subfamily H member 7
			CAOI2210	s:Q9NS37;CREB/ATF bZIP transcription factor
			CCHX8875	s:Q9NRN9;Methyltransferase-like protein 5
			CAWS1500	s:Q9NRL2;Bromodomain adjacent to zinc finger domain protein 1A
			CCHX13563	s:Q9NRG4;SET and MYND domain-containing protein 2
			CCHX8327	s:Q9NRD0;F-box only protein 8
			CCHX6676	s:Q9NRD0;F-box only protein 8
			AOKF504	s:Q9NRA8;Eukaryotic translation initiation factor 4E transporter
			CAOI760	s:Q9NR09;Baculoviral IAP repeat-containing protein 6
			CAFB2040	s:Q9NQV7;Histone-lysine N-methyltransferase PRDM9
			CCHX8102	s:Q9NQP4;Prefoldin subunit 4
			CCHX15735	s:Q9NQM4;Uncharacterized protein CXorf41
			AOKF1132	s:Q9NQG5;Regulation of nuclear pre-mRNA domain-containing protein 1B
			CCHX6139	s:Q9NQF3;Serine hydrolase-like protein
			CCHX5556	s:Q9NPL8;Transmembrane protein C3orf1
			CCHX8653	s:Q9NPG8;Probable palmitoyltransferase ZDHHC4
			CCHX16612	s:Q9NPG3;Ubinuclein-1
			CCHX6151	s:Q9NPD8;Ubiquitin-conjugating enzyme E2 T
			CAWS1169	s:Q9NPB0;Uncharacterized protein C6orf64
			CCHX11439	s:Q9NPA2;Matrix metalloproteinase-25
			CCHX3264	s:Q9NP95;Fibroblast growth factor 20
			CCHX9329	s:Q9NP73;UDP-N-acetylglucosamine transferase subunit ALG13 homolog
			CCHX6812	s:Q9NFZ4;Tropomyosin
			CAWS1655	s:Q9NDJ2;Helicase domino
			CCHX8674	s:Q9NBX4;Probable RNA-directed DNA polymerase from transposon X-element
			CAFC468	s:Q9NBX4;Probable RNA-directed DNA polymerase from transposon X-element
			CCHX14368	s:Q9NBX4;Probable RNA-directed DNA polymerase from transposon X-element
			CAFB1796	s:Q9NB34;60S ribosomal protein L34
			CCHX14608	s:Q9N9X3;Ciliary WD repeat-containing protein ctxp80
			CCHX3407	s:Q9N2R3;Tropomyosin (Fragment)
			CCHX16381	s:Q9N126;Retinol dehydrogenase 8
			CCHX12475	s:Q9N126;Retinol dehydrogenase 8
			CCHX5375	s:Q9N126;Retinol dehydrogenase 8
			CCHX12080	s:Q9N0F1;Dihydrolipoyllysine-residue succinyltransferase component of 2-oxoglutarate dehydrogenase complex, mitochondrial
			CAFC2101	s:Q9N0C7;Mammalian ependymin-related protein 1
			CCHX2876	s:Q9MZU4;Radical S-adenosyl methionine domain-containing protein 2
			CCHX6524	s:Q9MZU4;Radical S-adenosyl methionine domain-containing protein 2
			CCHX8617	s:Q9MYM7;Beta-1,3-galactosyltransferase 1
			AOKF879	s:Q9MA55;Acyl-CoA-binding domain-containing protein 4
			CCHX16379	s:Q9M571;Phosphoethanolamine N-methyltransferase
			CCHX6535	s:Q9LT02;Putative cation-transporting ATPase
			CCHX7189	s:Q9LR78;Serine/threonine-protein phosphatase BSU1
			CCHX16332	s:Q9LQU4;Uncharacterized protein At1g14870
			CCHX14217	s:Q9LQU4;Uncharacterized protein At1g14870
			CCHX2066	s:Q9LIG0;Clavaminate synthase-like protein At3g21360
			CAOH1000	s:Q9LHG9;Nascent polypeptide-associated complex subunit alpha-like protein 1
			CCHX8554	s:Q9JMH9;Myosin-XVIIIa
			AOKF1030	s:Q9JMH9;Myosin-XVIIIa
			AOKF839	s:Q9JMH6;Thioredoxin reductase 1, cytoplasmic
			CCHX6157	s:Q9JM76;Actin-related protein 2/3 complex subunit 3
			CCHX13215	s:Q9JLZ3;Methylglutaconyl-CoA hydratase, mitochondrial
			AOKF1646	s:Q9JLS8;Leptin receptor gene-related protein
			CCHX6868	s:Q9JLL0;Cysteine-rich motor neuron 1 protein
			CCHX9462	s:Q9JLI8;Squamous cell carcinoma antigen recognized by T-cells 3
			CCHX16948	s:Q9JLI8;Squamous cell carcinoma antigen recognized by T-cells 3
			CAOH514	s:Q9JLI8;Squamous cell carcinoma antigen recognized by T-cells 3
			CCHX4341	s:Q9JLC8;Sacsin
			CAFF655	s:Q9JLC8;Sacsin
			CAFC724	s:Q9JLC8;Sacsin
			CCHX12995	s:Q9JLC6;Thyrotroph embryonic factor
			AOKF1819	s:Q9JL56;Glycerophosphodiester phosphodiesterase 1
			CCHX5109	s:Q9JL35;High mobility group nucleosome-binding domain-containing protein 5
			CCHX11474	s:Q9JKP8;Chromatin accessibility complex protein 1
			AOKG2242	s:Q9JKL7;Splicing factor, arginine/serine-rich 12
			CCHX1062	s:Q9JK72;Copper chaperone for superoxide dismutase
			CCHX14226	s:Q9JK66;E3 ubiquitin-protein ligase parkin
			CCHX12091	s:Q9JK11;Reticulon-4
			CCHX2648	s:Q9JJZ4;Ubiquitin-conjugating enzyme E2 J1
			CCHX1467	s:Q9JJN0;DNA polymerase eta
			CCHX2135	s:Q9JJK3;Peroxisomal biogenesis factor 3
			CCHX9327	s:Q9JJJ7;Probable protein-cysteine N-palmitoyltransferase porcupine
			CCHX15165	s:Q9JJ89;Coiled-coil domain-containing protein 86
			AOKF437	s:Q9JJ80;Ribosome production factor 2 homolog
			AOKG1228	s:Q9JJ28;Protein flightless-1 homolog
			CCHX1283	s:Q9JJ09;Sodium-dependent phosphate transport protein 2B
			AOKG2168	s:Q9JIT3;Transducin-like enhancer protein 3
			CCHX10747	s:Q9JIM4;Dual specificity protein phosphatase 12
			CCHX11400	s:Q9JII6;Alcohol dehydrogenase [NADP+]
			CAOI630	s:Q9JID1;Programmed cell death protein 4
			CCHX7653	s:Q9JI78;Peptide-N(4)-(N-acetyl-beta-glucosaminyl)asparagine amidase
			CCHX5701	s:Q9JI78;Peptide-N(4)-(N-acetyl-beta-glucosaminyl)asparagine amidase
			CCHX8400	s:Q9JI44;DNA methyltransferase 1-associated protein 1
			CCHX9444	s:Q9JI44;DNA methyltransferase 1-associated protein 1
			CAWS1374	s:Q9JI39;ATP-binding cassette sub-family B member 10, mitochondrial
			CCHX13953	s:Q9JHW0;Proteasome subunit beta type-7
			CCHX2895	s:Q9JHW0;Proteasome subunit beta type-7
			AOKG678	s:Q9JHW0;Proteasome subunit beta type-7
			CCHX2458	s:Q9JHU4;Cytoplasmic dynein 1 heavy chain 1
			CCHX2080	s:Q9JHJ0;Tropomodulin-3
			CCHX16552	s:Q9JHE4;Galactosylceramide sulfotransferase
			CCHX4176	s:Q9IZK2;Beta-1,3-galactosyl-O-glycosyl-glycoprotein beta-1,6-N-acetylglucosaminyltransferase
			CCHX12860	s:Q9IBG7;Kielin/chordin-like protein
			CAFC424	s:Q9IBG7;Kielin/chordin-like protein
			AOKF758	s:Q9IB61;Bladder cancer-associated protein
			CAOH852	s:Q9IAT6;Delta-like protein C
			CAWS667	s:Q9IA00;Protein bicaudal C homolog 1-A
			CAWS986	s:Q9I954;Thymosin beta-b
			CCHX17187	s:Q9I954;Thymosin beta-b
			CAWS1769	s:Q9I954;Thymosin beta-b
			CAFB1980	s:Q9I954;Thymosin beta-b
			CAOI689	s:Q9I954;Thymosin beta-b
			CCHX10138	s:Q9I954;Thymosin beta-b
			CAWS801	s:Q9I954;Thymosin beta-b
			CCHX6807	s:Q9I8J6;Probable rRNA-processing protein EBP2
			CCHX6175	s:Q9I7W5;Something about silencing protein 10
			CCHX8520	s:Q9I7U4;Titin
			CCHX874	s:Q9I2W7;Regulator of ribonuclease activity A
			CCHX12980	s:Q9HD15;Steroid receptor RNA activator 1
			AOKF731	s:Q9HCR9;Dual 3',5'-cyclic-AMP and -GMP phosphodiesterase 11A
			CCHX14690	s:Q9HC58;Sodium/potassium/calcium exchanger 3
			CCHX1761	s:Q9HC24;Transmembrane BAX inhibitor motif-containing protein 4
			CCHX4644	s:Q9HBH5;Retinol dehydrogenase 14
			CCHX5725	s:Q9HB89;Neuromedin-U receptor 1
			CCHX3749	s:Q9HB55;Cytochrome P450 3A43
			CCHX11502	s:Q9HB40;Retinoid-inducible serine carboxypeptidase
			CCHX14564	s:Q9HB40;Retinoid-inducible serine carboxypeptidase
			CAWS1446	s:Q9HAV0;Guanine nucleotide-binding protein subunit beta-4
			CCHX3115	s:Q9HAU5;Regulator of nonsense transcripts 2
			CCHX2357	s:Q9HAT8;Protein pellino homolog 2
			CCHX12007	s:Q9HAS0;Protein Njmu-R1
			AOKF2149	s:Q9HA26;RUN domain-containing protein 2A
			CCHX3081	s:Q9H9Q4;Non-homologous end-joining factor 1
			CAFC1115	s:Q9H9A6;Leucine-rich repeat-containing protein 40
			CCHX2718	s:Q9H8Y8;Golgi reassembly-stacking protein 2
			CCHX12582	s:Q9H814;Phosphorylated adapter RNA export protein
			CCHX4879	s:Q9H7P6;Multivesicular body subunit 12B
			CCHX11917	s:Q9H7B4;SET and MYND domain-containing protein 3
			AOKG1226	s:Q9H788;SH2 domain-containing protein 4A
			CCHX8264	s:Q9H773;dCTP pyrophosphatase 1
			AOKG1420	s:Q9H720;PGAP2-interacting protein
			AOKF1534	s:Q9H720;PGAP2-interacting protein
			CCHX8099	s:Q9H6K1;Uncharacterized protein C6orf106
			AOKF1960	s:Q9H6K1;Uncharacterized protein C6orf106
			CAOI468	s:Q9H5I5;Protein FAM38B
			CCHX10092	s:Q9H553;Alpha-1,3-mannosyltransferase ALG2
			CCHX14601	s:Q9H4K1;RIB43A-like with coiled-coils protein 2
			CCHX5478	s:Q9H4G4;Golgi-associated plant pathogenesis-related protein 1
			CCHX13620	s:Q9H4G4;Golgi-associated plant pathogenesis-related protein 1
			CCHX2042	s:Q9H3N8;Histamine H4 receptor
			AOKF2280	s:Q9H3K6;BolA-like protein 2
			CCHX8714	s:Q9H3E2;Sorting nexin-25
			CCHX14234	s:Q9H299;SH3 domain-binding glutamic acid-rich-like protein 3
			CCHX1493	s:Q9H1P6;Uncharacterized protein C20orf85
			AOKF1771	s:Q9H1I8;Activating signal cointegrator 1 complex subunit 2
			CCHX15274	s:Q9H1D9;DNA-directed RNA polymerase III subunit RPC6
			CAWS531	s:Q9H1B5;Xylosyltransferase 2
			CCHX1413	s:Q9H172;ATP-binding cassette sub-family G member 4
			CCHX11261	s:Q9H0R3;Transmembrane protein 222
			CCHX11244	s:Q9H0R3;Transmembrane protein 222
			AOKF2084	s:Q9H0I3;Coiled-coil domain-containing protein 113
			CCHX15074	s:Q9H040;Zinc finger RAD18 domain-containing protein C1orf124
			AOKF727	s:Q9GYZ0;Kinesin-like protein KIF15
			CAOH2116	s:Q9GMB8;Seryl-tRNA synthetase, cytoplasmic
			CCHX3034	s:Q9GM70;Serine/threonine-protein kinase 17A
			CCHX11919	s:Q9GLV6;Probable ATP-dependent RNA helicase DDX58
			CAOH864	s:Q9GL59;Vitamin K-dependent gamma-carboxylase
			CCHX13376	s:Q9GKT2;Uncharacterized protein C5orf4 homolog
			CCHX5184	s:Q9GKL8;Cathepsin L1
			AOKF2025	s:Q9FYP9;Importin subunit alpha-2
			CCHX1182	s:Q9FR44;Phosphoethanolamine N-methyltransferase 1
			CAOH853	s:Q9FNP8;40S ribosomal protein S19-3
			CAOH783	s:Q9FNP8;40S ribosomal protein S19-3
			CCHX5266	s:Q9FJX2;60S ribosomal protein L26-2
			CCHX6214	s:Q9FG21;Putative RING-H2 finger protein ATL5D
			CCHX6192	s:Q9EST5;Acidic leucine-rich nuclear phosphoprotein 32 family member B
			CCHX5085	s:Q9ESN6;Tripartite motif-containing protein 2
			AOKF2013	s:Q9ESN6;Tripartite motif-containing protein 2
			CCHX12583	s:Q9ESK4;Inhibitor of growth protein 2
			CAWS1856	s:Q9ESI7;Neuronal migration protein doublecortin
			CCHX8463	s:Q9ES46;Beta-parvin
			CCHX13737	s:Q9ES46;Beta-parvin
			CAOH936	s:Q9ES19;Cyclic AMP-dependent transcription factor ATF-4
			CCHX4582	s:Q9ERR2;COMM domain-containing protein 5
			CCHX4798	s:Q9ERQ3;Zinc finger protein 704
			AOKF1014	s:Q9ERE6;Myosin phosphatase Rho-interacting protein
			CCHX6599	s:Q9ER58;Testican-2
			CCHX14449	s:Q9ER00;Syntaxin-12
			CCHX9790	s:Q9EQX9;Ubiquitin-conjugating enzyme E2 N
			CCHX4727	s:Q9EQT3;Rho-related GTP-binding protein RhoU
			CCHX5756	s:Q9EQS0;Transaldolase
			AOKF1744	s:Q9EQH3;Vacuolar protein sorting-associated protein 35
			CCHX4870	s:Q9EQG7;Ectonucleotide pyrophosphatase/phosphodiesterase family member 5
			CCHX11988	s:Q9EQD2;Neuropeptide FF receptor 2
			CCHX4001	s:Q9EQC4;Elongation of very long chain fatty acids protein 4
			CCHX9484	s:Q9EQC4;Elongation of very long chain fatty acids protein 4
			CCHX12337	s:Q9EPU4;Cleavage and polyadenylation specificity factor subunit 1
			AOKG564	s:Q9EPS3;D-glucuronyl C5-epimerase
			CAOH656	s:Q9EPR4;Solute carrier family 23 member 2
			CCHX10866	s:Q9EPQ0;Sodium/potassium/calcium exchanger 3 (Fragment)
			CCHX9648	s:Q9EPK6;Nucleotide exchange factor SIL1
			CCHX16749	s:Q9EPH8;Polyadenylate-binding protein 1
			CCHX8589	s:Q9EP86;Neuropeptide FF receptor 1
			CCHX10862	s:Q9EP86;Neuropeptide FF receptor 1
			CCHX8571	s:Q9EP80;PRKCA-binding protein
			CCHX1293	s:Q9DGQ7;Hsp90 co-chaperone Cdc37
			AOKF1675	s:Q9DEY9;Bloom syndrome protein homolog
			CCHX2665	s:Q9DER7;Tolloid-like protein 1
			CCHX3957	s:Q9DER7;Tolloid-like protein 1
			CCHX4585	s:Q9DE27;RuvB-like 2
			CCHX12953	s:Q9DE27;RuvB-like 2
			AOKF1470	s:Q9DE13;Bromodomain adjacent to zinc finger domain protein 2B
			CCHX12690	s:Q9DCU6;39S ribosomal protein L4, mitochondrial
			AOKF2121	s:Q9DCT6;MLL1/MLL complex subunit C17orf49 homolog
			CCHX14157	s:Q9DCT5;Stromal cell-derived factor 2
			CCHX14379	s:Q9DCL2;Protein FAM96A
			CCHX9290	s:Q9DCK3;Tetraspanin-4
			CCHX11100	s:Q9DCK3;Tetraspanin-4
			CCHX3110	s:Q9DCG9;tRNA methyltransferase 112 homolog
			CCHX8359	s:Q9DCB8;Iron-sulfur cluster assembly 2 homolog, mitochondrial
			CAOI2214	s:Q9DC60;UbiA prenyltransferase domain-containing protein 1
			AOKG759	s:Q9DC48;Pre-mRNA-processing factor 17
			CCHX13248	s:Q9DC48;Pre-mRNA-processing factor 17
			CAOI1996	s:Q9DC22;DDB1- and CUL4-associated factor 6
			CCHX9352	s:Q9DC11;Plexin domain-containing protein 2
			CCHX16658	s:Q9DBW0;Cytochrome P450 4V3
			CCHX12071	s:Q9DBT4;Ectonucleoside triphosphate diphosphohydrolase 4
			CCHX10323	s:Q9DBN9;Probable ATP-dependent RNA helicase DDX59
			AOKF1364	s:Q9DBF7;Coiled-coil domain-containing protein 49
			CCHX10208	s:Q9DBA9;General transcription factor IIH subunit 1
			CAWS410	s:Q9DBA9;General transcription factor IIH subunit 1
			CAOI822	s:Q9DB98;Leukocyte receptor cluster member 1 homolog
			AOKF1678	s:Q9DB94;WD repeat-containing protein 53
			CCHX14761	s:Q9DB94;WD repeat-containing protein 53
			AOKF1835	s:Q9DAW6;U4/U6 small nuclear ribonucleoprotein Prp4
			AOKF1479	s:Q9DAN6;Gametocyte-specific factor 1
			CCHX7606	s:Q9DAM1;Leucine-rich repeat-containing protein 34
			CCHX4872	s:Q9DAK2;Parkin coregulated gene protein homolog
			CCHX15163	s:Q9DAJ5;Dynein light chain roadblock-type 2
			CCHX11663	s:Q9DAG5;Uncharacterized protein C2orf61 homolog
			CCHX2998	s:Q9DAC7;Tetratricopeptide repeat protein 32
			CCHX10672	s:Q9DA39;Transmembrane BAX inhibitor motif-containing protein 4
			CCHX8267	s:Q9D9V3;Enoyl-CoA hydratase domain-containing protein 1
			CCHX4202	s:Q9D9G2;Phosphatidylethanolamine-binding protein 4
			CCHX1418	s:Q9D9B4;Leucine-rich repeat-containing protein C10orf11 homolog
			CAOI587	s:Q9D9B4;Leucine-rich repeat-containing protein C10orf11 homolog
			AOKG2270	s:Q9D902;General transcription factor IIE subunit 2
			CCHX1137	s:Q9D8Z1;Activating signal cointegrator 1 complex subunit 1
			CAFB1807	s:Q9D8Y8;Inhibitor of growth protein 5
			AOKF730	s:Q9D8U2;Transmembrane protein 41A
			CCHX5574	s:Q9D8P7;General transcription factor 3C polypeptide 6
			CCHX3292	s:Q9D8B6;Transmembrane protein C20orf108 homolog
			CCHX11466	s:Q9D8B1;Androgen-induced gene 1 protein
			CCHX3229	s:Q9D883;Splicing factor U2AF 35 kDa subunit
			AOKF1641	s:Q9D883;Splicing factor U2AF 35 kDa subunit
			CCHX1216	s:Q9D882;Uncharacterized protein C10orf35 homolog
			CAOI1112	s:Q9D855;Cytochrome b-c1 complex subunit 7
			CAOH908	s:Q9D845;Testis-expressed sequence 9 protein
			CCHX9159	s:Q9D826;Peroxisomal sarcosine oxidase
			CCHX10150	s:Q9D7P6;Iron-sulfur cluster assembly enzyme ISCU, mitochondrial
			CCHX1112	s:Q9D7P6;Iron-sulfur cluster assembly enzyme ISCU, mitochondrial
			CCHX8749	s:Q9D7M8;DNA-directed RNA polymerase II subunit RPB4
			CCHX3114	s:Q9D7J4;Protein FAM36A
			CCHX8868	s:Q9D7A6;Signal recognition particle 19 kDa protein
			CCHX11446	s:Q9D733;Pancreatic secretory granule membrane major glycoprotein GP2
			CCHX5919	s:Q9D733;Pancreatic secretory granule membrane major glycoprotein GP2
			CCHX1655	s:Q9D6Z0;Alkylated DNA repair protein alkB homolog 7
			CCHX2280	s:Q9D531;Nucleoredoxin-like protein 2
			CCHX17177	s:Q9D4P0;ADP-ribosylation factor-like protein 5B
			AOKF2023	s:Q9D4H2;GRIP and coiled-coil domain-containing protein 1
			CCHX3570	s:Q9D4H1;Exocyst complex component 2
			CCHX10115	s:Q9D4F8;Gamma-tubulin complex component 4
			CCHX2893	s:Q9D428;Golgin subfamily A member 7B
			CCHX14880	s:Q9D3W5;Leucine-rich repeat-containing protein C10orf92 homolog
			CCHX8738	s:Q9D379;Epoxide hydrolase 1
			CCHX8095	s:Q9D2H2;Putative adenylate kinase 7
			CCHX14043	s:Q9D2E2;Target of EGR1 protein 1
			CCHX1277	s:Q9D2C6;DNA-directed RNA polymerase III subunit RPC8
			CCHX6456	s:Q9D289;Trafficking protein particle complex subunit 6B
			CCHX17124	s:Q9D1Q6;Endoplasmic reticulum resident protein 44
			CCHX3469	s:Q9D1Q6;Endoplasmic reticulum resident protein 44
			CCHX11922	s:Q9D1L0;Coiled-coil-helix-coiled-coil-helix domain-containing protein 2, mitochondrial
			CCHX2286	s:Q9D1L0;Coiled-coil-helix-coiled-coil-helix domain-containing protein 2, mitochondrial
			CCHX816	s:Q9D180;Uncharacterized protein ENSP00000361571 homolog
			CCHX4239	s:Q9D172;ES1 protein homolog, mitochondrial
			CCHX15687	s:Q9D119;Dysferlin-interacting protein 1
			CCHX2645	s:Q9D119;Dysferlin-interacting protein 1
			CCHX10517	s:Q9D119;Dysferlin-interacting protein 1
			AOKG2159	s:Q9D0P5;Pygopus homolog 1
			CCHX5178	s:Q9D0K0;TBC1 domain family member 7
			CCHX1896	s:Q9D0F6;Replication factor C subunit 5
			CCHX12099	s:Q9D0F3;Protein ERGIC-53
			CAWS957	s:Q9D0B6;UPF0368 protein Cxorf26 homolog
			CCHX2372	s:Q9CZX9;Transmembrane protein 85
			CCHX10293	s:Q9CZW6;RING finger protein 146
			AOKF1493	s:Q9CZU3;Superkiller viralicidic activity 2-like 2
			CCHX11355	s:Q9CZL5;Pterin-4-alpha-carbinolamine dehydratase 2
			CCHX4480	s:Q9CZK6;Ankyrin repeat and SAM domain-containing protein 3
			CAFF1132	s:Q9CZJ1;Probable U3 small nucleolar RNA-associated protein 11
			CCHX11456	s:Q9CZH7;Matrix-remodeling-associated protein 7
			CCHX10172	s:Q9CZB9;Transmembrane protein 128
			AOKF493	s:Q9CZ04;COP9 signalosome complex subunit 7a
[truncated: 9,901 more rows]
