# Supplementary material for: Evolutionary insights into scleractinian corals using comparative genomic hybridizations
Source: BMC Genomics. 2012 Sep 21;13:501. doi: 10.1186/1471-2164-13-501 (PMC3469353; doi:10.1186/1471-2164-13-501)
Supplement: Additional file 2 — Tab delimited txt files showing highly divergent genes shared between species. [file 1471-2164-13-501-S2.txt]

Supplementary table 4: Highly divergent genes shared between species.
Only A. cervicornis
AOKF1361	-
AOKF798	s:Q5R6W3;Probable RNA-binding protein 18
AOKG1935	s:Q8NE09;Regulator of G-protein signaling 22
AOKG2051	s:Q6NX12;Nuclear pore complex protein Nup93
CAFB1523	-
CAFB1830	-
CAFB1971	-
CAFC1942	-
CAFC2026	-
CAFF428	-
CAFF586	s:Q2M3X9;Zinc finger protein 674
CAFF592	-
CAOG1152	-
CAOG397	-
CAOH2166	-
CAOH2332	-
CAOH2549	-
CAOH2602	s:Q5REX6;CDK5 regulatory subunit-associated protein 3
CAOH436	-
CAOH440	-
CAOH499	-
CAOH504	s:Q8Q0U0;Putative ankyrin repeat protein MM_0045
CAOH599	-
CAOH923	s:P51950;CDK-activating kinase assembly factor MAT1
CAOI1100	s:Q5R405;Transcription elongation factor SPT5
CAOI2101	-
CAOI2209	-
CAOI629	-
CAOI692	-
CAOI798	-
CAOI880	-
CAOI963	s:Q9CS00;Uncharacterized protein C19orf29 homolog
CAOI984	s:Q00P32;Transcription factor HES-2
CAWS1014	-
CAWS1016	-
CAWS1021	-
CAWS1120	t:tr|A7RTN7|A7RTN7_NEMVE;Predicted protein
CAWS1157	-
CAWS1232	t:tr|Q6YQ83|Q6YQ83_ONYPE;Putative uncharacterized protein
CAWS1739	s:Q9JHB4;WD repeat-containing protein 31
CCHX10040	-
CCHX11366	-
CCHX12587	s:P23919;Thymidylate kinase
CCHX14084	-
CCHX14380	s:O61122;Serine/threonine-protein kinase svkA
CCHX14677	-
CCHX14692	-
CCHX15249	t:tr|A8KC48|A8KC48_DANRE;Zgc:174680 protein
CCHX15448	-
CCHX16202	t:tr|C3ZYB7|C3ZYB7_BRAFL;Putative uncharacterized protein (Fragment)
CCHX17064	s:Q03350;Thrombospondin-2
CCHX1803	t:tr|A7S9Q3|A7S9Q3_NEMVE;Predicted protein
CCHX1895	-
CCHX4373	s:Q5F4A1;G2/M phase-specific E3 ubiquitin-protein ligase
CCHX4583	t:tr|C3YY60|C3YY60_BRAFL;Putative uncharacterized protein
CCHX5245	t:tr|A7RZ18|A7RZ18_NEMVE;Predicted protein
CCHX5343	s:P06582;Heat shock protein Hsp-16.2
CCHX8623	-
CCHX9366	t:tr|A7S4I9|A7S4I9_NEMVE;Predicted protein (Fragment)
CCHX972	s:P0C6B8;Sushi, von Willebrand factor type A, EGF and pentraxin domain-containing protein 1
Only S. radians
CAFB1351	-
CAFB1407	-
CAFB1794	-
CAFB1996	-
CAFC549	t:tr|C3ZSI7|C3ZSI7_BRAFL;Putative uncharacterized protein
CAFC719	-
CAFC836	s:P52483;Ubiquitin-conjugating enzyme E2 E3
CAFC884	-
CAFF2473	-
CAFF636	-
CAFF726	-
CAOG1093	-
CAOG631	-
CAOG646	-
CAOG844	-
CAOH1067	-
CAOH2545	-
CAOH424	-
CAOH470	-
CAOH526	-
CAOH583	-
CAOH792	t:tr|A7RLD4|A7RLD4_NEMVE;Predicted protein
CAOH957	-
CAOI1103	-
CAOI1140	-
CAOI1928	-
CAOI1953	-
CAOI2048	-
CAOI2050	t:tr|A7SMG4|A7SMG4_NEMVE;Predicted protein
CAOI2303	-
CAOI429	-
CAOI983	-
CAOI994	-
CAWS1264	-
CAWS1374	s:Q9JI39;ATP-binding cassette sub-family B member 10, mitochondrial
CAWS1566	-
CAWS1766	-
CAWS987	t:tr|A8X010|A8X010_CAEBR;Putative uncharacterized protein
CCHX10569	nr:XP_793308;PREDICTED: similar to predicted protein ref|XP_001202020.1| PREDICTED: similar to predicted protein ref|XP_001188966.1| PREDICTED: similar to predicted protein
CCHX10943	s:Q925C0;Synaptotagmin-9
CCHX11120	-
CCHX11223	-
CCHX11333	t:tr|B0DN71|B0DN71_LACBS;Predicted protein
CCHX11865	-
CCHX12418	-
CCHX12590	-
CCHX12674	s:Q28DL4;TNF receptor-associated factor 6
CCHX13285	s:Q15751;Probable E3 ubiquitin-protein ligase HERC1
CCHX13303	s:A5G029;Ribosomal RNA large subunit methyltransferase E
CCHX13361	-
CCHX14338	-
CCHX14413	t:tr|A7RTM8|A7RTM8_NEMVE;Predicted protein (Fragment)
CCHX14634	-
CCHX15065	s:Q9Y5Y3;Probable G-protein coupled receptor 45
CCHX15713	t:tr|B7QNR4|B7QNR4_IXOSC;Putative uncharacterized protein
CCHX16054	-
CCHX17253	-
CCHX1907	-
CCHX2082	t:tr|B4F6V5|B4F6V5_XENTR;Putative uncharacterized protein
CCHX3964	-
CCHX4248	s:P81274;G-protein-signaling modulator 2
CCHX4446	t:tr|C3YHU4|C3YHU4_BRAFL;Putative uncharacterized protein
CCHX4501	-
CCHX4703	-
CCHX4838	s:Q2TAP9;Abhydrolase domain-containing protein 11
CCHX4878	nr:XP_002160192;PREDICTED: hypothetical protein
CCHX4962	-
CCHX5013	-
CCHX5029	-
CCHX5349	t:tr|Q6WGK1|Q6WGK1_NEMVE;Tbx1
CCHX5877	-
CCHX6449	-
CCHX6517	t:tr|Q6IFU1|Q6IFU1_SCHMA;Pol polyprotein
CCHX6531	-
CCHX6643	s:P10079;Fibropellin-1
CCHX6933	-
CCHX7482	t:tr|C3ZLQ8|C3ZLQ8_BRAFL;Putative uncharacterized protein
CCHX7501	-
CCHX8948	-
CCHX9447	s:Q8VCM3;Zinc finger FYVE domain-containing protein 21
Only M. Faveolata
AOKF1393	t:tr|B4VCZ2|B4VCZ2_9ACTO;Putative uncharacterized protein
AOKF1531	s:Q61188;Histone-lysine N-methyltransferase EZH2
AOKF1557	s:O47491;Cytochrome c oxidase subunit 3
AOKF1719	s:O47497;NADH-ubiquinone oxidoreductase chain 4
AOKF1760	s:A6H619;PHD and RING finger domain-containing protein 1
AOKF1891	s:Q5RF97;Box C/D snoRNA protein 1
AOKF2089	s:Q37556;NADH-ubiquinone oxidoreductase chain 1
AOKF388	s:Q35101;Cytochrome c oxidase subunit 1
AOKF510	-
AOKF526	s:Q8SJB6;Cytochrome b
AOKF631	s:O47496;Cytochrome c oxidase subunit 2
AOKF881	-
AOKG1782	s:Q35099;NADH-ubiquinone oxidoreductase chain 5
AOKG417	s:Q8SJB6;Cytochrome b
AOKG543	s:O47498;NADH-ubiquinone oxidoreductase chain 6
AOKG578	s:O95995;Growth arrest-specific protein 8
CAFB1250	-
CAFB1425	-
CAFB1522	-
CAFB1612	s:Q9BU23;Lipase maturation factor 2
CAFB1828	-
CAFB1937	t:tr|C3ZEF2|C3ZEF2_BRAFL;Putative uncharacterized protein
CAFB1990	-
CAFB2035	t:tr|C3ZFF2|C3ZFF2_BRAFL;Putative uncharacterized protein
CAFC1078	-
CAFC1969	s:P62580;Chloramphenicol acetyltransferase
CAFC2179	-
CAFC2192	-
CAFC542	t:tr|C3ZTS0|C3ZTS0_BRAFL;Putative uncharacterized protein
CAFC581	-
CAFC584	t:tr|C3Y7V4|C3Y7V4_BRAFL;Putative uncharacterized protein
CAFC591	-
CAFC631	t:tr|C3XRD3|C3XRD3_BRAFL;Putative uncharacterized protein
CAFC697	s:P02567;Myosin-1
CAFC845	-
CAFF2555	-
CAFF2564	-
CAFF752	-
CAOG501	s:O47497;NADH-ubiquinone oxidoreductase chain 4
CAOG976	t:tr|Q76IK6|Q76IK6_CIOIN;Pol-like protein
CAOH1069	t:tr|B4VCZ2|B4VCZ2_9ACTO;Putative uncharacterized protein
CAOH1097	-
CAOH2131	-
CAOH2179	-
CAOH2191	s:Q6P2Z0;Basic leucine zipper and W2 domain-containing protein 1
CAOH2227	-
CAOH2328	-
CAOH2413	t:tr|A7SCU8|A7SCU8_NEMVE;Predicted protein
CAOH605	-
CAOH607	s:Q5F364;Multidrug resistance-associated protein 1
CAOH633	-
CAOH729	-
CAOH954	s:Q6ING9;Protein phosphatase 1K, mitochondrial
CAOI2180	-
CAOI2415	-
CAOI2430	s:Q6LAF1;Histone H4
CAOI2657	-
CAOI422	-
CAOI481	-
CAOI494	s:P22843;Histone H3
CAOI538	-
CAOI595	s:Q9VW71;Putative fat-like cadherin-related tumor suppressor homolog
CAOI705	-
CAWS1204	t:tr|Q6YQ83|Q6YQ83_ONYPE;Putative uncharacterized protein
CAWS1400	-
CAWS1412	-
CAWS1894	-
CCHX10001	-
CCHX10401	-
CCHX10423	t:tr|A7SPS4|A7SPS4_NEMVE;Predicted protein
CCHX10730	t:tr|A7S3Q5|A7S3Q5_NEMVE;Predicted protein
CCHX10734	-
CCHX10976	s:P49614;Beta-hexosaminidase subunit beta
CCHX1101	s:O35453;Serine protease hepsin
CCHX11015	s:Q01528;Hemagglutinin/amebocyte aggregation factor
CCHX11188	-
CCHX11521	-
CCHX11541	-
CCHX11559	-
CCHX11567	-
CCHX11599	-
CCHX11633	-
CCHX1188	t:tr|C5DCQ7|C5DCQ7_LACTC;KLTH0B05038p
CCHX12157	-
CCHX12211	-
CCHX12217	-
CCHX12267	s:Q6DDH0;Protein phosphatase 1 regulatory subunit 11
CCHX1229	-
CCHX12355	-
CCHX12405	-
CCHX12536	s:Q96DM1;PiggyBac transposable element-derived protein 4
CCHX12667	s:Q5RFN0;ADP-ribosylation factor-like protein 15
CCHX12683	-
CCHX12768	-
CCHX12911	-
CCHX12992	s:Q80TP3;E3 ubiquitin-protein ligase UBR5
CCHX13157	-
CCHX13218	s:A5D7J1;UPF0631 protein HSD24 homolog
CCHX13320	s:Q8VIG3;Radial spoke head 1 homolog
CCHX13352	s:Q54CI5;DPH4 homolog
CCHX13373	-
CCHX13415	s:Q6NUB7;Ubiquitin thioesterase zranb1-B
CCHX13571	s:Q5ZJA9;Loss of heterozygosity 12 chromosomal region 1 protein homolog
CCHX13591	s:Q07217;Cholesterol side-chain cleavage enzyme, mitochondrial
CCHX13632	-
CCHX13764	s:P75261;UPF0134 protein MPN_137
CCHX13771	-
CCHX13800	t:tr|B7G1Z3|B7G1Z3_PHATR;Predicted protein
CCHX14093	nr:XP_002156977;PREDICTED: hypothetical protein
CCHX14100	t:tr|C3ZR82|C3ZR82_BRAFL;Putative uncharacterized protein
CCHX14111	-
CCHX14131	-
CCHX14132	t:tr|C3Y354|C3Y354_BRAFL;Putative uncharacterized protein
CCHX14134	-
CCHX14357	-
CCHX14486	s:O44252;Protein rolling stone
CCHX14488	s:O08815;STE20-like serine/threonine-protein kinase
CCHX14552	s:P18652;Ribosomal protein S6 kinase 2 alpha
CCHX14921	-
CCHX14968	t:tr|A7T634|A7T634_NEMVE;Predicted protein
CCHX15049	-
CCHX15165	s:Q9JJ89;Coiled-coil domain-containing protein 86
CCHX15175	t:tr|A7RXQ7|A7RXQ7_NEMVE;Predicted protein
CCHX15556	-
CCHX16171	-
CCHX16294	-
CCHX16775	-
CCHX16796	-
CCHX17050	-
CCHX1830	-
CCHX1911	s:P81274;G-protein-signaling modulator 2
CCHX2033	t:tr|A7RVT1|A7RVT1_NEMVE;Predicted protein
CCHX2042	s:Q9H3N8;Histamine H4 receptor
CCHX2045	s:Q5T0N1;Tetratricopeptide repeat protein 18
CCHX2090	s:Q497B2;Transmembrane protein 45B
CCHX2144	s:P24785;Dosage compensation regulator
CCHX2181	-
CCHX2816	-
CCHX2926	s:Q76IC6;Probable palmitoyltransferase ZDHHC23
CCHX2996	-
CCHX3006	-
CCHX3100	s:P61963;DDB1- and CUL4-associated factor 7
CCHX3274	-
CCHX3658	t:tr|A7SM88|A7SM88_NEMVE;Predicted protein
CCHX4078	t:tr|Q7T271|Q7T271_PAROL;Reverse transcriptase-like protein
CCHX4148	s:Q501I9;Disrupted in renal carcinoma protein 2 homolog
CCHX4513	-
CCHX5354	s:P23508;Colorectal mutant cancer protein
CCHX5392	-
CCHX5401	-
CCHX5432	-
CCHX5437	-
CCHX5519	t:tr|C3ZD57|C3ZD57_BRAFL;Putative uncharacterized protein
CCHX5530	s:Q55A00;Probable sphingosine-1-phosphate phosphatase
CCHX5532	-
CCHX5573	-
CCHX5647	s:Q7RTR2;Protein NLRC3
CCHX5693	-
CCHX5702	-
CCHX5712	s:Q96PK2;Microtubule-actin cross-linking factor 1, isoform 4
CCHX5978	s:Q8CIZ5;Deleted in malignant brain tumors 1 protein
CCHX6066	-
CCHX6083	s:Q96DM1;PiggyBac transposable element-derived protein 4
CCHX6086	s:Q6AQW7;5'-methylthioadenosine/S-adenosylhomocysteine nucleosidase
CCHX6419	-
CCHX6713	s:Q96CG8;Collagen triple helix repeat-containing protein 1
CCHX6930	s:Q32L63;Vacuolar protein sorting-associated protein VTA1 homolog
CCHX7058	-
CCHX7128	s:Q96CG8;Collagen triple helix repeat-containing protein 1
CCHX7221	-
CCHX7528	s:Q9U489;Protein lin-41
CCHX7534	-
CCHX7584	t:tr|A7SK03|A7SK03_NEMVE;Predicted protein
CCHX7585	-
CCHX7604	-
CCHX7631	-
CCHX8268	-
CCHX8307	t:tr|A7S121|A7S121_NEMVE;Predicted protein
CCHX8457	s:P17078;60S ribosomal protein L35
CCHX8518	s:Q99M80;Receptor-type tyrosine-protein phosphatase T
CCHX8698	s:Q5M974;E3 ubiquitin-protein ligase RNF181
CCHX8724	s:Q9QZ85;Interferon-inducible GTPase 1
CCHX8747	t:tr|A7SYW8|A7SYW8_NEMVE;Predicted protein
CCHX8815	-
CCHX8898	s:Q90Z12;Transcription factor HES-4-A
CCHX9031	-
CCHX9182	s:O73930;Pterin-4-alpha-carbinolamine dehydratase
CCHX9263	s:P12387;Complement C3
CCHX9324	s:P11680;Properdin
CCHX9392	-
CCHX9393	s:P11584;Integrin beta-PS
CCHX9398	-
CCHX9509	-
CCHX9714	t:tr|A7SA36|A7SA36_NEMVE;Predicted protein (Fragment)
CCHX9726	s:Q92832;Protein kinase C-binding protein NELL1
CCHX9745	t:tr|A7S654|A7S654_NEMVE;Predicted protein
CCHX9775	s:Q3SYV5;Tetraspanin-33
CCHX9793	s:Q92956;Tumor necrosis factor receptor superfamily member 14
CCHX9796	s:B5KFD7;Growth factor receptor-bound protein 10
CCHX9803	-
CCHX9878	-
CCHX9894	t:tr|B3S0J0|B3S0J0_TRIAD;Putative uncharacterized protein
CCHX9915	-
Common all
CAFB1363	-
CAFC2037	-
CAFC866	-
CAFF2482	-
CAOG1062	-
CAOG562	-
CAOI2052	-
CAOI989	-
CCHX1109	-
CCHX1118	t:tr|Q76IK4|Q76IK4_CIOIN;Pol-like protein
CCHX11801	-
CCHX12816	-
CCHX14498	t:tr|C3ZHH9|C3ZHH9_BRAFL;Putative uncharacterized protein
CCHX17146	s:P51974;Paired box protein Pax-8
CCHX1758	-
CCHX2106	t:tr|A8KC48|A8KC48_DANRE;Zgc:174680 protein
CCHX8904	-
CCHX8997	-
CCHX9693	-
Only A. cervicornis and S. radians
CAFB2296	-
CAFC411	s:P25867;Ubiquitin-conjugating enzyme E2-17 kDa
CAOI1151	-
CAOI2368	-
CCHX2911	s:Q8N328;PiggyBac transposable element-derived protein 3
Only A. cervicornis and M. faveolata
AOKF1538	-
AOKF465	s:Q5ZLK1;DDB1- and CUL4-associated factor 13
AOKG1577	-
AOKG1715	t:tr|Q9TBW0|Q9TBW0_ACRTE;NADH-ubiquinone oxidoreductase chain 4
AOKG1807	s:O43679;LIM domain-binding protein 2
AOKG1907	s:Q4QRK0;Methionine aminopeptidase 1
AOKG388	-
CAFB1231	-
CAFB1280	-
CAFB1356	-
CAFB1381	-
CAFB2199	-
CAFC2079	-
CAFC2204	-
CAFC2233	-
CAFC2280	-
CAFC554	-
CAFC598	-
CAFC830	-
CAFF1058	-
CAFF398	t:tr|C3ZG12|C3ZG12_BRAFL;Putative uncharacterized protein
CAOH1033	s:O47497;NADH-ubiquinone oxidoreductase chain 4
CAOH433	-
CAOH554	-
CAOI2521	-
CAOI2570	-
CCHX11158	s:Q9JHW0;Proteasome subunit beta type-7
CCHX11385	s:Q15696;U2 small nuclear ribonucleoprotein auxiliary factor 35 kDa subunit-related protein 2
CCHX12326	-
CCHX14464	-
CCHX14622	t:tr|A7T379|A7T379_NEMVE;Predicted protein
CCHX1525	-
CCHX4528	t:tr|A7SRG6|A7SRG6_NEMVE;Predicted protein
CCHX6960	s:P64708;Uncharacterized glycosyltransferase Mb0496
CCHX8603	s:P70195;Proteasome subunit beta type-7
CCHX9871	s:P08548;LINE-1 reverse transcriptase homolog
Only S. radians and M. faveolata
AOKF1896	t:tr|A7RHC6|A7RHC6_NEMVE;Predicted protein
CAFB1394	-
CAFB1613	-
CAFB1986	-
CAFB2090	-
CAFB2392	-
CAFB2623	-
CAFC1021	-
CAFC2063	-
CAFC2219	-
CAFC2261	-
CAFC428	-
CAFC478	s:Q05090;Kinesin light chain
CAFC596	t:tr|C3Y7N4|C3Y7N4_BRAFL;Putative uncharacterized protein
CAFC666	t:tr|C3YYZ6|C3YYZ6_BRAFL;Putative uncharacterized protein
CAFC688	t:tr|C3Y9B5|C3Y9B5_BRAFL;Putative uncharacterized protein
CAFC695	s:Q8TF66;Leucine-rich repeat-containing protein 15
CAFC724	s:Q9JLC8;Sacsin
CAFC741	-
CAFF2388	-
CAFF2432	s:Q9C0H5;Uncharacterized protein KIAA1688
CAFF2441	-
CAFF2535	t:tr|A7RG49|A7RG49_NEMVE;Predicted protein
CAFF540	-
CAFF638	-
CAFF662	t:tr|C3YGM8|C3YGM8_BRAFL;Putative uncharacterized protein
CAFF671	-
CAOG1014	-
CAOG1043	t:tr|C5XRN0|C5XRN0_SORBI;Putative uncharacterized protein Sb04g018371 (Fragment)
CAOH1007	-
CAOH1014	t:tr|Q76IN5|Q76IN5_ANOGA;Reverse transcriptase
CAOH1068	-
CAOH1101	-
CAOH1102	-
CAOH2143	-
CAOH2319	-
CAOH2509	-
CAOH2526	-
CAOH399	t:tr|B7PGF4|B7PGF4_IXOSC;Putative uncharacterized protein
CAOH454	t:tr|A7S989|A7S989_NEMVE;Predicted protein
CAOH524	-
CAOH532	-
CAOH585	t:tr|Q1L835|Q1L835_BOVIN;Endonuclease reverse transcriptase
CAOH609	s:Q80XJ3;Tetratricopeptide repeat protein 28
CAOH649	-
CAOH768	s:Q5PQ71;Isochorismatase domain-containing protein 2, mitochondrial
CAOH979	-
CAOH999	t:tr|A7SZC6|A7SZC6_NEMVE;Predicted protein
CAOI1039	-
CAOI2089	-
CAOI2140	-
CAOI2371	-
CAOI2526	-
CAOI690	nr:XP_002158153;PREDICTED: similar to polyprotein, partial
CAOI788	-
CAOI842	-
CAOI889	s:P62580;Chloramphenicol acetyltransferase
CAWS1177	-
CAWS1337	-
CAWS1425	-
CAWS1586	-
CAWS1650	-
CAWS476	-
CAWS980	-
CCHX10027	s:Q9NUJ3;T-complex protein 11-like protein 1
CCHX10032	t:tr|B3RUK9|B3RUK9_TRIAD;Putative uncharacterized protein (Fragment)
CCHX10034	-
CCHX10063	-
CCHX10093	s:Q7ZU45;Tetratricopeptide repeat protein 25
CCHX10410	s:Q5BK22;GTP-binding protein 8
CCHX10412	-
CCHX10424	s:Q58DA6;UDP-galactose translocator
CCHX10571	s:P98088;Mucin-5AC (Fragments)
CCHX10604	-
CCHX10696	-
CCHX10708	t:tr|A7SUX6|A7SUX6_NEMVE;Predicted protein
CCHX10755	-
CCHX10911	nr:XP_791277;PREDICTED: hypothetical protein ref|XP_001187925.1| PREDICTED: hypothetical protein
CCHX10964	t:tr|A7RH65|A7RH65_NEMVE;Predicted protein
CCHX11018	-
CCHX11156	t:tr|Q76C95|Q76C95_DROSI;Putative uncharacterized protein
CCHX1129	-
CCHX11348	-
CCHX11551	-
CCHX11569	-
CCHX11773	t:tr|C3YGW7|C3YGW7_BRAFL;Putative uncharacterized protein
CCHX11863	-
CCHX12039	-
CCHX12177	-
CCHX12273	s:Q9I9M5;Frizzled-1
CCHX12423	s:O64411;Polyamine oxidase
CCHX12640	-
CCHX12766	-
CCHX12769	t:tr|A7SCK3|A7SCK3_NEMVE;Predicted protein
CCHX12822	-
CCHX13124	-
CCHX13233	t:tr|A7SSU6|A7SSU6_NEMVE;Predicted protein
CCHX13249	-
CCHX13331	-
CCHX13450	s:Q8BXN7;Protein phosphatase 1K, mitochondrial
CCHX13665	-
CCHX1380	-
CCHX13821	-
CCHX13962	s:Q8K2J9;BTB/POZ domain-containing protein 6
CCHX14206	t:tr|A7TCQ4|A7TCQ4_NEMVE;Predicted protein
CCHX14301	-
CCHX14313	-
CCHX1465	s:O97763;Epididymal secretory protein E1
CCHX15097	-
CCHX15104	-
CCHX15245	s:Q9D8Y8;Inhibitor of growth protein 5
CCHX15271	-
CCHX15353	s:Q95ND5;Caspase-3
CCHX1553	s:Q28ES4;Solute carrier family 22 member 15-like
CCHX15804	-
CCHX16184	-
CCHX16472	-
CCHX16503	-
CCHX16701	s:P27657;Pancreatic triacylglycerol lipase
CCHX16974	t:tr|A7SRW7|A7SRW7_NEMVE;Predicted protein
CCHX17007	-
CCHX17044	-
CCHX17092	-
CCHX1737	-
CCHX1846	-
CCHX1909	-
CCHX1931	-
CCHX1983	t:tr|A7SK08|A7SK08_NEMVE;Predicted protein
CCHX2092	t:tr|A7S2C3|A7S2C3_NEMVE;Predicted protein
CCHX2103	-
CCHX2109	t:tr|Q2BN81|Q2BN81_9GAMM;Putative uncharacterized protein
CCHX2312	-
CCHX2691	t:tr|A7SI46|A7SI46_NEMVE;Predicted protein
CCHX2817	-
CCHX2845	-
CCHX2875	-
CCHX2895	s:Q9JHW0;Proteasome subunit beta type-7
CCHX2903	t:tr|C3Z8R0|C3Z8R0_BRAFL;Putative uncharacterized protein
CCHX2914	-
CCHX3350	-
CCHX3564	-
CCHX3778	t:tr|A7SH27|A7SH27_NEMVE;Predicted protein
CCHX3892	-
CCHX3934	t:tr|A7S3L4|A7S3L4_NEMVE;Predicted protein
CCHX3968	-
CCHX4263	-
CCHX4834	-
CCHX5097	-
CCHX5109	s:Q9JL35;High mobility group nucleosome-binding domain-containing protein 5
CCHX5162	s:Q9Y388;RNA-binding motif protein, X-linked 2
CCHX5224	s:A5PK13;Leucine-rich repeat-containing protein 8C
CCHX5294	-
CCHX5328	-
CCHX5361	-
CCHX5424	-
CCHX5557	s:P10079;Fibropellin-1
CCHX5637	s:O70624;Myocilin
CCHX5774	t:tr|B7PGF4|B7PGF4_IXOSC;Putative uncharacterized protein
CCHX5957	t:tr|C3Y2X9|C3Y2X9_BRAFL;Putative uncharacterized protein
CCHX6665	t:tr|A7RPM3|A7RPM3_NEMVE;Predicted protein
CCHX6729	-
CCHX6739	-
CCHX6796	t:tr|A7SQY6|A7SQY6_NEMVE;Predicted protein
CCHX6849	t:tr|A7RHC6|A7RHC6_NEMVE;Predicted protein
CCHX6992	t:tr|A7SBI1|A7SBI1_NEMVE;Predicted protein
CCHX7200	-
CCHX7329	-
CCHX7369	-
CCHX7517	s:Q95KJ0;Probable dimethyladenosine transferase
CCHX8127	s:Q96AY4;Tetratricopeptide repeat protein 28
CCHX8201	-
CCHX8213	-
CCHX8223	t:tr|B7P337|B7P337_IXOSC;Putative uncharacterized protein (Fragment)
CCHX8770	s:Q8BG58;Transmembrane prolyl 4-hydroxylase
CCHX8874	-
CCHX8918	t:tr|A7SWR0|A7SWR0_NEMVE;Predicted protein
CCHX8919	-
CCHX8952	-
CCHX897	-
CCHX9270	s:Q8VBV3;Exosome complex exonuclease RRP4
CCHX9333	-
CCHX9378	-
CCHX9443	-
CCHX9525	s:Q5VYK3;Proteasome-associated protein ECM29 homolog
CCHX9653	-
CCHX9758	-
CCHX9790	s:Q9EQX9;Ubiquitin-conjugating enzyme E2 N
CCHX9820	s:Q8BU14;Translocation protein SEC62
CCHX9860	s:P12107;Collagen alpha-1(XI) chain
CCHX9951	t:tr|A7SK08|A7SK08_NEMVE;Predicted protein
