# Supplementary material for: Evolutionary insights into scleractinian corals using comparative genomic hybridizations
Source: BMC Genomics. 2012 Sep 21;13:501. doi: 10.1186/1471-2164-13-501 (PMC3469353; doi:10.1186/1471-2164-13-501)
Supplement: Additional file 3 — Tab delimited txt files showing highly divergent and conserved genes in S. radians. [file 1471-2164-13-501-S3.txt]

Supplementary table 2: Highly divergent and conserved genes in S. radians
divergent				conserved
CAOH1014	t:tr|Q76IN5|Q76IN5_ANOGA;Reverse transcriptase			CCHX14933	s:Q42093;ABC transporter C family member 2
CCHX1118	t:tr|Q76IK4|Q76IK4_CIOIN;Pol-like protein			CCHX1570	t:tr|Q9VN28|Q9VN28_DROME;CG14650
CCHX11156	t:tr|Q76C95|Q76C95_DROSI;Putative uncharacterized protein			AOKG1715	t:tr|Q9TBW0|Q9TBW0_ACRTE;NADH-ubiquinone oxidoreductase chain 4
CCHX5349	t:tr|Q6WGK1|Q6WGK1_NEMVE;Tbx1			CCHX14382	t:tr|Q9GYJ2|Q9GYJ2_CAEEL;Pharyngeal gland toxin-related protein 2, confirmed by transcript evidence
CCHX6517	t:tr|Q6IFU1|Q6IFU1_SCHMA;Pol polyprotein			CCHX4203	t:tr|Q9DDL2|Q9DDL2_DANRE;Paracaspase
CCHX2109	t:tr|Q2BN81|Q2BN81_9GAMM;Putative uncharacterized protein			CAOI1046	t:tr|Q9AVH2|Q9AVH2_PEA;Putative senescence-associated protein (Fragment)
CAOH585	t:tr|Q1L835|Q1L835_BOVIN;Endonuclease reverse transcriptase			CCHX4654	t:tr|Q95WF8|Q95WF8_ACRMI;Nuclear receptor AmNR6
CAOG1043	t:tr|C5XRN0|C5XRN0_SORBI;Putative uncharacterized protein Sb04g018371 (Fragment)			CAFF606	t:tr|Q8WS60|Q8WS60_BRAFL;Endonuclease/reverse transcriptase
CAFC549	t:tr|C3ZSI7|C3ZSI7_BRAFL;Putative uncharacterized protein			CAFC526	t:tr|Q8IQ18|Q8IQ18_DROME;Dumpy
CCHX7482	t:tr|C3ZLQ8|C3ZLQ8_BRAFL;Putative uncharacterized protein			CAOH1098	t:tr|Q7TMB1|Q7TMB1_RAT;Aa1011
CCHX14498	t:tr|C3ZHH9|C3ZHH9_BRAFL;Putative uncharacterized protein			CCHX3980	t:tr|Q7T271|Q7T271_PAROL;Reverse transcriptase-like protein
CCHX2903	t:tr|C3Z8R0|C3Z8R0_BRAFL;Putative uncharacterized protein			CCHX9451	t:tr|Q7T271|Q7T271_PAROL;Reverse transcriptase-like protein
CAFC666	t:tr|C3YYZ6|C3YYZ6_BRAFL;Putative uncharacterized protein			CCHX4078	t:tr|Q7T271|Q7T271_PAROL;Reverse transcriptase-like protein
CCHX4446	t:tr|C3YHU4|C3YHU4_BRAFL;Putative uncharacterized protein			CAFB2157	t:tr|Q7M562|Q7M562_DANRE;Replicase/helicase/endonuclease
CCHX11773	t:tr|C3YGW7|C3YGW7_BRAFL;Putative uncharacterized protein			CAFB2147	t:tr|Q7M558|Q7M558_DANRE;Replicase/helicase/endonuclease
CAFF662	t:tr|C3YGM8|C3YGM8_BRAFL;Putative uncharacterized protein			CAOG976	t:tr|Q76IK6|Q76IK6_CIOIN;Pol-like protein
CAFC688	t:tr|C3Y9B5|C3Y9B5_BRAFL;Putative uncharacterized protein			CAFF590	t:tr|Q76IK4|Q76IK4_CIOIN;Pol-like protein
CAFC596	t:tr|C3Y7N4|C3Y7N4_BRAFL;Putative uncharacterized protein			CAOH2345	t:tr|Q76IK4|Q76IK4_CIOIN;Pol-like protein
CCHX5957	t:tr|C3Y2X9|C3Y2X9_BRAFL;Putative uncharacterized protein			CAWS1204	t:tr|Q6YQ83|Q6YQ83_ONYPE;Putative uncharacterized protein
CCHX15713	t:tr|B7QNR4|B7QNR4_IXOSC;Putative uncharacterized protein			CAWS1232	t:tr|Q6YQ83|Q6YQ83_ONYPE;Putative uncharacterized protein
CCHX5774	t:tr|B7PGF4|B7PGF4_IXOSC;Putative uncharacterized protein			CCHX8094	t:tr|Q6S5H3|Q6S5H3_NEMVE;GATA transcription factor
CAOH399	t:tr|B7PGF4|B7PGF4_IXOSC;Putative uncharacterized protein			CAWS927	t:tr|Q6NP40|Q6NP40_DROME;RE50384p (Fragment)
CCHX8223	t:tr|B7P337|B7P337_IXOSC;Putative uncharacterized protein (Fragment)			CCHX13514	t:tr|Q6DC36|Q6DC36_DANRE;Zgc:100908
CCHX2082	t:tr|B4F6V5|B4F6V5_XENTR;Putative uncharacterized protein			CCHX11845	t:tr|Q6CFG2|Q6CFG2_YARLI;YALI0B07271p
CCHX10032	t:tr|B3RUK9|B3RUK9_TRIAD;Putative uncharacterized protein (Fragment)			CAOH2237	t:tr|Q674V1|Q674V1_PODCA;Vascular endothelial growth factor receptor
CCHX11333	t:tr|B0DN71|B0DN71_LACBS;Predicted protein			AOKF459	t:tr|Q60GM0|Q60GM0_CHICK;Fanconi anemia complementation group C
CAWS987	t:tr|A8X010|A8X010_CAEBR;Putative uncharacterized protein			CAOI1099	t:tr|Q5R227|Q5R227_9CNID;Egg protein
CCHX2106	t:tr|A8KC48|A8KC48_DANRE;Zgc:174680 protein			CCHX9260	t:tr|Q5IGV2|Q5IGV2_NEMVE;Nanos 1
CCHX14206	t:tr|A7TCQ4|A7TCQ4_NEMVE;Predicted protein			CCHX13895	t:tr|Q5IGV2|Q5IGV2_NEMVE;Nanos 1
CAOH999	t:tr|A7SZC6|A7SZC6_NEMVE;Predicted protein			CCHX14354	t:tr|Q55QL6|Q55QL6_CRYNE;Putative uncharacterized protein
CCHX8918	t:tr|A7SWR0|A7SWR0_NEMVE;Predicted protein			CCHX4813	t:tr|Q54EM7|Q54EM7_DICDI;Putative uncharacterized protein
CCHX10708	t:tr|A7SUX6|A7SUX6_NEMVE;Predicted protein			CAFB1850	t:tr|Q4YMP6|Q4YMP6_PLABE;Putative uncharacterized protein (Fragment)
CCHX13233	t:tr|A7SSU6|A7SSU6_NEMVE;Predicted protein			CAFF870	t:tr|Q4XBI0|Q4XBI0_PLACH;Putative uncharacterized protein (Fragment)
CCHX16974	t:tr|A7SRW7|A7SRW7_NEMVE;Predicted protein			CAFB1675	t:tr|Q4XBI0|Q4XBI0_PLACH;Putative uncharacterized protein (Fragment)
CCHX6796	t:tr|A7SQY6|A7SQY6_NEMVE;Predicted protein			CAFB1521	t:tr|Q4XBI0|Q4XBI0_PLACH;Putative uncharacterized protein (Fragment)
CAOI2050	t:tr|A7SMG4|A7SMG4_NEMVE;Predicted protein			CAFB1795	t:tr|Q4XBI0|Q4XBI0_PLACH;Putative uncharacterized protein (Fragment)
CCHX1983	t:tr|A7SK08|A7SK08_NEMVE;Predicted protein			CAFB1722	t:tr|Q4XBI0|Q4XBI0_PLACH;Putative uncharacterized protein (Fragment)
CCHX9951	t:tr|A7SK08|A7SK08_NEMVE;Predicted protein			CAFB2687	t:tr|Q4XBI0|Q4XBI0_PLACH;Putative uncharacterized protein (Fragment)
CCHX2691	t:tr|A7SI46|A7SI46_NEMVE;Predicted protein			CAFB1876	t:tr|Q4XBI0|Q4XBI0_PLACH;Putative uncharacterized protein (Fragment)
CCHX3778	t:tr|A7SH27|A7SH27_NEMVE;Predicted protein			CAOG455	t:tr|Q4XBI0|Q4XBI0_PLACH;Putative uncharacterized protein (Fragment)
CCHX12769	t:tr|A7SCK3|A7SCK3_NEMVE;Predicted protein			CAFB1800	t:tr|Q4XBI0|Q4XBI0_PLACH;Putative uncharacterized protein (Fragment)
CCHX6992	t:tr|A7SBI1|A7SBI1_NEMVE;Predicted protein			CAFF504	t:tr|Q4XBI0|Q4XBI0_PLACH;Putative uncharacterized protein (Fragment)
CAOH454	t:tr|A7S989|A7S989_NEMVE;Predicted protein			CAFF2590	t:tr|Q4XBI0|Q4XBI0_PLACH;Putative uncharacterized protein (Fragment)
CCHX3934	t:tr|A7S3L4|A7S3L4_NEMVE;Predicted protein			CAWS1299	t:tr|Q4XBI0|Q4XBI0_PLACH;Putative uncharacterized protein (Fragment)
CCHX2092	t:tr|A7S2C3|A7S2C3_NEMVE;Predicted protein			CAOG447	t:tr|Q4XBI0|Q4XBI0_PLACH;Putative uncharacterized protein (Fragment)
CCHX14413	t:tr|A7RTM8|A7RTM8_NEMVE;Predicted protein (Fragment)			CAOG484	t:tr|Q4XBI0|Q4XBI0_PLACH;Putative uncharacterized protein (Fragment)
CCHX6665	t:tr|A7RPM3|A7RPM3_NEMVE;Predicted protein			CAOG950	t:tr|Q4XBI0|Q4XBI0_PLACH;Putative uncharacterized protein (Fragment)
CAOH792	t:tr|A7RLD4|A7RLD4_NEMVE;Predicted protein			CAWS1491	t:tr|Q4XBI0|Q4XBI0_PLACH;Putative uncharacterized protein (Fragment)
AOKF1896	t:tr|A7RHC6|A7RHC6_NEMVE;Predicted protein			CAFF2357	t:tr|Q4XBI0|Q4XBI0_PLACH;Putative uncharacterized protein (Fragment)
CCHX6849	t:tr|A7RHC6|A7RHC6_NEMVE;Predicted protein			AOKG2296	t:tr|Q4XBI0|Q4XBI0_PLACH;Putative uncharacterized protein (Fragment)
CCHX10964	t:tr|A7RH65|A7RH65_NEMVE;Predicted protein			CAFC577	t:tr|Q4XBI0|Q4XBI0_PLACH;Putative uncharacterized protein (Fragment)
CAFF2535	t:tr|A7RG49|A7RG49_NEMVE;Predicted protein			CAOH534	t:tr|Q4XBI0|Q4XBI0_PLACH;Putative uncharacterized protein (Fragment)
CCHX15065	s:Q9Y5Y3;Probable G-protein coupled receptor 45			CAWS576	t:tr|Q4XBI0|Q4XBI0_PLACH;Putative uncharacterized protein (Fragment)
CCHX5162	s:Q9Y388;RNA-binding motif protein, X-linked 2			CAWS1239	t:tr|Q4XBI0|Q4XBI0_PLACH;Putative uncharacterized protein (Fragment)
CCHX10027	s:Q9NUJ3;T-complex protein 11-like protein 1			CAFF447	t:tr|Q4XBI0|Q4XBI0_PLACH;Putative uncharacterized protein (Fragment)
CAFC724	s:Q9JLC8;Sacsin			CAOG1026	t:tr|Q4XBI0|Q4XBI0_PLACH;Putative uncharacterized protein (Fragment)
CCHX5109	s:Q9JL35;High mobility group nucleosome-binding domain-containing protein 5			CAFB1657	t:tr|Q4XBI0|Q4XBI0_PLACH;Putative uncharacterized protein (Fragment)
CAWS1374	s:Q9JI39;ATP-binding cassette sub-family B member 10, mitochondrial			CAFB2634	t:tr|Q4XBI0|Q4XBI0_PLACH;Putative uncharacterized protein (Fragment)
CCHX2895	s:Q9JHW0;Proteasome subunit beta type-7			CAOG714	t:tr|Q4XBI0|Q4XBI0_PLACH;Putative uncharacterized protein (Fragment)
CCHX12273	s:Q9I9M5;Frizzled-1			CAFB1859	t:tr|Q4XBI0|Q4XBI0_PLACH;Putative uncharacterized protein (Fragment)
CCHX9790	s:Q9EQX9;Ubiquitin-conjugating enzyme E2 N			CAFF2332	t:tr|Q4XBI0|Q4XBI0_PLACH;Putative uncharacterized protein (Fragment)
CCHX15245	s:Q9D8Y8;Inhibitor of growth protein 5			CAWS504	t:tr|Q4XBI0|Q4XBI0_PLACH;Putative uncharacterized protein (Fragment)
CAFF2432	s:Q9C0H5;Uncharacterized protein KIAA1688			CAFB1910	t:tr|Q4XBI0|Q4XBI0_PLACH;Putative uncharacterized protein (Fragment)
CCHX8127	s:Q96AY4;Tetratricopeptide repeat protein 28			CAFB2213	t:tr|Q4XBI0|Q4XBI0_PLACH;Putative uncharacterized protein (Fragment)
CCHX15353	s:Q95ND5;Caspase-3			CAFB1230	t:tr|Q4XBI0|Q4XBI0_PLACH;Putative uncharacterized protein (Fragment)
CCHX7517	s:Q95KJ0;Probable dimethyladenosine transferase			CAFB1582	t:tr|Q4XBI0|Q4XBI0_PLACH;Putative uncharacterized protein (Fragment)
CCHX10943	s:Q925C0;Synaptotagmin-9			CAFB2338	t:tr|Q4XBI0|Q4XBI0_PLACH;Putative uncharacterized protein (Fragment)
CCHX9447	s:Q8VCM3;Zinc finger FYVE domain-containing protein 21			CAFB1525	t:tr|Q4XBI0|Q4XBI0_PLACH;Putative uncharacterized protein (Fragment)
CCHX9270	s:Q8VBV3;Exosome complex exonuclease RRP4			CCHX2680	t:tr|Q4SXN0|Q4SXN0_TETNG;Chromosome 12 SCAF12356, whole genome shotgun sequence
CAFC695	s:Q8TF66;Leucine-rich repeat-containing protein 15			CAOH632	t:tr|Q4SXN0|Q4SXN0_TETNG;Chromosome 12 SCAF12356, whole genome shotgun sequence
CCHX2911	s:Q8N328;PiggyBac transposable element-derived protein 3			CCHX10995	t:tr|Q4SE72|Q4SE72_TETNG;Chromosome undetermined SCAF14625, whole genome shotgun sequence
CCHX13962	s:Q8K2J9;BTB/POZ domain-containing protein 6			CAWS852	t:tr|Q4S439|Q4S439_TETNG;Chromosome 20 SCAF14744, whole genome shotgun sequence. (Fragment)
CCHX13450	s:Q8BXN7;Protein phosphatase 1K, mitochondrial			CCHX4288	t:tr|Q4PFB0|Q4PFB0_USTMA;Predicted protein
CCHX9820	s:Q8BU14;Translocation protein SEC62			CCHX4397	t:tr|Q4H2Q3|Q4H2Q3_CIOIN;Transcription factor protein
CCHX8770	s:Q8BG58;Transmembrane prolyl 4-hydroxylase			CCHX2701	t:tr|Q41273|Q41273_CHLRE;Zygote-specific class V copy B gene protein
CAOH609	s:Q80XJ3;Tetratricopeptide repeat protein 28			CAOI476	t:tr|Q3LG56|Q3LG56_DANRE;ORF2-encoded protein (Fragment)
CCHX10093	s:Q7ZU45;Tetratricopeptide repeat protein 25			CAOG386	t:tr|Q3LG56|Q3LG56_DANRE;ORF2-encoded protein (Fragment)
CCHX9525	s:Q5VYK3;Proteasome-associated protein ECM29 homolog			CCHX15157	t:tr|Q3LG56|Q3LG56_DANRE;ORF2-encoded protein (Fragment)
CAOH768	s:Q5PQ71;Isochorismatase domain-containing protein 2, mitochondrial			CCHX14219	t:tr|Q3C1X5|Q3C1X5_ACRTE;Putative uncharacterized protein AtSym-02
CCHX10410	s:Q5BK22;GTP-binding protein 8			CAWS890	t:tr|Q2PFW4|Q2PFW4_MACFA;Putative uncharacterized protein
CCHX10424	s:Q58DA6;UDP-galactose translocator			CCHX1166	t:tr|Q2F6H4|Q2F6H4_ANTEL;Activating transcription factor 4-like protein
CCHX4838	s:Q2TAP9;Abhydrolase domain-containing protein 11			CCHX10614	t:tr|Q2F6H3|Q2F6H3_ANTEL;Oncoprotein-induced transcript 3-like protein (Fragment)
CCHX1553	s:Q28ES4;Solute carrier family 22 member 15-like			CCHX12844	t:tr|Q237L4|Q237L4_TETTH;Putative uncharacterized protein
CCHX12674	s:Q28DL4;TNF receptor-associated factor 6			CCHX4588	t:tr|Q22DB1|Q22DB1_TETTH;Putative uncharacterized protein
CCHX13285	s:Q15751;Probable E3 ubiquitin-protein ligase HERC1			AOKG1455	t:tr|Q1RLC7|Q1RLC7_CIOIN;Zinc finger protein
CAFC478	s:Q05090;Kinesin light chain			CCHX4369	t:tr|Q1JV31|Q1JV31_NEMVE;Zinc finger protein Nv-ZicC
CCHX10571	s:P98088;Mucin-5AC (Fragments)			CCHX4909	t:tr|Q1HA50|Q1HA50_9CNID;Egg protein
CCHX4248	s:P81274;G-protein-signaling modulator 2			CCHX1318	t:tr|Q1HA50|Q1HA50_9CNID;Egg protein
CAOI889	s:P62580;Chloramphenicol acetyltransferase			CCHX6401	t:tr|Q1HA50|Q1HA50_9CNID;Egg protein
CAFC836	s:P52483;Ubiquitin-conjugating enzyme E2 E3			CAFC1006	t:tr|Q1HA50|Q1HA50_9CNID;Egg protein
CCHX17146	s:P51974;Paired box protein Pax-8			CAFC1074	t:tr|Q1HA50|Q1HA50_9CNID;Egg protein
CCHX16701	s:P27657;Pancreatic triacylglycerol lipase			CCHX13439	t:tr|Q1HA50|Q1HA50_9CNID;Egg protein
CAFC411	s:P25867;Ubiquitin-conjugating enzyme E2-17 kDa			CCHX4560	t:tr|Q17J89|Q17J89_AEDAE;Putative uncharacterized protein
CCHX9860	s:P12107;Collagen alpha-1(XI) chain			CCHX11875	t:tr|Q0YTH5|Q0YTH5_9CHLB;Divergent AAA region
CCHX5557	s:P10079;Fibropellin-1			CAOH1036	t:tr|Q0SBU3|Q0SBU3_RHOSR;Proline rich protein
CCHX6643	s:P10079;Fibropellin-1			CAWS1820	t:tr|Q0R0E3|Q0R0E3_9DINO;Ubiquitin ligase 2 (Fragment)
CCHX1465	s:O97763;Epididymal secretory protein E1			CCHX942	t:tr|Q0Q5C7|Q0Q5C7_9CNID;Forkhead box-containing transcription factor FoxO
CCHX5637	s:O70624;Myocilin			CCHX5523	t:tr|Q0HSQ6|Q0HSQ6_SHESR;Putative uncharacterized protein
CCHX12423	s:O64411;Polyamine oxidase			CCHX6768	t:tr|Q092W7|Q092W7_STIAU;Putative uncharacterized protein
CCHX5224	s:A5PK13;Leucine-rich repeat-containing protein 8C			CCHX1913	t:tr|O44236|O44236_CIOIN;mRNA, endostyle-specific
CCHX13303	s:A5G029;Ribosomal RNA large subunit methyltransferase E			CCHX14927	t:tr|O01734|O01734_CAEEL;Putative uncharacterized protein
CCHX10569	nr:XP_793308;PREDICTED: similar to predicted protein ref|XP_001202020.1| PREDICTED: similar to predicted protein ref|XP_001188966.1| PREDICTED: similar to predicted protein			CAOH2415	t:tr|D2XMR9|D2XMR9_SACKO;Ependymin-like protein
CCHX10911	nr:XP_791277;PREDICTED: hypothetical protein ref|XP_001187925.1| PREDICTED: hypothetical protein			CCHX8176	t:tr|D2A3F0|D2A3F0_TRICA;Putative uncharacterized protein GLEAN_07972
CCHX4878	nr:XP_002160192;PREDICTED: hypothetical protein			AOKF897	t:tr|D2A3F0|D2A3F0_TRICA;Putative uncharacterized protein GLEAN_07972
CAOI690	nr:XP_002158153;PREDICTED: similar to polyprotein, partial			CAOH890	t:tr|D1FX76|D1FX76_CHIFL;Thypedin (Fragment)
CCHX3564	-			CCHX6050	t:tr|D1FX76|D1FX76_CHIFL;Thypedin (Fragment)
CCHX14634	-			AOKF949	t:tr|D0MH72|D0MH72_RHOM4;Putative uncharacterized protein
CAOI989	-			CCHX13795	t:tr|C9SHS4|C9SHS4_VERA1;Dehydrogenase/reductase SDR family member 8
CCHX13361	-			CCHX11696	t:tr|C9QNV4|C9QNV4_ACRMI;TEPP protein
CAOH583	-			CCHX5940	t:tr|C9JD51|C9JD51_HUMAN;Putative uncharacterized protein ENSP00000416752 (Fragment)
CAOH979	-			CCHX2354	t:tr|C7ENG7|C7ENG7_ACRMI;Transposase
CAOH2319	-			CCHX15040	t:tr|C7ENG7|C7ENG7_ACRMI;Transposase
CCHX897	-			CAOH779	t:tr|C6JS48|C6JS48_SORBI;Putative uncharacterized protein Sb0057s002150 (Fragment)
CCHX1907	-			AOKG2271	t:tr|C5Y2D6|C5Y2D6_SORBI;Putative uncharacterized protein Sb05g016477 (Fragment)
CCHX6729	-			CCHX8456	t:tr|C5LBZ6|C5LBZ6_9ALVE;Putative uncharacterized protein
CCHX11018	-			CCHX1188	t:tr|C5DCQ7|C5DCQ7_LACTC;KLTH0B05038p
CCHX16472	-			CCHX11164	t:tr|C4WXJ6|C4WXJ6_ACYPI;ACYPI31162 protein
CAFB1794	-			CCHX13076	t:tr|C4VAP4|C4VAP4_NOSCE;Putative uncharacterized protein
CAFB1363	-			CCHX872	t:tr|C4M8A2|C4M8A2_ENTHI;Zinc finger protein, putative
CAFB1394	-			CCHX6062	t:tr|C4G262|C4G262_ABIDE;Putative uncharacterized protein
CAFB2090	-			CAFB2158	t:tr|C4A107|C4A107_BRAFL;Putative uncharacterized protein (Fragment)
CAOH470	-			CCHX16202	t:tr|C3ZYB7|C3ZYB7_BRAFL;Putative uncharacterized protein (Fragment)
CAOI429	-			CAFF684	t:tr|C3ZY77|C3ZY77_BRAFL;Putative uncharacterized protein
CAOI842	-			CAFB1930	t:tr|C3ZXW8|C3ZXW8_BRAFL;Putative uncharacterized protein
CAWS476	-			CAFC970	t:tr|C3ZUT2|C3ZUT2_BRAFL;Putative uncharacterized protein
CCHX1909	-			CAFC793	t:tr|C3ZU30|C3ZU30_BRAFL;Putative uncharacterized protein
CCHX9653	-			CAFC542	t:tr|C3ZTS0|C3ZTS0_BRAFL;Putative uncharacterized protein
CCHX8997	-			CCHX8979	t:tr|C3ZTQ4|C3ZTQ4_BRAFL;Putative uncharacterized protein
CCHX12418	-			CAFC714	t:tr|C3ZT54|C3ZT54_BRAFL;Putative uncharacterized protein
CCHX13821	-			CAFC1052	t:tr|C3ZSG3|C3ZSG3_BRAFL;Putative uncharacterized protein
CAFF540	-			CCHX10211	t:tr|C3ZR82|C3ZR82_BRAFL;Putative uncharacterized protein
CAFF2473	-			CCHX14100	t:tr|C3ZR82|C3ZR82_BRAFL;Putative uncharacterized protein
CAFF636	-			CAFC899	t:tr|C3ZQV7|C3ZQV7_BRAFL;Putative uncharacterized protein
CAOH532	-			CCHX13970	t:tr|C3ZQQ2|C3ZQQ2_BRAFL;Putative uncharacterized protein
CAOI1953	-			CAFF624	t:tr|C3ZQI2|C3ZQI2_BRAFL;Putative uncharacterized protein
CAWS1264	-			CCHX10404	t:tr|C3ZQA1|C3ZQA1_BRAFL;Putative uncharacterized protein
CAWS1766	-			CAFB2139	t:tr|C3ZP78|C3ZP78_BRAFL;Putative uncharacterized protein
CCHX2914	-			CAFB2264	t:tr|C3ZND0|C3ZND0_BRAFL;Putative uncharacterized protein
CCHX4962	-			CAFB2154	t:tr|C3ZMU2|C3ZMU2_BRAFL;Putative uncharacterized protein
CCHX4834	-			CAFC573	t:tr|C3ZL59|C3ZL59_BRAFL;Putative uncharacterized protein
CCHX6933	-			CCHX12064	t:tr|C3ZL08|C3ZL08_BRAFL;Putative uncharacterized protein
CCHX8904	-			CAFC663	t:tr|C3ZKC1|C3ZKC1_BRAFL;Putative uncharacterized protein
CCHX10412	-			CAFB2272	t:tr|C3ZK51|C3ZK51_BRAFL;Putative uncharacterized protein
CAOH526	-			CCHX3244	t:tr|C3ZK04|C3ZK04_BRAFL;Putative uncharacterized protein
CAOG1014	-			CAFC1073	t:tr|C3ZJX1|C3ZJX1_BRAFL;Putative uncharacterized protein
CAOG1093	-			CAFC730	t:tr|C3ZJL5|C3ZJL5_BRAFL;Putative uncharacterized protein
CAOG646	-			CAFF437	t:tr|C3ZIT8|C3ZIT8_BRAFL;Putative uncharacterized protein
CAOH649	-			CAFC1140	t:tr|C3ZHY1|C3ZHY1_BRAFL;Putative uncharacterized protein
CAOI2303	-			CAFB2087	t:tr|C3ZHX0|C3ZHX0_BRAFL;Putative uncharacterized protein
CAOI983	-			CCHX7170	t:tr|C3ZHH9|C3ZHH9_BRAFL;Putative uncharacterized protein
CAOI1103	-			CCHX8230	t:tr|C3ZH55|C3ZH55_BRAFL;Putative uncharacterized protein
CAWS1177	-			CAOH940	t:tr|C3ZG42|C3ZG42_BRAFL;Putative uncharacterized protein
CCHX1109	-			CAFC563	t:tr|C3ZG35|C3ZG35_BRAFL;Putative uncharacterized protein
CCHX1737	-			CAFB2035	t:tr|C3ZFF2|C3ZFF2_BRAFL;Putative uncharacterized protein
CCHX5294	-			CAFF450	t:tr|C3ZE46|C3ZE46_BRAFL;Putative uncharacterized protein
CCHX3968	-			CAFC776	t:tr|C3ZE46|C3ZE46_BRAFL;Putative uncharacterized protein
CCHX5013	-			CCHX6694	t:tr|C3ZE11|C3ZE11_BRAFL;Putative uncharacterized protein (Fragment)
CCHX3892	-			CAFB2258	t:tr|C3ZDP3|C3ZDP3_BRAFL;Putative uncharacterized protein
CCHX9443	-			CAFB2124	t:tr|C3ZD42|C3ZD42_BRAFL;Putative uncharacterized protein
CCHX10755	-			CCHX11213	t:tr|C3ZD03|C3ZD03_BRAFL;Putative uncharacterized protein
CCHX11569	-			CAFB2273	t:tr|C3ZC84|C3ZC84_BRAFL;Putative uncharacterized protein
CCHX11865	-			CCHX6118	t:tr|C3ZBM2|C3ZBM2_BRAFL;Putative uncharacterized protein
CCHX12039	-			CAFB2285	t:tr|C3ZB47|C3ZB47_BRAFL;Putative uncharacterized protein
CCHX15271	-			CAFB2604	t:tr|C3ZB18|C3ZB18_BRAFL;Putative uncharacterized protein
CCHX15804	-			CAFC886	t:tr|C3ZAE0|C3ZAE0_BRAFL;Putative uncharacterized protein
CAFB2623	-			CAFC848	t:tr|C3ZA38|C3ZA38_BRAFL;Putative uncharacterized protein
CAFB2296	-			AOKF693	t:tr|C3ZA13|C3ZA13_BRAFL;Putative uncharacterized protein
CAFC2037	-			CAFC459	t:tr|C3Z9B6|C3Z9B6_BRAFL;Putative uncharacterized protein
CAOG1062	-			CAFB2197	t:tr|C3Z8Q7|C3Z8Q7_BRAFL;Putative uncharacterized protein
CAOG562	-			CAFC921	t:tr|C3Z884|C3Z884_BRAFL;Putative uncharacterized protein (Fragment)
CAOH1068	-			CAFB2138	t:tr|C3Z827|C3Z827_BRAFL;Putative uncharacterized protein
CCHX1931	-			CCHX6168	t:tr|C3Z7W2|C3Z7W2_BRAFL;Putative uncharacterized protein
CCHX3350	-			CCHX6824	t:tr|C3Z7W2|C3Z7W2_BRAFL;Putative uncharacterized protein
CCHX6531	-			CAFC491	t:tr|C3Z6S0|C3Z6S0_BRAFL;Putative uncharacterized protein
CCHX6739	-			CAFC892	t:tr|C3Z6R9|C3Z6R9_BRAFL;Putative uncharacterized protein
CCHX8201	-			CAFC877	t:tr|C3Z6G4|C3Z6G4_BRAFL;Putative uncharacterized protein
CCHX9378	-			CAWS916	t:tr|C3Z553|C3Z553_BRAFL;Putative uncharacterized protein
CCHX10063	-			CAWS784	t:tr|C3Z553|C3Z553_BRAFL;Putative uncharacterized protein
CCHX12766	-			CAFC729	t:tr|C3Z4M3|C3Z4M3_BRAFL;Putative uncharacterized protein
CCHX17253	-			CCHX11576	t:tr|C3Z3J2|C3Z3J2_BRAFL;Putative uncharacterized protein
CAFC2261	-			CAFB1415	t:tr|C3Z397|C3Z397_BRAFL;Putative uncharacterized protein
CAFB1986	-			CAFC1010	t:tr|C3Z353|C3Z353_BRAFL;Putative uncharacterized protein (Fragment)
CAOH2526	-			CAFC489	t:tr|C3Z2X0|C3Z2X0_BRAFL;Putative uncharacterized protein
CCHX1129	-			CAFF603	t:tr|C3Z1P1|C3Z1P1_BRAFL;Putative uncharacterized protein
CCHX5328	-			CAFC520	t:tr|C3Z114|C3Z114_BRAFL;Primary amine oxidase
CCHX5029	-			CCHX7562	t:tr|C3YZY4|C3YZY4_BRAFL;Putative uncharacterized protein
CCHX11223	-			CAFC1127	t:tr|C3YZ54|C3YZ54_BRAFL;Putative uncharacterized protein
CCHX12590	-			CAFC748	t:tr|C3YYC0|C3YYC0_BRAFL;Putative uncharacterized protein
CCHX12816	-			CCHX12195	t:tr|C3YY60|C3YY60_BRAFL;Putative uncharacterized protein
CCHX12822	-			CCHX4583	t:tr|C3YY60|C3YY60_BRAFL;Putative uncharacterized protein
CCHX13124	-			CAFC1025	t:tr|C3YXS6|C3YXS6_BRAFL;Putative uncharacterized protein
CCHX14301	-			CAFF640	t:tr|C3YXN9|C3YXN9_BRAFL;Putative uncharacterized protein
CCHX15097	-			CCHX4343	t:tr|C3YXD3|C3YXD3_BRAFL;Putative uncharacterized protein
CCHX17044	-			CAOI2421	t:tr|C3YX48|C3YX48_BRAFL;Putative uncharacterized protein
CAFB2392	-			CAFC1029	t:tr|C3YX42|C3YX42_BRAFL;Putative uncharacterized protein (Fragment)
CAFC2063	-			CAFF427	t:tr|C3YV88|C3YV88_BRAFL;Putative uncharacterized protein
CAFF2388	-			CCHX12918	t:tr|C3YUS8|C3YUS8_BRAFL;Putative uncharacterized protein
CAFC428	-			CAFC784	t:tr|C3YUG9|C3YUG9_BRAFL;Putative uncharacterized protein
CAFF2482	-			CAFF637	t:tr|C3YTF8|C3YTF8_BRAFL;Putative uncharacterized protein
CAFF638	-			CAFB2159	t:tr|C3YTB5|C3YTB5_BRAFL;Putative uncharacterized protein (Fragment)
CAOH2143	-			CAFC1019	t:tr|C3YS43|C3YS43_BRAFL;Putative uncharacterized protein
CAOH957	-			CAFC436	t:tr|C3YS03|C3YS03_BRAFL;Putative uncharacterized protein
CAOH1101	-			CCHX13541	t:tr|C3YRD0|C3YRD0_BRAFL;Putative uncharacterized protein
CAOI2368	-			CAFC423	t:tr|C3YR60|C3YR60_BRAFL;Putative uncharacterized protein
CAOI2526	-			CAFF420	t:tr|C3YP10|C3YP10_BRAFL;Putative uncharacterized protein
CCHX1380	-			CAFC969	t:tr|C3YNZ6|C3YNZ6_BRAFL;Putative uncharacterized protein
CCHX4501	-			CCHX6766	t:tr|C3YN54|C3YN54_BRAFL;Putative uncharacterized protein (Fragment)
CCHX5877	-			CAFC1111	t:tr|C3YMN1|C3YMN1_BRAFL;Putative uncharacterized protein
CCHX8213	-			CAFB2254	t:tr|C3YLP2|C3YLP2_BRAFL;Putative uncharacterized protein
CCHX17092	-			CCHX5792	t:tr|C3YLI7|C3YLI7_BRAFL;Putative uncharacterized protein
CAOI2371	-			CCHX14828	t:tr|C3YLI7|C3YLI7_BRAFL;Putative uncharacterized protein
CAOI2140	-			CCHX5298	t:tr|C3YL60|C3YL60_BRAFL;Putative uncharacterized protein
CAOI788	-			CCHX12118	t:tr|C3YL60|C3YL60_BRAFL;Putative uncharacterized protein
CCHX2875	-			CCHX5116	t:tr|C3YL50|C3YL50_BRAFL;Putative uncharacterized protein
CCHX4263	-			CAFC887	t:tr|C3YKC6|C3YKC6_BRAFL;Putative uncharacterized protein (Fragment)
CCHX6449	-			AOKF1171	t:tr|C3YKB5|C3YKB5_BRAFL;Putative uncharacterized protein
CCHX8948	-			CCHX16683	t:tr|C3YKB5|C3YKB5_BRAFL;Putative uncharacterized protein
CCHX15104	-			AOKG1214	t:tr|C3YKB5|C3YKB5_BRAFL;Putative uncharacterized protein
CCHX17007	-			CCHX8821	t:tr|C3YKB5|C3YKB5_BRAFL;Putative uncharacterized protein
CAFB1351	-			CCHX3714	t:tr|C3YJF1|C3YJF1_BRAFL;Putative uncharacterized protein
CAFC884	-			CAFC1124	t:tr|C3YJB3|C3YJB3_BRAFL;Putative uncharacterized protein
CAOH1007	-			AOKF1689	t:tr|C3YJ98|C3YJ98_BRAFL;Putative uncharacterized protein
CAOH1102	-			CCHX13540	t:tr|C3YJ02|C3YJ02_BRAFL;Putative uncharacterized protein (Fragment)
CAOI1039	-			CAFC488	t:tr|C3YIS7|C3YIS7_BRAFL;Putative uncharacterized protein
CAOI1151	-			CCHX14997	t:tr|C3YIE5|C3YIE5_BRAFL;Putative uncharacterized protein
CAWS1425	-			CAFC509	t:tr|C3YI27|C3YI27_BRAFL;Putative uncharacterized protein
CCHX1758	-			CAFF622	t:tr|C3YHW3|C3YHW3_BRAFL;Putative uncharacterized protein (Fragment)
CCHX2845	-			CCHX1206	t:tr|C3YHV5|C3YHV5_BRAFL;Putative uncharacterized protein
CCHX7200	-			CCHX847	t:tr|C3YHV5|C3YHV5_BRAFL;Putative uncharacterized protein
CCHX7329	-			CAFC653	t:tr|C3YHS3|C3YHS3_BRAFL;Putative uncharacterized protein
CCHX9333	-			CAFB2143	t:tr|C3YHE2|C3YHE2_BRAFL;Putative uncharacterized protein
CCHX8952	-			CCHX1143	t:tr|C3YFE4|C3YFE4_BRAFL;Putative uncharacterized protein
CCHX8919	-			CAFF436	t:tr|C3YEQ2|C3YEQ2_BRAFL;Putative uncharacterized protein
CCHX10034	-			CCHX10949	t:tr|C3YCV2|C3YCV2_BRAFL;Putative uncharacterized protein
CCHX11801	-			CAFC1038	t:tr|C3YC48|C3YC48_BRAFL;Putative uncharacterized protein
CCHX12177	-			CCHX3369	t:tr|C3YC00|C3YC00_BRAFL;Putative uncharacterized protein
CCHX14313	-			CCHX15466	t:tr|C3YBZ2|C3YBZ2_BRAFL;Putative uncharacterized protein
CCHX16503	-			CAFC515	t:tr|C3YBL3|C3YBL3_BRAFL;Putative uncharacterized protein
CCHX16184	-			CCHX5043	t:tr|C3YB88|C3YB88_BRAFL;Putative uncharacterized protein
CAFC741	-			CAFC397	t:tr|C3YAV1|C3YAV1_BRAFL;Putative uncharacterized protein (Fragment)
CAFF726	-			CCHX11872	t:tr|C3YAF6|C3YAF6_BRAFL;Putative uncharacterized protein
CAFF671	-			CCHX3116	t:tr|C3YAF5|C3YAF5_BRAFL;Putative uncharacterized protein
CAFB1996	-			CAFB2085	t:tr|C3YA06|C3YA06_BRAFL;Putative uncharacterized protein
CAFC866	-			CAFB2057	t:tr|C3Y9N6|C3Y9N6_BRAFL;Putative uncharacterized protein
CAFC1021	-			CAFB2280	t:tr|C3Y931|C3Y931_BRAFL;Putative uncharacterized protein
CAOH424	-			AOKG528	t:tr|C3Y8S9|C3Y8S9_BRAFL;Putative uncharacterized protein
CAOH2509	-			CAFC863	t:tr|C3Y7V4|C3Y7V4_BRAFL;Putative uncharacterized protein
CAOI994	-			AOKF1168	t:tr|C3Y7L2|C3Y7L2_BRAFL;Putative uncharacterized protein
CAOI1140	-			CAFC896	t:tr|C3Y7B9|C3Y7B9_BRAFL;Putative uncharacterized protein
CAWS1566	-			CAFC568	t:tr|C3Y6X6|C3Y6X6_BRAFL;Putative uncharacterized protein
CAWS1586	-			CAFB2075	t:tr|C3Y6X6|C3Y6X6_BRAFL;Putative uncharacterized protein
CCHX7501	-			CAFB2144	t:tr|C3Y5Z5|C3Y5Z5_BRAFL;Putative uncharacterized protein
CCHX11348	-			AOKF1854	t:tr|C3Y5X5|C3Y5X5_BRAFL;Putative uncharacterized protein
CCHX12640	-			CCHX2012	t:tr|C3Y5U4|C3Y5U4_BRAFL;Putative uncharacterized protein
CCHX13331	-			CCHX10358	t:tr|C3Y5U1|C3Y5U1_BRAFL;Putative uncharacterized protein
CCHX13665	-			CCHX11997	t:tr|C3Y4L8|C3Y4L8_BRAFL;Putative uncharacterized protein
CCHX14338	-			CAFB2181	t:tr|C3Y4I4|C3Y4I4_BRAFL;Putative uncharacterized protein
CAFB1613	-			CCHX9021	t:tr|C3Y4B5|C3Y4B5_BRAFL;Putative uncharacterized protein
CAOG844	-			CAFF598	t:tr|C3Y4A6|C3Y4A6_BRAFL;Putative uncharacterized protein (Fragment)
CAOH1067	-			CAFC448	t:tr|C3Y408|C3Y408_BRAFL;Putative uncharacterized protein
CAWS980	-			CCHX12288	t:tr|C3Y3R3|C3Y3R3_BRAFL;Putative uncharacterized protein
CCHX5361	-			CAFF559	t:tr|C3Y3M1|C3Y3M1_BRAFL;Putative uncharacterized protein
CCHX8874	-			CCHX1041	t:tr|C3Y3H4|C3Y3H4_BRAFL;Putative uncharacterized protein
CCHX11863	-			CCHX10972	t:tr|C3Y2X9|C3Y2X9_BRAFL;Putative uncharacterized protein
CAFB1407	-			CCHX16816	t:tr|C3Y2X9|C3Y2X9_BRAFL;Putative uncharacterized protein
CAFC2219	-			CAFC627	t:tr|C3Y2T4|C3Y2T4_BRAFL;Putative uncharacterized protein
CAOG631	-			CAWS1292	t:tr|C3Y1Y2|C3Y1Y2_BRAFL;Putative uncharacterized protein
CAOI2048	-			CAFB2192	t:tr|C3Y0Z1|C3Y0Z1_BRAFL;Putative uncharacterized protein
CAOI2052	-			CAFF614	t:tr|C3Y0Y9|C3Y0Y9_BRAFL;Putative uncharacterized protein
CAOI2089	-			CCHX10620	t:tr|C3Y0S3|C3Y0S3_BRAFL;Putative uncharacterized protein
CAWS1337	-			CAFC702	t:tr|C3XYB4|C3XYB4_BRAFL;Putative uncharacterized protein
CCHX2103	-			CAFC1055	t:tr|C3XY26|C3XY26_BRAFL;Putative uncharacterized protein
CCHX2312	-			CAFF485	t:tr|C3XXL8|C3XXL8_BRAFL;Putative uncharacterized protein
CCHX5097	-			CAFC470	t:tr|C3XXC0|C3XXC0_BRAFL;Putative uncharacterized protein
CCHX4703	-			CAFB2267	t:tr|C3XWN0|C3XWN0_BRAFL;Putative uncharacterized protein
CCHX11120	-			CAFB2243	t:tr|C3XWM5|C3XWM5_BRAFL;Putative uncharacterized protein
CCHX13249	-			CCHX11025	t:tr|C3XWE7|C3XWE7_BRAFL;Putative uncharacterized protein
CAOH2545	-			CAFF511	t:tr|C3XW52|C3XW52_BRAFL;Putative uncharacterized protein
CAOI1928	-			CCHX6181	t:tr|C3XVZ6|C3XVZ6_BRAFL;Putative uncharacterized protein
CCHX16054	-			CAFB2284	t:tr|C3XVU1|C3XVU1_BRAFL;Putative uncharacterized protein
CAOH524	-			CAFC987	t:tr|C3XVJ3|C3XVJ3_BRAFL;Putative uncharacterized protein
CAFC719	-			CAFC590	t:tr|C3XV77|C3XV77_BRAFL;Putative uncharacterized protein
CCHX10604	-			CAFF552	t:tr|C3XV47|C3XV47_BRAFL;Putative uncharacterized protein
CAFF2441	-			CCHX1300	t:tr|C3XUU4|C3XUU4_BRAFL;Putative uncharacterized protein
CCHX5424	-			CAFC1119	t:tr|C3XUH9|C3XUH9_BRAFL;Putative uncharacterized protein (Fragment)
CCHX1846	-			CCHX13955	t:tr|C3XUG3|C3XUG3_BRAFL;Putative uncharacterized protein
CCHX10696	-			CAFB1950	t:tr|C3XTU3|C3XTU3_BRAFL;Putative uncharacterized protein (Fragment)
CCHX11551	-			CAFB2282	t:tr|C3XSY4|C3XSY4_BRAFL;Putative uncharacterized protein
CCHX7369	-			CAFB2275	t:tr|C3XSK4|C3XSK4_BRAFL;Putative uncharacterized protein
CCHX2817	-			CAOH888	t:tr|C3XSH5|C3XSH5_BRAFL;Putative uncharacterized protein
CCHX9758	-			CAFB1977	t:tr|C3XSF2|C3XSF2_BRAFL;Putative uncharacterized protein (Fragment)
CAWS1650	-			CAFC1017	t:tr|C3XRJ4|C3XRJ4_BRAFL;Putative uncharacterized protein (Fragment)
CCHX3964	-			CCHX14029	t:tr|C3XQH6|C3XQH6_BRAFL;Putative uncharacterized protein
CCHX9693	-			CCHX10124	t:tr|C3HT31|C3HT31_BACTU;Putative uncharacterized protein
				CAWS1449	t:tr|C1IS25|C1IS25_CARBN;Myosin-like antigen (Fragment)
				CCHX14081	t:tr|C1BYL0|C1BYL0_ESOLU;FRA10AC1 homolog
				AOKG735	t:tr|C0QAX4|C0QAX4_DESAH;Putative uncharacterized protein
				CAOI941	t:tr|C0QAX4|C0QAX4_DESAH;Putative uncharacterized protein
				CCHX948	t:tr|C0HBR4|C0HBR4_SALSA;Endonuclease domain-containing 1 protein
				CCHX14431	t:tr|C0H692|C0H692_ACRMI;Small cysteine-rich protein 3
				CCHX10674	t:tr|C0H692|C0H692_ACRMI;Small cysteine-rich protein 3
				CCHX8951	t:tr|C0H691|C0H691_ACRMI;Small cysteine-rich protein 2
				CCHX5267	t:tr|C0H691|C0H691_ACRMI;Small cysteine-rich protein 2
				CCHX3983	t:tr|C0H691|C0H691_ACRMI;Small cysteine-rich protein 2
				CCHX16663	t:tr|B9JLE6|B9JLE6_AGRRK;Putative uncharacterized protein
				AOKG1270	t:tr|B9DJQ9|B9DJQ9_STACT;Truncated protein, similar to cell wall surface anchor family protein (Fragment 1)
				CCHX2149	t:tr|B8LDE7|B8LDE7_THAPS;Predicted protein (Fragment)
				CCHX16593	t:tr|B8C5T8|B8C5T8_THAPS;Trypsin-like serine protease (Fragment)
				CAFB1400	t:tr|B7T147|B7T147_ACRMI;Putative uncharacterized protein
				CAFB1291	t:tr|B7T147|B7T147_ACRMI;Putative uncharacterized protein
				CAOG837	t:tr|B7T147|B7T147_ACRMI;Putative uncharacterized protein
				CCHX6769	t:tr|B7T145|B7T145_ACRMI;Putative uncharacterized protein
				CAFB1362	t:tr|B7T145|B7T145_ACRMI;Putative uncharacterized protein
				AOKF1201	t:tr|B7T145|B7T145_ACRMI;Putative uncharacterized protein
				CAOG966	t:tr|B7T144|B7T144_ACRMI;Putative uncharacterized protein
				CCHX6733	t:tr|B7T140|B7T140_ACRMI;Putative uncharacterized protein
				CCHX1275	t:tr|B7T139|B7T139_ACRMI;Putative uncharacterized protein
				CCHX17173	t:tr|B7T138|B7T138_ACRMI;Putative uncharacterized protein
				CCHX8853	t:tr|B7PZV3|B7PZV3_IXOSC;Putative uncharacterized protein (Fragment)
				CCHX13979	t:tr|B7PVJ4|B7PVJ4_IXOSC;Putative uncharacterized protein
				CCHX8763	t:tr|B7PQG1|B7PQG1_IXOSC;Putative uncharacterized protein (Fragment)
				CCHX6071	t:tr|B7PFI2|B7PFI2_IXOSC;Putative uncharacterized protein
				CCHX15006	t:tr|B7PAD9|B7PAD9_IXOSC;Putative uncharacterized protein
				CCHX3226	t:tr|B7PAD9|B7PAD9_IXOSC;Putative uncharacterized protein
				CAFC599	t:tr|B7P1J0|B7P1J0_IXOSC;Putative uncharacterized protein (Fragment)
				CCHX1917	t:tr|B7GB73|B7GB73_PHATR;FeS assembly protein suf
				CCHX14256	t:tr|B7G8P6|B7G8P6_PHATR;Predicted protein
				CCHX13800	t:tr|B7G1Z3|B7G1Z3_PHATR;Predicted protein
				CCHX13716	t:tr|B7FV43|B7FV43_PHATR;Predicted protein
				CAOH420	t:tr|B6SCR5|B6SCR5_9CNID;BMP2/4 (Fragment)
				CCHX13596	t:tr|B6KAM9|B6KAM9_TOXGO;Putative uncharacterized protein
				CAFF2387	t:tr|B6FNX2|B6FNX2_9CLOT;Putative uncharacterized protein
				CAWS789	t:tr|B6FNX2|B6FNX2_9CLOT;Putative uncharacterized protein
				CCHX14955	t:tr|B5Y3F2|B5Y3F2_PHATR;Predicted protein
				CCHX2945	t:tr|B5XC29|B5XC29_SALSA;Cancer-up-regulated gene 2 protein
				CCHX10457	t:tr|B5JVQ5|B5JVQ5_9GAMM;Putative hydrolase of the alpha/beta fold superfamily
				CCHX3524	t:tr|B5GZJ3|B5GZJ3_STRCL;Putative uncharacterized protein
				CCHX4563	t:tr|B5GZJ3|B5GZJ3_STRCL;Putative uncharacterized protein
				CCHX5038	t:tr|B5D5P2|B5D5P2_AREMA;Alanopine dehydrogenase
				CCHX13741	t:tr|B5D5P2|B5D5P2_AREMA;Alanopine dehydrogenase
				CCHX8241	t:tr|B4ZYT2|B4ZYT2_ACRMI;SoxF
				CCHX9113	t:tr|B4ZYT2|B4ZYT2_ACRMI;SoxF
				CAOI2556	t:tr|B4ZYT0|B4ZYT0_ACRMI;SoxC
				AOKF1116	t:tr|B4YFB4|B4YFB4_ACRPL;Cytochrome P450 74A
				CAOH2432	t:tr|B4YFB4|B4YFB4_ACRPL;Cytochrome P450 74A
				CCHX1432	t:tr|B4YFB4|B4YFB4_ACRPL;Cytochrome P450 74A
				CCHX5850	t:tr|B4WAQ1|B4WAQ1_9CAUL;Putative uncharacterized protein
				AOKF1393	t:tr|B4VCZ2|B4VCZ2_9ACTO;Putative uncharacterized protein
				CAOH1069	t:tr|B4VCZ2|B4VCZ2_9ACTO;Putative uncharacterized protein
				CCHX13908	t:tr|B4MWK0|B4MWK0_DROWI;GK14823
				CAOI2590	t:tr|B4DZ93|B4DZ93_HUMAN;cDNA FLJ60984, highly similar to Deleted in lung and esophageal cancer protein1
				CAOG606	t:tr|B3VMK3|B3VMK3_ACRMI;Triglyceride lipase
				CAWS1140	t:tr|B3SDD1|B3SDD1_TRIAD;Predicted protein
				CAFB1812	t:tr|B3S8Z1|B3S8Z1_TRIAD;Putative uncharacterized protein
				AOKG2290	t:tr|B3S8R3|B3S8R3_TRIAD;Predicted protein
				CAOH756	t:tr|B3S3Y9|B3S3Y9_TRIAD;Putative uncharacterized protein
				CCHX13089	t:tr|B3S1T7|B3S1T7_TRIAD;Putative uncharacterized protein
				CAWS1234	t:tr|B3RY39|B3RY39_TRIAD;Putative uncharacterized protein
				CCHX4736	t:tr|B3RXS8|B3RXS8_TRIAD;Putative uncharacterized protein
				CCHX11880	t:tr|B3RX64|B3RX64_TRIAD;Putative uncharacterized protein
				AOKG629	t:tr|B3RTA4|B3RTA4_TRIAD;Expressed protein
				CCHX3666	t:tr|B3RTA4|B3RTA4_TRIAD;Expressed protein
				AOKF1300	t:tr|B3RQV4|B3RQV4_TRIAD;Putative uncharacterized protein
				CCHX6589	t:tr|B3RPI3|B3RPI3_TRIAD;Predicted protein
				CAOG433	t:tr|B3RJE9|B3RJE9_TRIAD;Predicted protein
				AOKG764	t:tr|B3RIA4|B3RIA4_TRIAD;Putative uncharacterized protein
				CCHX2044	t:tr|B3EJ01|B3EJ01_CHLPB;Phosphatidylserine decarboxylase-related
				CCHX8962	t:tr|B3ECZ0|B3ECZ0_CHLL2;Nucleoside phosphorylase-like protein
				CCHX4268	t:tr|B0ZZ78|B0ZZ78_9CNID;Cyano fluorescent protein (Fragment)
				CCHX5358	t:tr|B0ZZ78|B0ZZ78_9CNID;Cyano fluorescent protein (Fragment)
				CCHX5594	t:tr|B0ZZ78|B0ZZ78_9CNID;Cyano fluorescent protein (Fragment)
				CCHX14615	t:tr|B0XBT1|B0XBT1_CULQU;Endothelin-converting enzyme
				AOKG1959	t:tr|B0WSK5|B0WSK5_CULQU;GLP_748_1200_211 (Fragment)
				CCHX5079	t:tr|B0EVY5|B0EVY5_ACRMI;Cryptochrome CRY2 (Fragment)
				CCHX13432	t:tr|A9VAM4|A9VAM4_MONBE;Predicted protein
				AOKF1101	t:tr|A9V5A6|A9V5A6_MONBE;Predicted protein
				CAWS750	t:tr|A9UZ50|A9UZ50_MONBE;Predicted protein
				CCHX2116	t:tr|A9UIA7|A9UIA7_NEMVE;Hedgling (Fragment)
				CCHX11887	t:tr|A9NLH1|A9NLH1_PICSI;Putative uncharacterized protein
				AOKF2130	t:tr|A9JR74|A9JR74_DANRE;Pom121 protein (Fragment)
				CCHX1251	t:tr|A9AIH1|A9AIH1_BURM1;Putative uncharacterized protein
				CCHX15593	t:tr|A8ZML7|A8ZML7_ACAM1;Putative uncharacterized protein
				CCHX6570	t:tr|A8ZML7|A8ZML7_ACAM1;Putative uncharacterized protein
				CCHX8437	t:tr|A8ZML6|A8ZML6_ACAM1;Putative uncharacterized protein
				CAOI2640	t:tr|A8XU01|A8XU01_CAEBR;Putative uncharacterized protein (Fragment)
				CAOI513	t:tr|A8XEM7|A8XEM7_CAEBR;Putative uncharacterized protein
				AOKF521	t:tr|A8QHR8|A8QHR8_BRUMA;Putative uncharacterized protein (Fragment)
				AOKF2291	t:tr|A8PJZ7|A8PJZ7_BRUMA;rRNA promoter binding protein, putative
				AOKF575	t:tr|A8PJZ7|A8PJZ7_BRUMA;rRNA promoter binding protein, putative
				CCHX1088	t:tr|A8P6U5|A8P6U5_BRUMA;Putative uncharacterized protein (Fragment)
				CAOG583	t:tr|A8NVW7|A8NVW7_BRUMA;Putative uncharacterized protein
				CAWS685	t:tr|A8NFC5|A8NFC5_BRUMA;rRNA promoter binding protein, putative (Fragment)
				CAOH2640	t:tr|A8KC48|A8KC48_DANRE;Zgc:174680 protein
				CCHX6743	t:tr|A8J1Z9|A8J1Z9_CHLRE;Predicted protein
				CCHX13849	t:tr|A8IPU0|A8IPU0_CHLRE;Predicted protein
				CAOG449	t:tr|A8DWT2|A8DWT2_NEMVE;Predicted protein (Fragment)
				CAOI1080	t:tr|A8DW18|A8DW18_NEMVE;Predicted protein
				CCHX9225	t:tr|A8DVF9|A8DVF9_NEMVE;Predicted protein (Fragment)
				CCHX1770	t:tr|A8DV07|A8DV07_NEMVE;Predicted protein (Fragment)
				CCHX8537	t:tr|A8DUQ6|A8DUQ6_NEMVE;Predicted protein
				CCHX8067	t:tr|A8C9L9|A8C9L9_9CNID;Beta gamma crystallin isoform 9
				CCHX8884	t:tr|A8C9L9|A8C9L9_9CNID;Beta gamma crystallin isoform 9
				CCHX13009	t:tr|A8C9K2|A8C9K2_9CNID;Galaxin (Fragment)
				CCHX14374	t:tr|A7TCD1|A7TCD1_NEMVE;Predicted protein
				CAOH661	t:tr|A7TB07|A7TB07_NEMVE;Predicted protein (Fragment)
				CCHX10675	t:tr|A7TA46|A7TA46_NEMVE;Predicted protein (Fragment)
				AOKF680	t:tr|A7TA17|A7TA17_NEMVE;Predicted protein (Fragment)
				CCHX10740	t:tr|A7T7E6|A7T7E6_NEMVE;Predicted protein (Fragment)
				CCHX9972	t:tr|A7T5X0|A7T5X0_NEMVE;Predicted protein
				AOKF658	t:tr|A7T5A5|A7T5A5_NEMVE;Predicted protein
				CCHX14938	t:tr|A7T4V0|A7T4V0_NEMVE;Predicted protein
				AOKG710	t:tr|A7T4A1|A7T4A1_NEMVE;Predicted protein
				CCHX10827	t:tr|A7T3S2|A7T3S2_NEMVE;Predicted protein
				CAFF615	t:tr|A7T387|A7T387_NEMVE;Predicted protein
				CAWS1333	t:tr|A7T2N1|A7T2N1_NEMVE;Predicted protein
				CAOH2308	t:tr|A7T2M0|A7T2M0_NEMVE;Predicted protein
				CAWS1668	t:tr|A7T2K8|A7T2K8_NEMVE;Predicted protein
				CCHX9381	t:tr|A7T2I3|A7T2I3_NEMVE;Predicted protein
				CCHX1237	t:tr|A7T2I3|A7T2I3_NEMVE;Predicted protein
				AOKF1208	t:tr|A7T280|A7T280_NEMVE;Predicted protein
				CCHX10336	t:tr|A7T1Z7|A7T1Z7_NEMVE;Predicted protein
				CCHX1240	t:tr|A7T1V2|A7T1V2_NEMVE;Predicted protein
				CCHX4780	t:tr|A7T1V2|A7T1V2_NEMVE;Predicted protein
				CCHX3178	t:tr|A7T186|A7T186_NEMVE;Predicted protein
				AOKF531	t:tr|A7T153|A7T153_NEMVE;Predicted protein
				CCHX13827	t:tr|A7T0W4|A7T0W4_NEMVE;Predicted protein (Fragment)
				CCHX944	t:tr|A7T0D2|A7T0D2_NEMVE;Predicted protein
				CCHX16327	t:tr|A7SZU4|A7SZU4_NEMVE;Predicted protein (Fragment)
				CCHX13799	t:tr|A7SZP4|A7SZP4_NEMVE;Predicted protein
				CAOI677	t:tr|A7SZJ7|A7SZJ7_NEMVE;Predicted protein
				CCHX13382	t:tr|A7SZJ7|A7SZJ7_NEMVE;Predicted protein
				CAWS1731	t:tr|A7SZH1|A7SZH1_NEMVE;Predicted protein
				AOKF751	t:tr|A7SZB9|A7SZB9_NEMVE;Predicted protein
				AOKF1811	t:tr|A7SZ64|A7SZ64_NEMVE;Predicted protein
				CCHX2880	t:tr|A7SYY1|A7SYY1_NEMVE;Predicted protein
				CCHX1892	t:tr|A7SYN4|A7SYN4_NEMVE;Predicted protein
				CAFB2007	t:tr|A7SYL1|A7SYL1_NEMVE;Predicted protein (Fragment)
				CCHX2753	t:tr|A7SYH6|A7SYH6_NEMVE;Predicted protein
				CAFC873	t:tr|A7SYG6|A7SYG6_NEMVE;Predicted protein
				CCHX14485	t:tr|A7SYD9|A7SYD9_NEMVE;Predicted protein
				CCHX6417	t:tr|A7SYD4|A7SYD4_NEMVE;Predicted protein
				CCHX6218	t:tr|A7SY04|A7SY04_NEMVE;Predicted protein
				CCHX4664	t:tr|A7SXQ0|A7SXQ0_NEMVE;Predicted protein
				CCHX8934	t:tr|A7SXP8|A7SXP8_NEMVE;Predicted protein
				CCHX9723	t:tr|A7SXL8|A7SXL8_NEMVE;Predicted protein
				CCHX16736	t:tr|A7SXH4|A7SXH4_NEMVE;Predicted protein
				CCHX15348	t:tr|A7SXF4|A7SXF4_NEMVE;Predicted protein
				AOKG1763	t:tr|A7SX57|A7SX57_NEMVE;Predicted protein
				AOKF1342	t:tr|A7SWW7|A7SWW7_NEMVE;Predicted protein
				CCHX5450	t:tr|A7SWQ7|A7SWQ7_NEMVE;Predicted protein
				CAWS1148	t:tr|A7SWP4|A7SWP4_NEMVE;Predicted protein
				CCHX6383	t:tr|A7SWL3|A7SWL3_NEMVE;Predicted protein
				CAOH725	t:tr|A7SWE3|A7SWE3_NEMVE;Predicted protein (Fragment)
				CCHX3049	t:tr|A7SWA6|A7SWA6_NEMVE;Predicted protein
				CCHX14294	t:tr|A7SVZ2|A7SVZ2_NEMVE;Predicted protein
				CCHX13888	t:tr|A7SVR7|A7SVR7_NEMVE;Predicted protein
				CCHX3695	t:tr|A7SVQ6|A7SVQ6_NEMVE;Predicted protein
				CCHX7477	t:tr|A7SVQ4|A7SVQ4_NEMVE;Predicted protein
				AOKG2025	t:tr|A7SVN5|A7SVN5_NEMVE;Predicted protein
				CAOI421	t:tr|A7SVB6|A7SVB6_NEMVE;Predicted protein
				AOKG2264	t:tr|A7SUZ0|A7SUZ0_NEMVE;Predicted protein (Fragment)
				CCHX7349	t:tr|A7SUR8|A7SUR8_NEMVE;Predicted protein
				CCHX10460	t:tr|A7SUI5|A7SUI5_NEMVE;Predicted protein
				CCHX4676	t:tr|A7SUE7|A7SUE7_NEMVE;Predicted protein
				CCHX13691	t:tr|A7SU85|A7SU85_NEMVE;Predicted protein
				CCHX11634	t:tr|A7SU50|A7SU50_NEMVE;Predicted protein
				AOKF1615	t:tr|A7SU16|A7SU16_NEMVE;Predicted protein
				AOKF633	t:tr|A7STV8|A7STV8_NEMVE;Predicted protein
				AOKG1209	t:tr|A7STV5|A7STV5_NEMVE;Predicted protein
				CCHX9433	t:tr|A7STN0|A7STN0_NEMVE;Predicted protein (Fragment)
				AOKF2283	t:tr|A7STK2|A7STK2_NEMVE;Predicted protein
				CCHX8135	t:tr|A7ST56|A7ST56_NEMVE;Predicted protein
				CCHX3576	t:tr|A7ST34|A7ST34_NEMVE;Predicted protein
				CCHX6615	t:tr|A7ST00|A7ST00_NEMVE;Predicted protein
				CCHX3835	t:tr|A7SSZ4|A7SSZ4_NEMVE;Predicted protein (Fragment)
				CCHX3126	t:tr|A7SSV0|A7SSV0_NEMVE;Predicted protein
				CCHX5680	t:tr|A7SSU5|A7SSU5_NEMVE;Predicted protein
				CCHX12719	t:tr|A7SSR7|A7SSR7_NEMVE;Predicted protein
				CAOG1038	t:tr|A7SSN7|A7SSN7_NEMVE;Predicted protein (Fragment)
				CCHX8861	t:tr|A7SSH0|A7SSH0_NEMVE;Predicted protein (Fragment)
				AOKG1448	t:tr|A7SSG2|A7SSG2_NEMVE;Predicted protein
				CCHX15702	t:tr|A7SSD7|A7SSD7_NEMVE;Predicted protein
				CCHX3673	t:tr|A7SSD4|A7SSD4_NEMVE;Predicted protein (Fragment)
				CAOG651	t:tr|A7SS84|A7SS84_NEMVE;Predicted protein
				AOKG1798	t:tr|A7SS43|A7SS43_NEMVE;Predicted protein
				CAOI416	t:tr|A7SS39|A7SS39_NEMVE;Predicted protein (Fragment)
				CCHX7678	t:tr|A7SS25|A7SS25_NEMVE;Predicted protein
				CCHX5759	t:tr|A7SS01|A7SS01_NEMVE;Predicted protein (Fragment)
				CCHX3258	t:tr|A7SRW9|A7SRW9_NEMVE;Predicted protein
				CCHX1781	t:tr|A7SRW9|A7SRW9_NEMVE;Predicted protein
				AOKF1701	t:tr|A7SRT4|A7SRT4_NEMVE;Predicted protein
				CAWS1678	t:tr|A7SRN6|A7SRN6_NEMVE;Predicted protein
				CCHX10213	t:tr|A7SRM2|A7SRM2_NEMVE;Predicted protein
				CCHX1690	t:tr|A7SRK7|A7SRK7_NEMVE;Predicted protein
				CCHX12360	t:tr|A7SRG6|A7SRG6_NEMVE;Predicted protein
				CCHX6312	t:tr|A7SRG6|A7SRG6_NEMVE;Predicted protein
				CCHX4114	t:tr|A7SRG6|A7SRG6_NEMVE;Predicted protein
				CCHX7208	t:tr|A7SRF6|A7SRF6_NEMVE;Predicted protein
				CCHX10299	t:tr|A7SRA6|A7SRA6_NEMVE;Predicted protein
				CCHX9267	t:tr|A7SR82|A7SR82_NEMVE;Predicted protein
				CCHX1963	t:tr|A7SR56|A7SR56_NEMVE;Predicted protein
				CAOI652	t:tr|A7SR09|A7SR09_NEMVE;Predicted protein
				CCHX2174	t:tr|A7SQV6|A7SQV6_NEMVE;Predicted protein
				AOKF1914	t:tr|A7SQV4|A7SQV4_NEMVE;Predicted protein (Fragment)
				CCHX13710	t:tr|A7SQN0|A7SQN0_NEMVE;Predicted protein
				CCHX6595	t:tr|A7SQH3|A7SQH3_NEMVE;Predicted protein
				AOKF1073	t:tr|A7SQE6|A7SQE6_NEMVE;Predicted protein
				CCHX12541	t:tr|A7SQD2|A7SQD2_NEMVE;Predicted protein (Fragment)
				CCHX12681	t:tr|A7SQ32|A7SQ32_NEMVE;Predicted protein
				CCHX3086	t:tr|A7SQ27|A7SQ27_NEMVE;Predicted protein
				CCHX5695	t:tr|A7SQ27|A7SQ27_NEMVE;Predicted protein
				AOKF687	t:tr|A7SPT4|A7SPT4_NEMVE;Predicted protein (Fragment)
				CCHX13405	t:tr|A7SPS4|A7SPS4_NEMVE;Predicted protein
				CCHX7358	t:tr|A7SPR6|A7SPR6_NEMVE;Predicted protein
				CCHX3318	t:tr|A7SPR6|A7SPR6_NEMVE;Predicted protein
				CCHX2163	t:tr|A7SPQ2|A7SPQ2_NEMVE;Predicted protein
				CCHX10766	t:tr|A7SPP9|A7SPP9_NEMVE;Predicted protein
				CCHX11661	t:tr|A7SPP7|A7SPP7_NEMVE;Predicted protein
				CAFC442	t:tr|A7SPN7|A7SPN7_NEMVE;Predicted protein
				CCHX3288	t:tr|A7SPN1|A7SPN1_NEMVE;Predicted protein (Fragment)
				CCHX5010	t:tr|A7SPJ3|A7SPJ3_NEMVE;Predicted protein
				CCHX4728	t:tr|A7SPF6|A7SPF6_NEMVE;Predicted protein
				CAWS955	t:tr|A7SPE5|A7SPE5_NEMVE;Predicted protein
				CCHX2559	t:tr|A7SPE0|A7SPE0_NEMVE;Predicted protein
				CCHX10950	t:tr|A7SPD0|A7SPD0_NEMVE;Predicted protein
				AOKF2127	t:tr|A7SP49|A7SP49_NEMVE;Predicted protein
				CAWS919	t:tr|A7SNU7|A7SNU7_NEMVE;Predicted protein
				CCHX1485	t:tr|A7SNF0|A7SNF0_NEMVE;Predicted protein
				CAOI574	t:tr|A7SNF0|A7SNF0_NEMVE;Predicted protein
				CCHX2310	t:tr|A7SNC4|A7SNC4_NEMVE;Predicted protein
				AOKF1362	t:tr|A7SNA2|A7SNA2_NEMVE;Predicted protein
				CCHX13748	t:tr|A7SN57|A7SN57_NEMVE;Predicted protein (Fragment)
				CAOH1151	t:tr|A7SN56|A7SN56_NEMVE;Predicted protein
				CCHX5895	t:tr|A7SN55|A7SN55_NEMVE;Predicted protein
				CCHX6731	t:tr|A7SN40|A7SN40_NEMVE;Predicted protein (Fragment)
				CCHX16781	t:tr|A7SMX5|A7SMX5_NEMVE;Predicted protein
				CCHX15184	t:tr|A7SMX4|A7SMX4_NEMVE;Predicted protein
				CCHX6881	t:tr|A7SMH8|A7SMH8_NEMVE;Predicted protein
				CCHX1811	t:tr|A7SMG4|A7SMG4_NEMVE;Predicted protein
				CCHX17038	t:tr|A7SMF4|A7SMF4_NEMVE;Predicted protein
				CCHX13941	t:tr|A7SM97|A7SM97_NEMVE;Predicted protein
				AOKG1870	t:tr|A7SM38|A7SM38_NEMVE;Predicted protein (Fragment)
				CCHX9109	t:tr|A7SLY6|A7SLY6_NEMVE;Predicted protein
				AOKF1125	t:tr|A7SLX7|A7SLX7_NEMVE;Predicted protein
				CAOI964	t:tr|A7SLX7|A7SLX7_NEMVE;Predicted protein
				CCHX14436	t:tr|A7SLS7|A7SLS7_NEMVE;Predicted protein
				CAOI506	t:tr|A7SLP3|A7SLP3_NEMVE;Predicted protein
				CCHX10259	t:tr|A7SLH8|A7SLH8_NEMVE;Predicted protein (Fragment)
				CCHX7596	t:tr|A7SL91|A7SL91_NEMVE;Predicted protein (Fragment)
				CAOI925	t:tr|A7SL41|A7SL41_NEMVE;Predicted protein
				CAOH603	t:tr|A7SL36|A7SL36_NEMVE;Predicted protein
				CCHX4979	t:tr|A7SL35|A7SL35_NEMVE;Predicted protein
				CAFF908	t:tr|A7SL35|A7SL35_NEMVE;Predicted protein
				CCHX2100	t:tr|A7SL35|A7SL35_NEMVE;Predicted protein
				CCHX14923	t:tr|A7SL34|A7SL34_NEMVE;Predicted protein
				AOKF1249	t:tr|A7SKV2|A7SKV2_NEMVE;Predicted protein
				AOKF1591	t:tr|A7SKU2|A7SKU2_NEMVE;Predicted protein
				CCHX5853	t:tr|A7SKT5|A7SKT5_NEMVE;Predicted protein
				CCHX13426	t:tr|A7SKT5|A7SKT5_NEMVE;Predicted protein
				CCHX8648	t:tr|A7SKT5|A7SKT5_NEMVE;Predicted protein
				CCHX10203	t:tr|A7SKK7|A7SKK7_NEMVE;Predicted protein (Fragment)
				CCHX12215	t:tr|A7SKF6|A7SKF6_NEMVE;Predicted protein
				CCHX11570	t:tr|A7SKF1|A7SKF1_NEMVE;Predicted protein
				AOKF2002	t:tr|A7SKE8|A7SKE8_NEMVE;Predicted protein
				CCHX6534	t:tr|A7SKA3|A7SKA3_NEMVE;Predicted protein
				CAWS1228	t:tr|A7SK47|A7SK47_NEMVE;Predicted protein
				CCHX4080	t:tr|A7SK01|A7SK01_NEMVE;Predicted protein
				CCHX3455	t:tr|A7SJR7|A7SJR7_NEMVE;Predicted protein
				CCHX12024	t:tr|A7SJD7|A7SJD7_NEMVE;Predicted protein
				CCHX15660	t:tr|A7SJD5|A7SJD5_NEMVE;Predicted protein
				CCHX6899	t:tr|A7SJB9|A7SJB9_NEMVE;Predicted protein
				CAFB2237	t:tr|A7SJB9|A7SJB9_NEMVE;Predicted protein
				CAOI666	t:tr|A7SJ97|A7SJ97_NEMVE;Predicted protein
				CCHX5188	t:tr|A7SJ86|A7SJ86_NEMVE;Predicted protein
				CCHX11774	t:tr|A7SIY4|A7SIY4_NEMVE;Predicted protein
				AOKF717	t:tr|A7SIU7|A7SIU7_NEMVE;Predicted protein
				AOKG1690	t:tr|A7SIU7|A7SIU7_NEMVE;Predicted protein
				CCHX3569	t:tr|A7SIR0|A7SIR0_NEMVE;Predicted protein
				CCHX7611	t:tr|A7SIM0|A7SIM0_NEMVE;Predicted protein
				AOKF1749	t:tr|A7SI74|A7SI74_NEMVE;Predicted protein
				CCHX3855	t:tr|A7SHU8|A7SHU8_NEMVE;Predicted protein
				CCHX13785	t:tr|A7SHQ3|A7SHQ3_NEMVE;Predicted protein
				CCHX3184	t:tr|A7SHM0|A7SHM0_NEMVE;Predicted protein
				CAOH467	t:tr|A7SHL3|A7SHL3_NEMVE;Predicted protein
				AOKG712	t:tr|A7SHG3|A7SHG3_NEMVE;Predicted protein
				CCHX11549	t:tr|A7SHG3|A7SHG3_NEMVE;Predicted protein
				CAWS535	t:tr|A7SH51|A7SH51_NEMVE;Predicted protein
				CCHX9739	t:tr|A7SH51|A7SH51_NEMVE;Predicted protein
				CCHX10834	t:tr|A7SH49|A7SH49_NEMVE;Predicted protein
				CAWS1914	t:tr|A7SH21|A7SH21_NEMVE;Predicted protein
				CCHX14896	t:tr|A7SH21|A7SH21_NEMVE;Predicted protein
				CAFB1186	t:tr|A7SH06|A7SH06_NEMVE;Predicted protein
				CCHX7188	t:tr|A7SGZ7|A7SGZ7_NEMVE;Predicted protein
				CCHX11967	t:tr|A7SGY1|A7SGY1_NEMVE;Predicted protein
				CCHX1578	t:tr|A7SGR6|A7SGR6_NEMVE;Predicted protein
				CCHX13654	t:tr|A7SGK3|A7SGK3_NEMVE;Predicted protein
				CCHX13715	t:tr|A7SGH3|A7SGH3_NEMVE;Predicted protein (Fragment)
				CCHX5059	t:tr|A7SGG2|A7SGG2_NEMVE;Predicted protein
				CCHX7107	t:tr|A7SGB3|A7SGB3_NEMVE;Predicted protein
				CCHX1716	t:tr|A7SGA9|A7SGA9_NEMVE;Predicted protein
				CCHX9310	t:tr|A7SG89|A7SG89_NEMVE;Predicted protein
				CCHX13977	t:tr|A7SG13|A7SG13_NEMVE;Predicted protein (Fragment)
				CCHX14696	t:tr|A7SG11|A7SG11_NEMVE;Predicted protein
				CCHX16872	t:tr|A7SFW0|A7SFW0_NEMVE;Predicted protein
				CCHX16487	t:tr|A7SFP9|A7SFP9_NEMVE;Predicted protein
				CCHX6256	t:tr|A7SFP2|A7SFP2_NEMVE;Predicted protein
				CCHX16671	t:tr|A7SFP2|A7SFP2_NEMVE;Predicted protein
				AOKF1452	t:tr|A7SFN2|A7SFN2_NEMVE;Predicted protein
				CCHX17087	t:tr|A7SF03|A7SF03_NEMVE;Predicted protein
				CAOH950	t:tr|A7SEH9|A7SEH9_NEMVE;Predicted protein
				CCHX12564	t:tr|A7SEH6|A7SEH6_NEMVE;Predicted protein
				CCHX4133	t:tr|A7SEG6|A7SEG6_NEMVE;Predicted protein
				CAOI2012	t:tr|A7SEG6|A7SEG6_NEMVE;Predicted protein
				CCHX12463	t:tr|A7SEF8|A7SEF8_NEMVE;Predicted protein
				CCHX9711	t:tr|A7SE95|A7SE95_NEMVE;Predicted protein
				CCHX16659	t:tr|A7SE94|A7SE94_NEMVE;Predicted protein
				CCHX5216	t:tr|A7SE65|A7SE65_NEMVE;Predicted protein
				AOKF1003	t:tr|A7SE63|A7SE63_NEMVE;Predicted protein
				CCHX9551	t:tr|A7SE51|A7SE51_NEMVE;Predicted protein
				CCHX7321	t:tr|A7SDY4|A7SDY4_NEMVE;Predicted protein (Fragment)
				CCHX1102	t:tr|A7SDY4|A7SDY4_NEMVE;Predicted protein (Fragment)
				CCHX11996	t:tr|A7SDV7|A7SDV7_NEMVE;Predicted protein
				CCHX11806	t:tr|A7SDU4|A7SDU4_NEMVE;Predicted protein
				CCHX7213	t:tr|A7SDR1|A7SDR1_NEMVE;Predicted protein
				CAFF737	t:tr|A7SDN9|A7SDN9_NEMVE;Predicted protein
				CCHX16984	t:tr|A7SDD9|A7SDD9_NEMVE;Predicted protein
				CCHX16498	t:tr|A7SDC4|A7SDC4_NEMVE;Predicted protein (Fragment)
				CCHX6059	t:tr|A7SDA7|A7SDA7_NEMVE;Predicted protein
				CCHX4680	t:tr|A7SD82|A7SD82_NEMVE;Predicted protein
				CAOH1988	t:tr|A7SD04|A7SD04_NEMVE;Predicted protein
				CCHX9614	t:tr|A7SCZ2|A7SCZ2_NEMVE;Predicted protein
				AOKF592	t:tr|A7SCY2|A7SCY2_NEMVE;Predicted protein
				CCHX4766	t:tr|A7SCX2|A7SCX2_NEMVE;Predicted protein
				CCHX6280	t:tr|A7SCX2|A7SCX2_NEMVE;Predicted protein
				CCHX7440	t:tr|A7SCQ9|A7SCQ9_NEMVE;Predicted protein
				CCHX11991	t:tr|A7SCQ2|A7SCQ2_NEMVE;Predicted protein (Fragment)
				CCHX12163	t:tr|A7SCP8|A7SCP8_NEMVE;Predicted protein
				CCHX2168	t:tr|A7SCP0|A7SCP0_NEMVE;Predicted protein
				CCHX8993	t:tr|A7SCG6|A7SCG6_NEMVE;Predicted protein
				CCHX17148	t:tr|A7SC77|A7SC77_NEMVE;Predicted protein
				AOKG1777	t:tr|A7SC69|A7SC69_NEMVE;Predicted protein
				CCHX10162	t:tr|A7SC39|A7SC39_NEMVE;Predicted protein
				CCHX5218	t:tr|A7SC20|A7SC20_NEMVE;Predicted protein
				CCHX3913	t:tr|A7SC08|A7SC08_NEMVE;Predicted protein
				CCHX3520	t:tr|A7SC00|A7SC00_NEMVE;Predicted protein
				CCHX15224	t:tr|A7SBU7|A7SBU7_NEMVE;Predicted protein
				CCHX12954	t:tr|A7SBU7|A7SBU7_NEMVE;Predicted protein
				CCHX5359	t:tr|A7SBU3|A7SBU3_NEMVE;Predicted protein
				CAOI2316	t:tr|A7SBP3|A7SBP3_NEMVE;Predicted protein
				CCHX14047	t:tr|A7SBN2|A7SBN2_NEMVE;Predicted protein
				CCHX11464	t:tr|A7SBM3|A7SBM3_NEMVE;Predicted protein
				CCHX7051	t:tr|A7SB99|A7SB99_NEMVE;Predicted protein
				CAFB1557	t:tr|A7SB74|A7SB74_NEMVE;Predicted protein (Fragment)
				CCHX5986	t:tr|A7SB72|A7SB72_NEMVE;Predicted protein
				CCHX9766	t:tr|A7SB26|A7SB26_NEMVE;Predicted protein (Fragment)
				CCHX1267	t:tr|A7SAZ5|A7SAZ5_NEMVE;Predicted protein
				CCHX5522	t:tr|A7SAK2|A7SAK2_NEMVE;Predicted protein
				AOKF887	t:tr|A7SA99|A7SA99_NEMVE;Predicted protein
				CCHX14763	t:tr|A7SA48|A7SA48_NEMVE;Predicted protein
				CCHX6095	t:tr|A7SA44|A7SA44_NEMVE;Predicted protein
				CCHX6411	t:tr|A7SA44|A7SA44_NEMVE;Predicted protein
				CCHX10241	t:tr|A7SA44|A7SA44_NEMVE;Predicted protein
				CAWS447	t:tr|A7SA36|A7SA36_NEMVE;Predicted protein (Fragment)
				CCHX9714	t:tr|A7SA36|A7SA36_NEMVE;Predicted protein (Fragment)
				CCHX14956	t:tr|A7SA18|A7SA18_NEMVE;Predicted protein
				CCHX13701	t:tr|A7S9Q3|A7S9Q3_NEMVE;Predicted protein
				CCHX1803	t:tr|A7S9Q3|A7S9Q3_NEMVE;Predicted protein
				CCHX12815	t:tr|A7S9Q3|A7S9Q3_NEMVE;Predicted protein
				CAOI796	t:tr|A7S9P2|A7S9P2_NEMVE;Predicted protein
				CCHX5139	t:tr|A7S9K3|A7S9K3_NEMVE;Predicted protein
				CCHX7227	t:tr|A7S9G9|A7S9G9_NEMVE;Predicted protein
				AOKF1829	t:tr|A7S9F4|A7S9F4_NEMVE;Predicted protein
				CCHX6052	t:tr|A7S9B5|A7S9B5_NEMVE;Predicted protein
				CCHX12848	t:tr|A7S999|A7S999_NEMVE;Predicted protein
				CCHX1952	t:tr|A7S999|A7S999_NEMVE;Predicted protein
				CCHX7271	t:tr|A7S989|A7S989_NEMVE;Predicted protein
				CCHX11236	t:tr|A7S917|A7S917_NEMVE;Predicted protein
				CCHX14680	t:tr|A7S8Z0|A7S8Z0_NEMVE;Predicted protein (Fragment)
				AOKF1307	t:tr|A7S8X3|A7S8X3_NEMVE;Predicted protein
				CCHX7092	t:tr|A7S8V4|A7S8V4_NEMVE;Predicted protein
				CCHX1988	t:tr|A7S8T6|A7S8T6_NEMVE;Predicted protein
				CCHX7628	t:tr|A7S8N1|A7S8N1_NEMVE;Predicted protein
				CCHX13830	t:tr|A7S8C5|A7S8C5_NEMVE;Predicted protein
				CCHX4775	t:tr|A7S8C3|A7S8C3_NEMVE;Predicted protein
				CCHX3531	t:tr|A7S8B2|A7S8B2_NEMVE;Predicted protein
				CAOH416	t:tr|A7S8B2|A7S8B2_NEMVE;Predicted protein
				CCHX4488	t:tr|A7S8A6|A7S8A6_NEMVE;Predicted protein
				CCHX9047	t:tr|A7S833|A7S833_NEMVE;Predicted protein
				CCHX9650	t:tr|A7S7Z6|A7S7Z6_NEMVE;Predicted protein
				CAOI406	t:tr|A7S7R5|A7S7R5_NEMVE;Predicted protein
				CCHX2300	t:tr|A7S7Q9|A7S7Q9_NEMVE;Predicted protein (Fragment)
				CCHX14130	t:tr|A7S7Q0|A7S7Q0_NEMVE;Predicted protein
				CCHX5592	t:tr|A7S7F4|A7S7F4_NEMVE;Predicted protein
				CAFB1917	t:tr|A7S7B1|A7S7B1_NEMVE;Predicted protein
				AOKG510	t:tr|A7S7A9|A7S7A9_NEMVE;Predicted protein
				CCHX7354	t:tr|A7S6X4|A7S6X4_NEMVE;Predicted protein
				CCHX15376	t:tr|A7S6X4|A7S6X4_NEMVE;Predicted protein
				AOKF1586	t:tr|A7S6V4|A7S6V4_NEMVE;Predicted protein
				CCHX1353	t:tr|A7S6V1|A7S6V1_NEMVE;Predicted protein
				CCHX14055	t:tr|A7S6U4|A7S6U4_NEMVE;Predicted protein
				CCHX927	t:tr|A7S6U3|A7S6U3_NEMVE;Predicted protein (Fragment)
				CCHX982	t:tr|A7S6H3|A7S6H3_NEMVE;Predicted protein
				CCHX7539	t:tr|A7S6E5|A7S6E5_NEMVE;Predicted protein
				CCHX3896	t:tr|A7S654|A7S654_NEMVE;Predicted protein
				CCHX5179	t:tr|A7S654|A7S654_NEMVE;Predicted protein
				CCHX9745	t:tr|A7S654|A7S654_NEMVE;Predicted protein
				CCHX17018	t:tr|A7S630|A7S630_NEMVE;Predicted protein
				CAOI805	t:tr|A7S630|A7S630_NEMVE;Predicted protein
				CCHX12724	t:tr|A7S630|A7S630_NEMVE;Predicted protein
				CCHX11891	t:tr|A7S630|A7S630_NEMVE;Predicted protein
				CCHX2145	t:tr|A7S609|A7S609_NEMVE;Predicted protein
				CCHX12092	t:tr|A7S5U4|A7S5U4_NEMVE;Predicted protein
				CCHX15256	t:tr|A7S5T7|A7S5T7_NEMVE;Predicted protein
				CAOI1023	t:tr|A7S5T2|A7S5T2_NEMVE;Predicted protein
				CAWS1750	t:tr|A7S5J1|A7S5J1_NEMVE;Predicted protein
				CCHX8506	t:tr|A7S5E4|A7S5E4_NEMVE;Predicted protein
				CAWS934	t:tr|A7S555|A7S555_NEMVE;Predicted protein
				CCHX14495	t:tr|A7S532|A7S532_NEMVE;Predicted protein
				CCHX14676	t:tr|A7S516|A7S516_NEMVE;Predicted protein
				CCHX12752	t:tr|A7S516|A7S516_NEMVE;Predicted protein
				CAOH1081	t:tr|A7S506|A7S506_NEMVE;Predicted protein
				CAFB1860	t:tr|A7S4W5|A7S4W5_NEMVE;Predicted protein
				CCHX4070	t:tr|A7S4V4|A7S4V4_NEMVE;Predicted protein
				CAOI649	t:tr|A7S4V4|A7S4V4_NEMVE;Predicted protein
				CCHX10606	t:tr|A7S4V4|A7S4V4_NEMVE;Predicted protein
				AOKF1805	t:tr|A7S4U5|A7S4U5_NEMVE;Predicted protein
				CAOH717	t:tr|A7S4T0|A7S4T0_NEMVE;Predicted protein (Fragment)
				CCHX5264	t:tr|A7S4R8|A7S4R8_NEMVE;Predicted protein
				CCHX3367	t:tr|A7S4Q8|A7S4Q8_NEMVE;Predicted protein
				CCHX8774	t:tr|A7S4L1|A7S4L1_NEMVE;Predicted protein
				CCHX9366	t:tr|A7S4I9|A7S4I9_NEMVE;Predicted protein (Fragment)
				CAFB2649	t:tr|A7S4E7|A7S4E7_NEMVE;Predicted protein
				CCHX5111	t:tr|A7S4C9|A7S4C9_NEMVE;Predicted protein
				CCHX6822	t:tr|A7S4B8|A7S4B8_NEMVE;Predicted protein
				CCHX3460	t:tr|A7S3S5|A7S3S5_NEMVE;Predicted protein (Fragment)
				CCHX11817	t:tr|A7S3Q5|A7S3Q5_NEMVE;Predicted protein
				CCHX7182	t:tr|A7S3K8|A7S3K8_NEMVE;Predicted protein
				CAOH2032	t:tr|A7S3K8|A7S3K8_NEMVE;Predicted protein
				CCHX10230	t:tr|A7S3G5|A7S3G5_NEMVE;Predicted protein
				CCHX1657	t:tr|A7S3G5|A7S3G5_NEMVE;Predicted protein
				CCHX4336	t:tr|A7S3G1|A7S3G1_NEMVE;Predicted protein
				CCHX5177	t:tr|A7S3D8|A7S3D8_NEMVE;Predicted protein
				CCHX14574	t:tr|A7S3D3|A7S3D3_NEMVE;Predicted protein (Fragment)
				CCHX9039	t:tr|A7S3B5|A7S3B5_NEMVE;Predicted protein
				AOKF1667	t:tr|A7S398|A7S398_NEMVE;Predicted protein
				CAOI439	t:tr|A7S372|A7S372_NEMVE;Predicted protein
				CCHX3403	t:tr|A7S372|A7S372_NEMVE;Predicted protein
				CAWS493	t:tr|A7S372|A7S372_NEMVE;Predicted protein
				CCHX13700	t:tr|A7S336|A7S336_NEMVE;Predicted protein
				AOKF1018	t:tr|A7S2X7|A7S2X7_NEMVE;Predicted protein
				CCHX9415	t:tr|A7S2W6|A7S2W6_NEMVE;Predicted protein (Fragment)
				CCHX3583	t:tr|A7S2W1|A7S2W1_NEMVE;Predicted protein
				CAOI400	t:tr|A7S2V8|A7S2V8_NEMVE;Predicted protein
				CAFB2226	t:tr|A7S2R3|A7S2R3_NEMVE;Predicted protein
				CCHX14665	t:tr|A7S2F4|A7S2F4_NEMVE;Predicted protein
				CCHX16728	t:tr|A7S231|A7S231_NEMVE;Predicted protein
				CCHX16153	t:tr|A7S1Y6|A7S1Y6_NEMVE;Predicted protein
				CCHX13772	t:tr|A7S1R4|A7S1R4_NEMVE;Predicted protein
				CCHX3927	t:tr|A7S1N8|A7S1N8_NEMVE;Predicted protein (Fragment)
				CCHX14400	t:tr|A7S1L1|A7S1L1_NEMVE;Predicted protein
				CCHX1170	t:tr|A7S1F1|A7S1F1_NEMVE;Predicted protein (Fragment)
				CCHX1876	t:tr|A7S1F1|A7S1F1_NEMVE;Predicted protein (Fragment)
				CAWS632	t:tr|A7S1C0|A7S1C0_NEMVE;Predicted protein
				AOKF619	t:tr|A7S1B3|A7S1B3_NEMVE;Predicted protein
				AOKF1855	t:tr|A7S1B3|A7S1B3_NEMVE;Predicted protein
				CCHX12950	t:tr|A7S198|A7S198_NEMVE;Predicted protein
				CAOH625	t:tr|A7S195|A7S195_NEMVE;Predicted protein
				CAOI679	t:tr|A7S179|A7S179_NEMVE;Predicted protein
				CAFF1087	t:tr|A7S150|A7S150_NEMVE;Predicted protein
				CCHX904	t:tr|A7S150|A7S150_NEMVE;Predicted protein
				CCHX4886	t:tr|A7S108|A7S108_NEMVE;Predicted protein
				CAOI424	t:tr|A7S0Y3|A7S0Y3_NEMVE;Predicted protein
				CCHX12605	t:tr|A7S0X8|A7S0X8_NEMVE;Predicted protein
				CCHX10612	t:tr|A7S0T1|A7S0T1_NEMVE;Predicted protein
				CCHX6301	t:tr|A7S0R7|A7S0R7_NEMVE;Predicted protein
				CCHX6805	t:tr|A7S0P9|A7S0P9_NEMVE;Predicted protein
				CAFB1224	t:tr|A7S0P9|A7S0P9_NEMVE;Predicted protein
				AOKF608	t:tr|A7S0N5|A7S0N5_NEMVE;Predicted protein
				AOKF1664	t:tr|A7S0J5|A7S0J5_NEMVE;Predicted protein (Fragment)
				CCHX5131	t:tr|A7S0I9|A7S0I9_NEMVE;Predicted protein
				CCHX12903	t:tr|A7S0F1|A7S0F1_NEMVE;Predicted protein
				CCHX9523	t:tr|A7S0F1|A7S0F1_NEMVE;Predicted protein
				CCHX13290	t:tr|A7S0B2|A7S0B2_NEMVE;Predicted protein
				CCHX6138	t:tr|A7S008|A7S008_NEMVE;Predicted protein
				CCHX4266	t:tr|A7RZQ5|A7RZQ5_NEMVE;Predicted protein
				CCHX14776	t:tr|A7RZM5|A7RZM5_NEMVE;Predicted protein
				AOKF587	t:tr|A7RZK2|A7RZK2_NEMVE;Predicted protein
				CAOG649	t:tr|A7RZK2|A7RZK2_NEMVE;Predicted protein
				CCHX6224	t:tr|A7RZF2|A7RZF2_NEMVE;Predicted protein
				CAFC2049	t:tr|A7RZC6|A7RZC6_NEMVE;Predicted protein
				CCHX5866	t:tr|A7RZ63|A7RZ63_NEMVE;Predicted protein (Fragment)
				CCHX3334	t:tr|A7RZ49|A7RZ49_NEMVE;Predicted protein
				CCHX5245	t:tr|A7RZ18|A7RZ18_NEMVE;Predicted protein
				CCHX9097	t:tr|A7RYZ2|A7RYZ2_NEMVE;Predicted protein
				CCHX831	t:tr|A7RYY2|A7RYY2_NEMVE;Predicted protein
				CAOH1053	t:tr|A7RYS0|A7RYS0_NEMVE;Predicted protein
				CCHX10769	t:tr|A7RYN8|A7RYN8_NEMVE;Predicted protein
				CCHX11218	t:tr|A7RYL1|A7RYL1_NEMVE;Predicted protein (Fragment)
				CCHX9845	t:tr|A7RYK1|A7RYK1_NEMVE;Predicted protein
				CAOI2609	t:tr|A7RYG2|A7RYG2_NEMVE;Predicted protein
				CCHX1103	t:tr|A7RYB3|A7RYB3_NEMVE;Predicted protein
				CAFF886	t:tr|A7RY69|A7RY69_NEMVE;Predicted protein
				CCHX10618	t:tr|A7RY46|A7RY46_NEMVE;Predicted protein
				CCHX2387	t:tr|A7RY33|A7RY33_NEMVE;Predicted protein
				CAOH2572	t:tr|A7RXX6|A7RXX6_NEMVE;Predicted protein
				CCHX15175	t:tr|A7RXQ7|A7RXQ7_NEMVE;Predicted protein
				CCHX6808	t:tr|A7RXQ7|A7RXQ7_NEMVE;Predicted protein
				CCHX11125	t:tr|A7RXK2|A7RXK2_NEMVE;Predicted protein
				CAWS1126	t:tr|A7RXH4|A7RXH4_NEMVE;Predicted protein (Fragment)
				CAOH959	t:tr|A7RX89|A7RX89_NEMVE;Predicted protein
				CCHX7101	t:tr|A7RX86|A7RX86_NEMVE;Predicted protein
				CCHX11476	t:tr|A7RX86|A7RX86_NEMVE;Predicted protein
				CAOH2515	t:tr|A7RX86|A7RX86_NEMVE;Predicted protein
				CAFC514	t:tr|A7RX39|A7RX39_NEMVE;Predicted protein (Fragment)
				CCHX6603	t:tr|A7RWT8|A7RWT8_NEMVE;Predicted protein
				CAOH757	t:tr|A7RWT8|A7RWT8_NEMVE;Predicted protein
				CCHX13736	t:tr|A7RWQ1|A7RWQ1_NEMVE;Predicted protein
				CCHX7118	t:tr|A7RWN4|A7RWN4_NEMVE;Predicted protein
				CCHX10896	t:tr|A7RWN2|A7RWN2_NEMVE;Predicted protein
				CCHX2271	t:tr|A7RWN2|A7RWN2_NEMVE;Predicted protein
				CCHX13436	t:tr|A7RWL1|A7RWL1_NEMVE;Predicted protein
				CCHX7509	t:tr|A7RWK6|A7RWK6_NEMVE;Predicted protein
				CCHX16069	t:tr|A7RWH8|A7RWH8_NEMVE;Predicted protein
				CCHX3305	t:tr|A7RW23|A7RW23_NEMVE;Predicted protein
				AOKF1684	t:tr|A7RVX5|A7RVX5_NEMVE;Predicted protein
				CCHX2033	t:tr|A7RVT1|A7RVT1_NEMVE;Predicted protein
				AOKF989	t:tr|A7RVS8|A7RVS8_NEMVE;Predicted protein
				CCHX4737	t:tr|A7RVK2|A7RVK2_NEMVE;Predicted protein
				CAOH1137	t:tr|A7RVJ1|A7RVJ1_NEMVE;Predicted protein
				CCHX15110	t:tr|A7RVI2|A7RVI2_NEMVE;Predicted protein
				CCHX5980	t:tr|A7RVI2|A7RVI2_NEMVE;Predicted protein
				AOKG1732	t:tr|A7RUX8|A7RUX8_NEMVE;Predicted protein
				CCHX11635	t:tr|A7RUX7|A7RUX7_NEMVE;Predicted protein
				CCHX6318	t:tr|A7RUH9|A7RUH9_NEMVE;Predicted protein
				AOKG2172	t:tr|A7RUE5|A7RUE5_NEMVE;Predicted protein
				CCHX9244	t:tr|A7RUA4|A7RUA4_NEMVE;Predicted protein
				AOKG1666	t:tr|A7RU50|A7RU50_NEMVE;Predicted protein
				CCHX9589	t:tr|A7RU43|A7RU43_NEMVE;Predicted protein
				CCHX3315	t:tr|A7RU41|A7RU41_NEMVE;Predicted protein
				AOKG2252	t:tr|A7RU23|A7RU23_NEMVE;Predicted protein
				CAOH404	t:tr|A7RTY8|A7RTY8_NEMVE;Predicted protein
				AOKG2237	t:tr|A7RTV1|A7RTV1_NEMVE;Predicted protein (Fragment)
				CCHX1594	t:tr|A7RTP2|A7RTP2_NEMVE;Predicted protein
				CCHX5202	t:tr|A7RTN7|A7RTN7_NEMVE;Predicted protein
				CAOI992	t:tr|A7RTM8|A7RTM8_NEMVE;Predicted protein (Fragment)
				CCHX3050	t:tr|A7RTM8|A7RTM8_NEMVE;Predicted protein (Fragment)
				CCHX10427	t:tr|A7RTJ6|A7RTJ6_NEMVE;Predicted protein
				CCHX1108	t:tr|A7RTI7|A7RTI7_NEMVE;Predicted protein
				CAOH791	t:tr|A7RTI0|A7RTI0_NEMVE;Predicted protein
				CCHX6340	t:tr|A7RTH6|A7RTH6_NEMVE;Predicted protein
				CAFB2014	t:tr|A7RTF2|A7RTF2_NEMVE;Predicted protein
				AOKF725	t:tr|A7RTE7|A7RTE7_NEMVE;Predicted protein
				CCHX13945	t:tr|A7RTD0|A7RTD0_NEMVE;Predicted protein
				AOKF699	t:tr|A7RTC2|A7RTC2_NEMVE;Predicted protein
				CCHX7453	t:tr|A7RT95|A7RT95_NEMVE;Predicted protein
				CCHX13925	t:tr|A7RT43|A7RT43_NEMVE;Predicted protein
				CCHX13495	t:tr|A7RSZ6|A7RSZ6_NEMVE;Predicted protein (Fragment)
				AOKF1080	t:tr|A7RSV7|A7RSV7_NEMVE;Predicted protein
				CCHX7608	t:tr|A7RSF2|A7RSF2_NEMVE;Predicted protein
				CAWS638	t:tr|A7RSF2|A7RSF2_NEMVE;Predicted protein
				CCHX4276	t:tr|A7RSC4|A7RSC4_NEMVE;Predicted protein (Fragment)
				CAWS754	t:tr|A7RSA0|A7RSA0_NEMVE;Predicted protein (Fragment)
				AOKF2095	t:tr|A7RS92|A7RS92_NEMVE;Predicted protein
				AOKF1779	t:tr|A7RS81|A7RS81_NEMVE;Predicted protein
				CCHX8528	t:tr|A7RS73|A7RS73_NEMVE;Predicted protein
				AOKF2217	t:tr|A7RS36|A7RS36_NEMVE;Predicted protein
				AOKF1426	t:tr|A7RS36|A7RS36_NEMVE;Predicted protein
				CCHX13877	t:tr|A7RS00|A7RS00_NEMVE;Predicted protein
				CCHX12576	t:tr|A7RRZ5|A7RRZ5_NEMVE;Predicted protein
				CCHX5256	t:tr|A7RRZ1|A7RRZ1_NEMVE;Predicted protein
				AOKF601	t:tr|A7RRW3|A7RRW3_NEMVE;Predicted protein
				AOKF656	t:tr|A7RRU6|A7RRU6_NEMVE;Predicted protein
				CCHX10508	t:tr|A7RRU4|A7RRU4_NEMVE;Predicted protein
				CCHX8551	t:tr|A7RRP8|A7RRP8_NEMVE;Predicted protein
				CCHX4231	t:tr|A7RRN4|A7RRN4_NEMVE;Predicted protein
				CCHX1223	t:tr|A7RRM2|A7RRM2_NEMVE;Predicted protein
				CCHX4692	t:tr|A7RRL6|A7RRL6_NEMVE;Predicted protein (Fragment)
				CCHX8935	t:tr|A7RRI6|A7RRI6_NEMVE;Predicted protein
				AOKF1713	t:tr|A7RRG1|A7RRG1_NEMVE;Predicted protein
				CCHX11124	t:tr|A7RRC3|A7RRC3_NEMVE;Predicted protein
				CAOI491	t:tr|A7RRC3|A7RRC3_NEMVE;Predicted protein
				CAWS1103	t:tr|A7RRB5|A7RRB5_NEMVE;Predicted protein
				CCHX6444	t:tr|A7RR52|A7RR52_NEMVE;Predicted protein
				CCHX1018	t:tr|A7RQZ8|A7RQZ8_NEMVE;Predicted protein
				CAOH396	t:tr|A7RQZ2|A7RQZ2_NEMVE;Predicted protein
				CCHX2873	t:tr|A7RQV6|A7RQV6_NEMVE;Predicted protein
				CAFF2609	t:tr|A7RQQ4|A7RQQ4_NEMVE;Predicted protein (Fragment)
				CCHX8777	t:tr|A7RQP1|A7RQP1_NEMVE;Predicted protein
				CCHX1126	t:tr|A7RQD9|A7RQD9_NEMVE;Predicted protein
				CCHX17073	t:tr|A7RQD5|A7RQD5_NEMVE;Predicted protein
				CCHX4451	t:tr|A7RPY1|A7RPY1_NEMVE;Predicted protein
				CCHX6704	t:tr|A7RPV3|A7RPV3_NEMVE;Predicted protein
				CCHX14420	t:tr|A7RPQ6|A7RPQ6_NEMVE;Predicted protein
				CCHX6336	t:tr|A7RPN5|A7RPN5_NEMVE;Predicted protein
				CCHX16328	t:tr|A7RP37|A7RP37_NEMVE;Predicted protein
				CCHX13644	t:tr|A7RNE4|A7RNE4_NEMVE;Predicted protein
				CCHX14712	t:tr|A7RNC8|A7RNC8_NEMVE;Predicted protein
				CCHX3916	t:tr|A7RN64|A7RN64_NEMVE;Predicted protein
				CCHX10791	t:tr|A7RN40|A7RN40_NEMVE;Predicted protein
				AOKF703	t:tr|A7RN40|A7RN40_NEMVE;Predicted protein
				CAWS896	t:tr|A7RN22|A7RN22_NEMVE;Predicted protein (Fragment)
				CCHX844	t:tr|A7RMZ7|A7RMZ7_NEMVE;Predicted protein
				CCHX3651	t:tr|A7RMZ7|A7RMZ7_NEMVE;Predicted protein
				CCHX8786	t:tr|A7RMI8|A7RMI8_NEMVE;Predicted protein
				CCHX11617	t:tr|A7RMG6|A7RMG6_NEMVE;Predicted protein
				CCHX13751	t:tr|A7RMF6|A7RMF6_NEMVE;Predicted protein
				CAOH683	t:tr|A7RME5|A7RME5_NEMVE;Predicted protein
				AOKG1696	t:tr|A7RMB9|A7RMB9_NEMVE;Predicted protein (Fragment)
				CCHX12869	t:tr|A7RM27|A7RM27_NEMVE;Predicted protein
				CCHX3640	t:tr|A7RM26|A7RM26_NEMVE;Predicted protein
				CAFC2180	t:tr|A7RM26|A7RM26_NEMVE;Predicted protein
				CCHX8106	t:tr|A7RM26|A7RM26_NEMVE;Predicted protein
				AOKG1756	t:tr|A7RLV2|A7RLV2_NEMVE;Predicted protein
				CAWS491	t:tr|A7RLQ6|A7RLQ6_NEMVE;Predicted protein (Fragment)
				CCHX15237	t:tr|A7RLP7|A7RLP7_NEMVE;Predicted protein
				CCHX2964	t:tr|A7RLP7|A7RLP7_NEMVE;Predicted protein
				CCHX14925	t:tr|A7RLP7|A7RLP7_NEMVE;Predicted protein
				CCHX7120	t:tr|A7RLM6|A7RLM6_NEMVE;Predicted protein
				CCHX10417	t:tr|A7RL74|A7RL74_NEMVE;Predicted protein
				CCHX3091	t:tr|A7RL16|A7RL16_NEMVE;Predicted protein
				CCHX8828	t:tr|A7RKU3|A7RKU3_NEMVE;Predicted protein
				CAWS413	t:tr|A7RKQ7|A7RKQ7_NEMVE;Predicted protein (Fragment)
				CCHX16708	t:tr|A7RKM8|A7RKM8_NEMVE;Predicted protein
				CCHX6439	t:tr|A7RKC1|A7RKC1_NEMVE;Predicted protein
				CCHX12856	t:tr|A7RKB5|A7RKB5_NEMVE;Predicted protein
				CCHX8610	t:tr|A7RKA1|A7RKA1_NEMVE;Predicted protein
				CCHX13663	t:tr|A7RJT5|A7RJT5_NEMVE;Predicted protein
				CAOH595	t:tr|A7RJT4|A7RJT4_NEMVE;Predicted protein
				CCHX11043	t:tr|A7RJN5|A7RJN5_NEMVE;Predicted protein
				CCHX2479	t:tr|A7RJI4|A7RJI4_NEMVE;Predicted protein
				CCHX10653	t:tr|A7RJF1|A7RJF1_NEMVE;Predicted protein
				CCHX3029	t:tr|A7RJ94|A7RJ94_NEMVE;Predicted protein
				AOKF1900	t:tr|A7RJ77|A7RJ77_NEMVE;Predicted protein
				CCHX11864	t:tr|A7RJ20|A7RJ20_NEMVE;Predicted protein
				CCHX1209	t:tr|A7RJ18|A7RJ18_NEMVE;Predicted protein
				CAOH449	t:tr|A7RJ18|A7RJ18_NEMVE;Predicted protein
				CCHX11211	t:tr|A7RIY2|A7RIY2_NEMVE;Predicted protein
				CAFB2054	t:tr|A7RIX2|A7RIX2_NEMVE;Predicted protein
				CCHX3228	t:tr|A7RIV6|A7RIV6_NEMVE;Predicted protein
				CAOI2619	t:tr|A7RIV2|A7RIV2_NEMVE;Predicted protein
				CCHX3329	t:tr|A7RIT2|A7RIT2_NEMVE;Predicted protein
				CCHX8356	t:tr|A7RIE4|A7RIE4_NEMVE;Predicted protein
				CAOI2215	t:tr|A7RI77|A7RI77_NEMVE;Predicted protein
				CCHX16785	t:tr|A7RI70|A7RI70_NEMVE;Predicted protein
				CCHX9567	t:tr|A7RI61|A7RI61_NEMVE;Predicted protein
				CCHX10415	t:tr|A7RI44|A7RI44_NEMVE;Predicted protein
				CCHX7544	t:tr|A7RI44|A7RI44_NEMVE;Predicted protein
				CAOI2530	t:tr|A7RI41|A7RI41_NEMVE;Predicted protein
				AOKF1052	t:tr|A7RI39|A7RI39_NEMVE;Predicted protein
				CCHX3423	t:tr|A7RI16|A7RI16_NEMVE;Predicted protein
				CCHX9411	t:tr|A7RHX6|A7RHX6_NEMVE;Predicted protein
				CCHX10751	t:tr|A7RHR4|A7RHR4_NEMVE;Predicted protein
				CCHX9340	t:tr|A7RHN7|A7RHN7_NEMVE;Predicted protein
				CCHX13366	t:tr|A7RHM3|A7RHM3_NEMVE;Predicted protein
				CCHX11800	t:tr|A7RHJ8|A7RHJ8_NEMVE;Predicted protein
				CCHX3886	t:tr|A7RHJ1|A7RHJ1_NEMVE;Predicted protein
				AOKF1107	t:tr|A7RHI1|A7RHI1_NEMVE;Predicted protein
				CCHX14297	t:tr|A7RHI1|A7RHI1_NEMVE;Predicted protein
				CCHX16444	t:tr|A7RHI0|A7RHI0_NEMVE;Predicted protein
				CCHX10996	t:tr|A7RHC9|A7RHC9_NEMVE;Predicted protein
				CCHX3496	t:tr|A7RHC7|A7RHC7_NEMVE;Predicted protein
				CCHX7069	t:tr|A7RHC7|A7RHC7_NEMVE;Predicted protein
				CCHX885	t:tr|A7RH96|A7RH96_NEMVE;Predicted protein
				CCHX1986	t:tr|A7RH65|A7RH65_NEMVE;Predicted protein
				CAFF2401	t:tr|A7RH34|A7RH34_NEMVE;Predicted protein
				AOKF1638	t:tr|A7RH12|A7RH12_NEMVE;Predicted protein
				CCHX5430	t:tr|A7RH12|A7RH12_NEMVE;Predicted protein
				CCHX16811	t:tr|A7RGU4|A7RGU4_NEMVE;Predicted protein
				CCHX5918	t:tr|A7RGQ1|A7RGQ1_NEMVE;Predicted protein
				CAOH2324	t:tr|A7RGN8|A7RGN8_NEMVE;Predicted protein
				AOKF1526	t:tr|A7RGI4|A7RGI4_NEMVE;Predicted protein
				CCHX7410	t:tr|A7RGG4|A7RGG4_NEMVE;Predicted protein
				CCHX11970	t:tr|A7RGF3|A7RGF3_NEMVE;Predicted protein
				AOKG1653	t:tr|A7RGA3|A7RGA3_NEMVE;Predicted protein
				CCHX9608	t:tr|A7RG96|A7RG96_NEMVE;Predicted protein
				CCHX17169	t:tr|A7RG62|A7RG62_NEMVE;Predicted protein
				CCHX6658	t:tr|A7RG23|A7RG23_NEMVE;Predicted protein
				CAOI740	t:tr|A7RG12|A7RG12_NEMVE;Predicted protein (Fragment)
				CCHX12412	t:tr|A7RG07|A7RG07_NEMVE;Predicted protein
				AOKF458	t:tr|A7RFX0|A7RFX0_NEMVE;Predicted protein
				CAFB2457	t:tr|A7RFV9|A7RFV9_NEMVE;Predicted protein
				CCHX10020	t:tr|A7RFV5|A7RFV5_NEMVE;Predicted protein
				CCHX12291	t:tr|A7RFV5|A7RFV5_NEMVE;Predicted protein
				CCHX6687	t:tr|A7RFK1|A7RFK1_NEMVE;Predicted protein (Fragment)
				CAOH2608	t:tr|A7RFG2|A7RFG2_NEMVE;Predicted protein
				CCHX2757	t:tr|A7RFA0|A7RFA0_NEMVE;Predicted protein
				CCHX5183	t:tr|A7RF57|A7RF57_NEMVE;Predicted protein
				CCHX2077	t:tr|A7RF25|A7RF25_NEMVE;Predicted protein (Fragment)
				CCHX10710	t:tr|A7RF15|A7RF15_NEMVE;Predicted protein
				CCHX9063	t:tr|A7REW9|A7REW9_NEMVE;Predicted protein
				CAFF1061	t:tr|A7REV8|A7REV8_NEMVE;Predicted protein
				CAOH571	t:tr|A7REP1|A7REP1_NEMVE;Predicted protein
				CCHX4606	t:tr|A7BM44|A7BM44_9GAMM;Putative uncharacterized protein
				CCHX5314	t:tr|A6UM75|A6UM75_SINMW;Putative uncharacterized protein
				CAOH573	t:tr|A6RRQ3|A6RRQ3_BOTFB;Predicted protein
				CCHX6977	t:tr|A4VB02|A4VB02_PLADU;Putative uncharacterized protein (Fragment)
				CCHX4665	t:tr|A3IKP4|A3IKP4_9CHRO;Putative uncharacterized protein
				CCHX2155	t:tr|A3IKP4|A3IKP4_9CHRO;Putative uncharacterized protein
				CCHX7011	t:tr|A3IKA9|A3IKA9_9CHRO;Hypothetical transporter
				CCHX1410	t:tr|A3EXK8|A3EXK8_NEMVE;Sprouty
				AOKG1865	t:tr|A2FKT9|A2FKT9_TRIVA;Viral A-type inclusion protein, putative
				CCHX4806	t:tr|A2EA65|A2EA65_TRIVA;Putative uncharacterized protein
				CAWS598	t:tr|A2DD37|A2DD37_TRIVA;Viral A-type inclusion protein, putative
				CCHX8688	t:tr|A0DJH7|A0DJH7_PARTE;Chromosome undetermined scaffold_53, whole genome shotgun sequence
				CCHX4531	t:tr|A0CEG7|A0CEG7_PARTE;Chromosome undetermined scaffold_171, whole genome shotgun sequence
				CCHX15324	t:tr|A0CEG7|A0CEG7_PARTE;Chromosome undetermined scaffold_171, whole genome shotgun sequence
				CCHX5568	s:Q9ZSK4;Actin-depolymerizing factor 3
				CCHX14965	s:Q9ZQ81;Probable inactive purple acid phosphatase 9
				CAOG1055	s:Q9Z336;Dynein light chain Tctex-type 1
				CCHX1464	s:Q9Z325;Dolichol phosphate-mannose biosynthesis regulatory protein
				CCHX15176	s:Q9Z309;Calcium and integrin-binding family member 2
				CCHX8661	s:Q9Z2Z6;Mitochondrial carnitine/acylcarnitine carrier protein
				CCHX15749	s:Q9Z2U1;Proteasome subunit alpha type-5
				CCHX10390	s:Q9Z2Q5;39S ribosomal protein L40, mitochondrial
				CAFB2170	s:Q9Z2N8;Actin-like protein 6A
				CCHX5729	s:Q9Z2H5;Band 4.1-like protein 1
				CAWS539	s:Q9Z2E3;Serine/threonine-protein kinase/endoribonuclease IRE2
				AOKG649	s:Q9Z255;Ubiquitin-conjugating enzyme E2 A
				CCHX5048	s:Q9Z255;Ubiquitin-conjugating enzyme E2 A
				CAOH831	s:Q9Z221;Polyamine-modulated factor 1-binding protein 1
				CCHX1793	s:Q9Z200;SH2B adapter protein 2
				AOKF1597	s:Q9Z1S5;Neuronal-specific septin-3
				AOKF2288	s:Q9Z1N3;Myosin-IXa
				CCHX922	s:Q9Z1G4;V-type proton ATPase 116 kDa subunit a isoform 1
				CCHX8498	s:Q9Z1G4;V-type proton ATPase 116 kDa subunit a isoform 1
				CAOG450	s:Q9Z175;Lysyl oxidase homolog 3
				CCHX3180	s:Q9Z148;Histone-lysine N-methyltransferase, H3 lysine-9 specific 3
				AOKF1654	s:Q9Z142;Transmembrane protein 33
				CCHX1054	s:Q9Z136;Hamartin
				CCHX11014	s:Q9Z120;tRNA (guanine-N(7)-)-methyltransferase
				CAFB1673	s:Q9Z0V5;Peroxiredoxin-4
				AOKF685	s:Q9Z0J8;Neuronal growth regulator 1
				CCHX16969	s:Q9YIC0;Elongation factor 1-alpha
				CCHX8575	s:Q9YIB9;Hypoxia-inducible factor 1-alpha
				CCHX16110	s:Q9YHV3;Noggin-3
				AOKF1961	s:Q9YH58;Formimidoyltransferase-cyclodeaminase
				CCHX5393	s:Q9YGN6;Single-strand selective monofunctional uracil DNA glycosylase
				CCHX11153	s:Q9Y711;Alternative oxidase, mitochondrial
				CCHX5066	s:Q9Y6Y8;SEC23-interacting protein
				AOKG429	s:Q9Y6X9;MORC family CW-type zinc finger protein 2
				AOKF1221	s:Q9Y6V7;Probable ATP-dependent RNA helicase DDX49
				CCHX12447	s:Q9Y6J8;Serine/threonine/tyrosine-interacting-like protein 1
				CCHX15130	s:Q9Y6G5;COMM domain-containing protein 10
				CCHX13140	s:Q9Y5Z4;Heme-binding protein 2
				AOKF1561	s:Q9Y5Z4;Heme-binding protein 2
				CCHX14107	s:Q9Y5X5;Neuropeptide FF receptor 2
				AOKF1450	s:Q9Y5T5;Ubiquitin carboxyl-terminal hydrolase 16
				CCHX5894	s:Q9Y5S2;Serine/threonine-protein kinase MRCK beta
				CCHX13722	s:Q9Y5R2;Matrix metalloproteinase-24
				CCHX2259	s:Q9Y5B8;Nucleoside diphosphate kinase 7
				AOKF2015	s:Q9Y547;Heat shock protein beta-11
				CCHX12994	s:Q9Y4W6;AFG3-like protein 2
				CCHX2306	s:Q9Y4R7;Tubulin monoglycylase TTLL3
				AOKF1850	s:Q9Y4K4;Mitogen-activated protein kinase kinase kinase kinase 5
				AOKF875	s:Q9Y4K4;Mitogen-activated protein kinase kinase kinase kinase 5
				AOKF942	s:Q9Y4A8;Nuclear factor erythroid 2-related factor 3
				CCHX4042	s:Q9Y4A5;Transformation/transcription domain-associated protein
				AOKF797	s:Q9Y3Y2;Uncharacterized protein C1orf77
				CCHX6608	s:Q9Y3M8;StAR-related lipid transfer protein 13
				CCHX5751	s:Q9Y3M2;Protein chibby homolog 1
				AOKF1487	s:Q9Y3D8;Adenylate kinase isoenzyme 6
				CCHX12084	s:Q9Y3D0;Protein FAM96B
				CAOH477	s:Q9Y3D0;Protein FAM96B
				CCHX2595	s:Q9Y394;Dehydrogenase/reductase SDR family member 7
				CCHX8910	s:Q9Y383;Putative RNA-binding protein Luc7-like 2
				CCHX14394	s:Q9Y315;Putative deoxyribose-phosphate aldolase
				CCHX14236	s:Q9Y2Y9;Krueppel-like factor 13
				CCHX12417	s:Q9Y2X8;Ubiquitin-conjugating enzyme E2 D4
				AOKF479	s:Q9Y2S7;Polymerase delta-interacting protein 2
				CCHX4526	s:Q9Y2Q3;Glutathione S-transferase kappa 1
				CAOH2125	s:Q9Y2M2;Uncharacterized protein C3orf32
				AOKF1365	s:Q9Y2G5;GDP-fucose protein O-fucosyltransferase 2
				CCHX16619	s:Q9Y2G3;Probable phospholipid-transporting ATPase IF
				CCHX2125	s:Q9Y2B2;N-acetylglucosaminyl-phosphatidylinositol de-N-acetylase
				CAFC1036	s:Q9Y2B1;Transmembrane protein 5
				CCHX3527	s:Q9Y272;Dexamethasone-induced Ras-related protein 1
				AOKG1957	s:Q9Y251;Heparanase
				CCHX9670	s:Q9Y239;Nucleotide-binding oligomerization domain-containing protein 1
				CCHX13144	s:Q9Y1A3;Mitochondrial import inner membrane translocase subunit Tim8
				CCHX8686	s:Q9Y113;Negative elongation factor B
				CCHX6564	s:Q9XTR8;Lipase ZK262.3
				CCHX9526	s:Q9XTR8;Lipase ZK262.3
				CCHX8195	s:Q9XT54;Retinal rod rhodopsin-sensitive cGMP 3',5'-cyclic phosphodiesterase subunit delta
				AOKG2098	s:Q9XS79;5-aminolevulinate synthase, nonspecific, mitochondrial
				CCHX5913	s:Q9XS79;5-aminolevulinate synthase, nonspecific, mitochondrial
				CCHX13951	s:Q9XQV2;Photosystem I P700 chlorophyll a apoprotein A2
				CCHX9513	s:Q9X248;3-oxoacyl-[acyl-carrier-protein] reductase
				AOKF2299	s:Q9WVS8;Mitogen-activated protein kinase 7
				AOKG1404	s:Q9WVQ0;Polyamine-modulated factor 1-binding protein 1
				CCHX11241	s:Q9WVM6;Tolloid-like protein 2
				CCHX10041	s:Q9WVM6;Tolloid-like protein 2
				AOKF1669	s:Q9WVM6;Tolloid-like protein 2
				CCHX8912	s:Q9WVM3;Anaphase-promoting complex subunit 7
				CCHX13915	s:Q9WVK8;Cholesterol 24-hydroxylase
				CCHX14387	s:Q9WVK8;Cholesterol 24-hydroxylase
				CCHX7306	s:Q9WVK7;Hydroxyacyl-coenzyme A dehydrogenase, mitochondrial
				CAOI2082	s:Q9WVK7;Hydroxyacyl-coenzyme A dehydrogenase, mitochondrial
				CAFC835	s:Q9WVC0;Septin-7
				CCHX3949	s:Q9WVA4;Transgelin-2
				AOKF1230	s:Q9WV92;Band 4.1-like protein 3
				CCHX12346	s:Q9WV04;Kinesin-like protein KIF9
				CAOH1148	s:Q9WUP7;Ubiquitin carboxyl-terminal hydrolase isozyme L5
				CCHX16370	s:Q9WUJ3;Myomegalin
				AOKG2033	s:Q9WTZ3;Membrane-bound transcription factor site-1 protease
				CCHX2071	s:Q9WTW8;Solute carrier family 23 member 2
				CCHX7093	s:Q9WTS6;Teneurin-3
				CCHX8253	s:Q9WTP3;SAM pointed domain-containing Ets transcription factor
				CCHX14945	s:Q9W770;Spondin-1
				CCHX10464	s:Q9W734;Mothers against decapentaplegic homolog 6
				CCHX3786	s:Q9W734;Mothers against decapentaplegic homolog 6
				AOKF1113	s:Q9W704;RPA-interacting protein A
				CAOH617	s:Q9W6X3;10 kDa heat shock protein, mitochondrial
				CCHX14340	s:Q9W6I0;Ubiquinol-cytochrome c reductase complex chaperone CBP3 homolog
				AOKF399	s:Q9W676;LIM domain-binding protein 2
				AOKF1220	s:Q9W352;PHD finger and CXXC domain-containing protein CG17446
				CCHX11645	s:Q9W1W9;PAP21-like protein
				CCHX9859	s:Q9W0S3;Mitochondrial import inner membrane translocase subunit TIM50-B
				CAWS1727	s:Q9W0I6;Phosphatidylinositide phosphatase SAC1
				CCHX8597	s:Q9VZZ4;Peroxidasin
				CCHX6747	s:Q9VZA4;Band 7 protein CG42540
				CCHX3095	s:Q9VYS4;Poly(A) RNA polymerase gld-2 homolog B
				CCHX5654	s:Q9VYF2;Putative inositol monophosphatase 3
				CAOI395	s:Q9VXX8;Probable 60S ribosomal protein L37-A
				CCHX14363	s:Q9VXK6;Eukaryotic translation initiation factor 5
				CCHX3429	s:Q9VXB5;39S ribosomal protein L22, mitochondrial
				CAFB1210	s:Q9VWE9;Protein transport protein Sec61 gamma-2 subunit
				CCHX2623	s:Q9VW71;Putative fat-like cadherin-related tumor suppressor homolog
				CCHX12763	s:Q9VVY3;CBM21 domain-containing protein CG9619
				CCHX14425	s:Q9VVY3;CBM21 domain-containing protein CG9619
				CCHX11192	s:Q9VVY3;CBM21 domain-containing protein CG9619
				CCHX9012	s:Q9VVS4;Mediator of RNA polymerase II transcription subunit 11
				CCHX6774	s:Q9VVE2;Protein rogdi
				CCHX4922	s:Q9VUL9;Glycoprotein 3-alpha-L-fucosyltransferase A
				CCHX6386	s:Q9VUC6;Formin-like protein CG32138
				CAOI1145	s:Q9VS29;Down syndrome cell adhesion molecule-like protein CG42256
				CCHX9441	s:Q9VR81;Putative N-acetylglucosamine-6-phosphate deacetylase
				CCHX13770	s:Q9VR50;Solute carrier family 35 member E1 homolog
				CCHX13394	s:Q9VR50;Solute carrier family 35 member E1 homolog
				AOKF410	s:Q9VQX4;Nicotinate phosphoribosyltransferase
				CCHX6973	s:Q9VN12;Probable sodium/potassium/calcium exchanger CG1090
				CAOI1149	s:Q9VMU4;60S ribosomal protein L37a
				CCHX13958	s:Q9VLM5;Dolichyl-diphosphooligosaccharide--protein glycosyltransferase subunit DAD1
				CAFB2618	s:Q9VLM5;Dolichyl-diphosphooligosaccharide--protein glycosyltransferase subunit DAD1
				CCHX3187	s:Q9VKV8;UPF0468 protein CG5343
				CAOI1947	s:Q9VJ33;NEDD8
				CCHX17077	s:Q9VHI4;Probable splicing factor 3B subunit 5
				CCHX12783	s:Q9VF87;Cytoplasmic FMR1-interacting protein
				CCHX6680	s:Q9VCX3;Probable 39S ribosomal protein L45, mitochondrial
				CCHX6425	s:Q9VCA9;Signal peptidase complex subunit 3
				CCHX4657	s:Q9VCA2;Organic cation transporter protein
				CAFC1103	s:Q9VCA2;Organic cation transporter protein
				AOKF934	s:Q9VC49;DNA-directed RNA polymerases I, II, and III subunit RPABC5
				CCHX876	s:Q9VAI1;Probable complex I intermediate-associated protein 30, mitochondrial
				CCHX14114	s:Q9VA27;Cytochrome P450 4c3
				CCHX4324	s:Q9V3D2;Coproporphyrinogen-III oxidase
				CAOI771	s:Q9V3A4;Protein catecholamines up
				AOKG2066	s:Q9UTK4;Nucleoporin nup189
				CCHX2934	s:Q9USM7;Mitochondrial import inner membrane translocase subunit tim23
				CCHX16710	s:Q9UQR0;Sex comb on midleg-like protein 2
				CCHX11689	s:Q9UPZ9;Serine/threonine-protein kinase ICK
				CCHX1089	s:Q9UPY8;Microtubule-associated protein RP/EB family member 3
				CCHX7234	s:Q9UPY6;Wiskott-Aldrich syndrome protein family member 3
				CCHX5868	s:Q9UPW8;Protein unc-13 homolog A
				CAOI1118	s:Q9UPV0;Centrosomal protein of 164 kDa
				CCHX7004	s:Q9UPU7;TBC1 domain family member 2B
				CCHX8413	s:Q9UPS8;Ankyrin repeat domain-containing protein 26
				CCHX12830	s:Q9UPN9;E3 ubiquitin-protein ligase TRIM33
				CCHX4807	s:Q9UPM9;B9 domain-containing protein 1
				CCHX12260	s:Q9UNX4;WD repeat-containing protein 3
				AOKF2169	s:Q9UNS1;Protein timeless homolog
				CCHX10902	s:Q9UNL4;Inhibitor of growth protein 4
				CCHX2110	s:Q9UNE7;STIP1 homology and U box-containing protein 1
				CCHX7216	s:Q9UN37;Vacuolar protein sorting-associated protein 4A
				AOKG667	s:Q9UN19;Dual adapter for phosphotyrosine and 3-phosphotyrosine and 3-phosphoinositide
				CCHX9822	s:Q9UMY4;Sorting nexin-12
				CCHX14681	s:Q9UM54;Myosin-VI
				AOKF925	s:Q9ULW0;Targeting protein for Xklp2
				AOKF2027	s:Q9ULW0;Targeting protein for Xklp2
				CCHX9118	s:Q9ULT6;Zinc/RING finger protein 3
				CCHX10596	s:Q9ULJ7;Ankyrin repeat domain-containing protein 50
				AOKF1532	s:Q9ULH1;Arf-GAP with SH3 domain, ANK repeat and PH domain-containing protein 1
				CCHX2221	s:Q9ULD4;Bromodomain and PHD finger-containing protein 3
				CCHX4335	s:Q9ULC3;Ras-related protein Rab-23
				CCHX1500	s:Q9UKP5;A disintegrin and metalloproteinase with thrombospondin motifs 6
				AOKF1477	s:Q9UJW0;Dynactin subunit 4
				AOKF2245	s:Q9UIF8;Bromodomain adjacent to zinc finger domain protein 2B
				AOKF1013	s:Q9UIF8;Bromodomain adjacent to zinc finger domain protein 2B
				CCHX2692	s:Q9UI42;Carboxypeptidase A4
				CCHX6613	s:Q9UI42;Carboxypeptidase A4
				CCHX11314	s:Q9UHG0;Doublecortin domain-containing protein 2
				CCHX11312	s:Q9UHB9;Signal recognition particle 68 kDa protein
				CCHX976	s:Q9UH92;Max-like protein X
				CCHX2081	s:Q9UGM3;Deleted in malignant brain tumors 1 protein
				CCHX12281	s:Q9UG63;ATP-binding cassette sub-family F member 2
				CAFF2514	s:Q9UFE4;Coiled-coil domain-containing protein 39
				CCHX10337	s:Q9UFC0;Leucine-rich repeat and WD repeat-containing protein 1
				CCHX8377	s:Q9UF56;F-box/LRR-repeat protein 17
				AOKF2123	s:Q9UDT6;CAP-Gly domain-containing linker protein 2
				CCHX5879	s:Q9UBS9;Protein C1orf9
				CCHX12152	s:Q9UBQ7;Glyoxylate reductase/hydroxypyruvate reductase
				CCHX12416	s:Q9UBN7;Histone deacetylase 6
				CAFB1474	s:Q9UBI1;COMM domain-containing protein 3
				CCHX14733	s:Q9UBG0;C-type mannose receptor 2
				AOKG1687	s:Q9UBC2;Epidermal growth factor receptor substrate 15-like 1
				CCHX5000	s:Q9U9L2;60S ribosomal protein L8
				CCHX14024	s:Q9U9L2;60S ribosomal protein L8
				CCHX4822	s:Q9U9L2;60S ribosomal protein L8
				CCHX12452	s:Q9U943;Apolipophorins
				CCHX3659	s:Q9U8W7;Techylectin-5B
				CAFB2195	s:Q9U6Y5;GFP-like fluorescent chromoprotein FP506
				CCHX3449	s:Q9U5N0;V-type proton ATPase subunit H
				CCHX7627	s:Q9U5M4;Tropomyosin-2
				AOKF1962	s:Q9U5M4;Tropomyosin-2
				CCHX1751	s:Q9U5M4;Tropomyosin-2
				AOKF542	s:Q9U505;ATP synthase lipid-binding protein, mitochondrial
				CCHX14961	s:Q9U489;Protein lin-41
				CCHX10406	s:Q9TWL9;Conodipine-M alpha chain
				CCHX10583	s:Q9TWL9;Conodipine-M alpha chain
				CCHX5732	s:Q9TVC1;V-type proton ATPase subunit H
				CCHX1982	s:Q9TUP7;Orexin receptor type 2
				CCHX1355	s:Q9TUG3;Heat shock-related 70 kDa protein 2
				AOKF676	s:Q9TU23;Centrosomal protein of 290 kDa (Fragment)
				CCHX5405	s:Q9TTR7;COUP transcription factor 2
				CCHX10030	s:Q9TSX8;Pantetheinase
				CAOH2384	s:Q9TST1;Cathepsin W
				CAWS509	s:Q9SIC9;Pentatricopeptide repeat-containing protein At2g31400, chloroplastic
				CCHX8477	s:Q9SF40;60S ribosomal protein L4-1
				CCHX6989	s:Q9SAR5;Ankyrin repeat domain-containing protein 2
				CCHX9218	s:Q9R1P4;Proteasome subunit alpha type-1
				CCHX11644	s:Q9R1P4;Proteasome subunit alpha type-1
				CCHX9250	s:Q9R1K5;Fizzy-related protein homolog
				CAOI998	s:Q9R1A8;E3 ubiquitin-protein ligase RFWD2
				CAFC492	s:Q9R0T4;Cadherin-1
				AOKF1339	s:Q9R0Q6;Actin-related protein 2/3 complex subunit 1A
				CCHX3806	s:Q9R0N8;Synaptotagmin-6
				CCHX7461	s:Q9R0J8;Legumain
				CCHX6235	s:Q9R0J8;Legumain
				CCHX12753	s:Q9R0D8;WD repeat-containing protein 54
				CCHX8092	s:Q9R088;Thymidine kinase 2, mitochondrial
				AOKG1478	s:Q9R088;Thymidine kinase 2, mitochondrial
				AOKF1797	s:Q9R049;Autocrine motility factor receptor
				CCHX6926	s:Q9R022;DnaJ homolog subfamily C member 12
				CAOI434	s:Q9QZH3;Peptidyl-prolyl cis-trans isomerase E
				AOKF1379	s:Q9QZE5;Coatomer subunit gamma
				CCHX13424	s:Q9QZB9;Dynactin subunit 5
				CCHX8580	s:Q9QZA6;CD151 antigen
				CCHX6499	s:Q9QZ85;Interferon-inducible GTPase 1
				CCHX8724	s:Q9QZ85;Interferon-inducible GTPase 1
				CCHX1732	s:Q9QZ23;NFU1 iron-sulfur cluster scaffold homolog, mitochondrial
				CCHX10956	s:Q9QZ05;Eukaryotic translation initiation factor 2-alpha kinase 4
				CCHX16645	s:Q9QYU4;Mu-crystallin homolog
				CCHX12518	s:Q9QYU1;Peroxisomal biogenesis factor 19
				CCHX2412	s:Q9QYL7;Activator of basal transcription 1
				AOKF2154	s:Q9QYI4;DnaJ homolog subfamily B member 12
				CAFC403	s:Q9QYI3;DnaJ homolog subfamily C member 7
				AOKG2236	s:Q9QYC0;Alpha-adducin
				CCHX13236	s:Q9QXT0;Protein canopy homolog 2
				CCHX14189	s:Q9QXQ5;Protein Wnt-4
				CCHX13810	s:Q9QXN5;Inositol oxygenase
				CCHX6606	s:Q9QX74;SH3 and multiple ankyrin repeat domains protein 2
				CCHX13775	s:Q9QX47;Protein SON
				CCHX11954	s:Q9QW30;Neurogenic locus notch homolog protein 2
				CAOI2285	s:Q9QW07;1-phosphatidylinositol-4,5-bisphosphate phosphodiesterase beta-4
				CCHX13319	s:Q9QUN9;Dickkopf-related protein 3
				CAOH1980	s:Q9PWF7;Catalase
				AOKF1368	s:Q9PV94;Small nuclear ribonucleoprotein-associated protein B'
				CAOG894	s:Q9PUI7;Cannabinoid receptor 1
				AOKF2041	s:Q9PUB8;Zinc transporter Slc39a7 (Fragment)
				CCHX4390	s:Q9PTW9;Proteasome subunit alpha type-7
				CCHX13072	s:Q9PTS2;Uroporphyrinogen decarboxylase
				CCHX13193	s:Q9PSX7;Rho-related GTP-binding protein RhoC
				CAFF2570	s:Q9PRL8;Acyl-CoA-binding protein
				CAOH765	s:Q9PRL8;Acyl-CoA-binding protein
				CCHX7665	s:Q9PRL8;Acyl-CoA-binding protein
				CAOI2324	s:Q9PRL8;Acyl-CoA-binding protein
				AOKF403	s:Q9P2Y5;UV radiation resistance-associated gene protein
				CCHX10334	s:Q9P2W9;Syntaxin-18
				CCHX6296	s:Q9P2H3;Intraflagellar transport protein 80 homolog
				CCHX1645	s:Q9P2G9;Kelch-like protein 8
				CAFF461	s:Q9P2E2;Kinesin-like protein KIF17
				CCHX9904	s:Q9P2D7;Dynein heavy chain 1, axonemal
				AOKF1847	s:Q9P289;Serine/threonine-protein kinase MST4
				AOKF1065	s:Q9P275;Ubiquitin carboxyl-terminal hydrolase 36
				CCHX4356	s:Q9P273;Teneurin-3
				CCHX9978	s:Q9P225;Dynein heavy chain 2, axonemal
				CCHX851	s:Q9P0L9;Polycystic kidney disease 2-like 1 protein
				CCHX1510	s:Q9P0K9;Uncharacterized protein C9orf4
				CAFB1939	s:Q9P0K1;Disintegrin and metalloproteinase domain-containing protein 22
				CCHX3534	s:Q9P055;JNK1/MAPK8-associated membrane protein
				CCHX16604	s:Q9P055;JNK1/MAPK8-associated membrane protein
				CCHX6845	s:Q9NZN3;EH domain-containing protein 3
				AOKG750	s:Q9NZM5;Glioma tumor suppressor candidate region gene 2 protein
				CCHX5386	s:Q9NZJ5;Eukaryotic translation initiation factor 2-alpha kinase 3
				CCHX4570	s:Q9NZ52;ADP-ribosylation factor-binding protein GGA3
				CCHX13531	s:Q9NZ32;Actin-related protein 10
				AOKF462	s:Q9NYL2;Mitogen-activated protein kinase kinase kinase MLT
				AOKG711	s:Q9NYF5;Protein FAM13B
				CAOG660	s:Q9NY64;Solute carrier family 2, facilitated glucose transporter member 8
				CCHX14078	s:Q9NY57;Serine/threonine-protein kinase 32B
				AOKF640	s:Q9NXX6;Non-structural maintenance of chromosomes element 4 homolog A
				CCHX14011	s:Q9NXS2;Glutaminyl-peptide cyclotransferase-like protein
				CCHX999	s:Q9NXG6;Transmembrane prolyl 4-hydroxylase
				CCHX975	s:Q9NXG6;Transmembrane prolyl 4-hydroxylase
				CCHX2070	s:Q9NX07;tRNA selenocysteine 1-associated protein 1
				AOKF2054	s:Q9NX01;Thioredoxin-like protein 4B
				CAFB1699	s:Q9NX01;Thioredoxin-like protein 4B
				AOKF1520	s:Q9NWZ8;Gem-associated protein 8
				CCHX8945	s:Q9NWH7;Spermatogenesis-associated protein 6
				CCHX3690	s:Q9NWH7;Spermatogenesis-associated protein 6
				CCHX5400	s:Q9NW15;Anoctamin-10
				CAFB2069	s:Q9NVU7;Protein SDA1 homolog
				CCHX9162	s:Q9NUV9;GTPase IMAP family member 4
				CCHX9818	s:Q9NUS5;Uncharacterized protein C20orf29
				CCHX17151	s:Q9NUQ9;Protein FAM49B
				CCHX9913	s:Q9NUJ3;T-complex protein 11-like protein 1
				CCHX6536	s:Q9NUG6;p53 and DNA damage-regulated protein 1
				AOKF1147	s:Q9NTX7;RING finger protein 146
				AOKF1103	s:Q9NS40;Potassium voltage-gated channel subfamily H member 7
				CAOI2210	s:Q9NS37;CREB/ATF bZIP transcription factor
				CCHX8875	s:Q9NRN9;Methyltransferase-like protein 5
				CAWS1500	s:Q9NRL2;Bromodomain adjacent to zinc finger domain protein 1A
				CCHX13563	s:Q9NRG4;SET and MYND domain-containing protein 2
				CCHX6676	s:Q9NRD0;F-box only protein 8
				AOKF504	s:Q9NRA8;Eukaryotic translation initiation factor 4E transporter
				CAOI760	s:Q9NR09;Baculoviral IAP repeat-containing protein 6
				CAFB2040	s:Q9NQV7;Histone-lysine N-methyltransferase PRDM9
				AOKF1132	s:Q9NQG5;Regulation of nuclear pre-mRNA domain-containing protein 1B
				CCHX6139	s:Q9NQF3;Serine hydrolase-like protein
				CCHX5556	s:Q9NPL8;Transmembrane protein C3orf1
				CCHX8653	s:Q9NPG8;Probable palmitoyltransferase ZDHHC4
				CCHX16612	s:Q9NPG3;Ubinuclein-1
				CCHX6151	s:Q9NPD8;Ubiquitin-conjugating enzyme E2 T
				CAWS1169	s:Q9NPB0;Uncharacterized protein C6orf64
				CCHX11439	s:Q9NPA2;Matrix metalloproteinase-25
				CCHX3264	s:Q9NP95;Fibroblast growth factor 20
				CCHX9329	s:Q9NP73;UDP-N-acetylglucosamine transferase subunit ALG13 homolog
				CCHX6812	s:Q9NFZ4;Tropomyosin
				CAWS1655	s:Q9NDJ2;Helicase domino
				CAFC468	s:Q9NBX4;Probable RNA-directed DNA polymerase from transposon X-element
				CCHX14368	s:Q9NBX4;Probable RNA-directed DNA polymerase from transposon X-element
				CAFB1796	s:Q9NB34;60S ribosomal protein L34
				CAFF672	s:Q9NB34;60S ribosomal protein L34
				CCHX5375	s:Q9N126;Retinol dehydrogenase 8
				CCHX12475	s:Q9N126;Retinol dehydrogenase 8
				CCHX12080	s:Q9N0F1;Dihydrolipoyllysine-residue succinyltransferase component of 2-oxoglutarate dehydrogenase complex, mitochondrial
				CAFC2101	s:Q9N0C7;Mammalian ependymin-related protein 1
				AOKF879	s:Q9MA55;Acyl-CoA-binding domain-containing protein 4
				CCHX6535	s:Q9LT02;Putative cation-transporting ATPase
				CCHX7189	s:Q9LR78;Serine/threonine-protein phosphatase BSU1
				CCHX14217	s:Q9LQU4;Uncharacterized protein At1g14870
				CCHX2066	s:Q9LIG0;Clavaminate synthase-like protein At3g21360
				CAOH1000	s:Q9LHG9;Nascent polypeptide-associated complex subunit alpha-like protein 1
				AOKF1030	s:Q9JMH9;Myosin-XVIIIa
				CCHX8554	s:Q9JMH9;Myosin-XVIIIa
				AOKF839	s:Q9JMH6;Thioredoxin reductase 1, cytoplasmic
				CCHX6157	s:Q9JM76;Actin-related protein 2/3 complex subunit 3
				CCHX13215	s:Q9JLZ3;Methylglutaconyl-CoA hydratase, mitochondrial
				AOKF1646	s:Q9JLS8;Leptin receptor gene-related protein
				CCHX6868	s:Q9JLL0;Cysteine-rich motor neuron 1 protein
				CCHX16948	s:Q9JLI8;Squamous cell carcinoma antigen recognized by T-cells 3
				CAOH514	s:Q9JLI8;Squamous cell carcinoma antigen recognized by T-cells 3
				CCHX4341	s:Q9JLC8;Sacsin
				AOKF1819	s:Q9JL56;Glycerophosphodiester phosphodiesterase 1
				AOKG2242	s:Q9JKL7;Splicing factor, arginine/serine-rich 12
				CCHX1062	s:Q9JK72;Copper chaperone for superoxide dismutase
				CCHX2648	s:Q9JJZ4;Ubiquitin-conjugating enzyme E2 J1
				CCHX2135	s:Q9JJK3;Peroxisomal biogenesis factor 3
				CCHX3035	s:Q9JJK2;LanC-like protein 2
				AOKF437	s:Q9JJ80;Ribosome production factor 2 homolog
				AOKG1228	s:Q9JJ28;Protein flightless-1 homolog
				CCHX1283	s:Q9JJ09;Sodium-dependent phosphate transport protein 2B
				AOKG2168	s:Q9JIT3;Transducin-like enhancer protein 3
				CCHX10747	s:Q9JIM4;Dual specificity protein phosphatase 12
				CCHX11400	s:Q9JII6;Alcohol dehydrogenase [NADP+]
				CAOI630	s:Q9JID1;Programmed cell death protein 4
				CCHX5701	s:Q9JI78;Peptide-N(4)-(N-acetyl-beta-glucosaminyl)asparagine amidase
				CCHX8400	s:Q9JI44;DNA methyltransferase 1-associated protein 1
				CCHX9444	s:Q9JI44;DNA methyltransferase 1-associated protein 1
				CCHX13953	s:Q9JHW0;Proteasome subunit beta type-7
				AOKG678	s:Q9JHW0;Proteasome subunit beta type-7
				CCHX2458	s:Q9JHU4;Cytoplasmic dynein 1 heavy chain 1
				CCHX2080	s:Q9JHJ0;Tropomodulin-3
				CCHX16552	s:Q9JHE4;Galactosylceramide sulfotransferase
				CAWS1739	s:Q9JHB4;WD repeat-containing protein 31
				CAFC424	s:Q9IBG7;Kielin/chordin-like protein
				AOKF758	s:Q9IB61;Bladder cancer-associated protein
				CAOH852	s:Q9IAT6;Delta-like protein C
				CAWS667	s:Q9IA00;Protein bicaudal C homolog 1-A
				CAWS986	s:Q9I954;Thymosin beta-b
				CCHX17187	s:Q9I954;Thymosin beta-b
				CAWS1769	s:Q9I954;Thymosin beta-b
				CAFB1980	s:Q9I954;Thymosin beta-b
				CAOI689	s:Q9I954;Thymosin beta-b
				CCHX10138	s:Q9I954;Thymosin beta-b
				CAWS801	s:Q9I954;Thymosin beta-b
				AOKF1636	s:Q9I8F9;Heat shock 70 kDa protein 1
				CCHX6175	s:Q9I7W5;Something about silencing protein 10
				CCHX8520	s:Q9I7U4;Titin
				CCHX874	s:Q9I2W7;Regulator of ribonuclease activity A
				CCHX12980	s:Q9HD15;Steroid receptor RNA activator 1
				AOKF731	s:Q9HCR9;Dual 3',5'-cyclic-AMP and -GMP phosphodiesterase 11A
				CCHX1761	s:Q9HC24;Transmembrane BAX inhibitor motif-containing protein 4
				CCHX4644	s:Q9HBH5;Retinol dehydrogenase 14
				CCHX5725	s:Q9HB89;Neuromedin-U receptor 1
				CCHX11502	s:Q9HB40;Retinoid-inducible serine carboxypeptidase
				CCHX14564	s:Q9HB40;Retinoid-inducible serine carboxypeptidase
				CAWS1446	s:Q9HAV0;Guanine nucleotide-binding protein subunit beta-4
				CCHX3115	s:Q9HAU5;Regulator of nonsense transcripts 2
				CCHX12007	s:Q9HAS0;Protein Njmu-R1
				AOKF2149	s:Q9HA26;RUN domain-containing protein 2A
				CAFC1115	s:Q9H9A6;Leucine-rich repeat-containing protein 40
				CCHX2718	s:Q9H8Y8;Golgi reassembly-stacking protein 2
				AOKG1994	s:Q9H8W3;Uncharacterized protein C10orf84
				CCHX12582	s:Q9H814;Phosphorylated adapter RNA export protein
				CCHX4879	s:Q9H7P6;Multivesicular body subunit 12B
				AOKG1226	s:Q9H788;SH2 domain-containing protein 4A
				CAOH2460	s:Q9H777;Zinc phosphodiesterase ELAC protein 1
				AOKG1420	s:Q9H720;PGAP2-interacting protein
				AOKF1534	s:Q9H720;PGAP2-interacting protein
				AOKF1960	s:Q9H6K1;Uncharacterized protein C6orf106
				CAOI468	s:Q9H5I5;Protein FAM38B
				CCHX10092	s:Q9H553;Alpha-1,3-mannosyltransferase ALG2
				CCHX14601	s:Q9H4K1;RIB43A-like with coiled-coils protein 2
				CCHX5478	s:Q9H4G4;Golgi-associated plant pathogenesis-related protein 1
				CCHX1132	s:Q9H4G4;Golgi-associated plant pathogenesis-related protein 1
				CCHX2042	s:Q9H3N8;Histamine H4 receptor
				AOKF2280	s:Q9H3K6;BolA-like protein 2
				CCHX14234	s:Q9H299;SH3 domain-binding glutamic acid-rich-like protein 3
				CCHX1493	s:Q9H1P6;Uncharacterized protein C20orf85
				AOKF1771	s:Q9H1I8;Activating signal cointegrator 1 complex subunit 2
				CCHX15274	s:Q9H1D9;DNA-directed RNA polymerase III subunit RPC6
				CAWS531	s:Q9H1B5;Xylosyltransferase 2
				CCHX1413	s:Q9H172;ATP-binding cassette sub-family G member 4
				CCHX11244	s:Q9H0R3;Transmembrane protein 222
				AOKF2084	s:Q9H0I3;Coiled-coil domain-containing protein 113
				AOKF727	s:Q9GYZ0;Kinesin-like protein KIF15
				CAOH2116	s:Q9GMB8;Seryl-tRNA synthetase, cytoplasmic
				CCHX11919	s:Q9GLV6;Probable ATP-dependent RNA helicase DDX58
				CAOH864	s:Q9GL59;Vitamin K-dependent gamma-carboxylase
				CCHX13376	s:Q9GKT2;Uncharacterized protein C5orf4 homolog
				CCHX5184	s:Q9GKL8;Cathepsin L1
				AOKF2025	s:Q9FYP9;Importin subunit alpha-2
				CCHX1182	s:Q9FR44;Phosphoethanolamine N-methyltransferase 1
				CAOH853	s:Q9FNP8;40S ribosomal protein S19-3
				CAOH783	s:Q9FNP8;40S ribosomal protein S19-3
				CCHX5266	s:Q9FJX2;60S ribosomal protein L26-2
				CCHX6192	s:Q9EST5;Acidic leucine-rich nuclear phosphoprotein 32 family member B
				AOKF2013	s:Q9ESN6;Tripartite motif-containing protein 2
				CAWS1856	s:Q9ESI7;Neuronal migration protein doublecortin
				CCHX8463	s:Q9ES46;Beta-parvin
				CCHX13737	s:Q9ES46;Beta-parvin
				CAOH936	s:Q9ES19;Cyclic AMP-dependent transcription factor ATF-4
				CCHX4582	s:Q9ERR2;COMM domain-containing protein 5
				CCHX4798	s:Q9ERQ3;Zinc finger protein 704
				AOKF1014	s:Q9ERE6;Myosin phosphatase Rho-interacting protein
				CCHX6599	s:Q9ER58;Testican-2
				CCHX4727	s:Q9EQT3;Rho-related GTP-binding protein RhoU
				CCHX5756	s:Q9EQS0;Transaldolase
				AOKF1744	s:Q9EQH3;Vacuolar protein sorting-associated protein 35
				CCHX4870	s:Q9EQG7;Ectonucleotide pyrophosphatase/phosphodiesterase family member 5
				CCHX9484	s:Q9EQC4;Elongation of very long chain fatty acids protein 4
				CCHX12337	s:Q9EPU4;Cleavage and polyadenylation specificity factor subunit 1
				AOKG564	s:Q9EPS3;D-glucuronyl C5-epimerase
				CCHX10866	s:Q9EPQ0;Sodium/potassium/calcium exchanger 3 (Fragment)
				CCHX9648	s:Q9EPK6;Nucleotide exchange factor SIL1
				CCHX16749	s:Q9EPH8;Polyadenylate-binding protein 1
				CCHX8571	s:Q9EP80;PRKCA-binding protein
				CCHX1293	s:Q9DGQ7;Hsp90 co-chaperone Cdc37
				AOKF1675	s:Q9DEY9;Bloom syndrome protein homolog
				CCHX2665	s:Q9DER7;Tolloid-like protein 1
				CCHX3957	s:Q9DER7;Tolloid-like protein 1
				CCHX12953	s:Q9DE27;RuvB-like 2
				CCHX4585	s:Q9DE27;RuvB-like 2
				AOKF1470	s:Q9DE13;Bromodomain adjacent to zinc finger domain protein 2B
				CCHX12690	s:Q9DCU6;39S ribosomal protein L4, mitochondrial
				AOKF2121	s:Q9DCT6;MLL1/MLL complex subunit C17orf49 homolog
				CCHX14157	s:Q9DCT5;Stromal cell-derived factor 2
				CCHX14379	s:Q9DCL2;Protein FAM96A
				CCHX9290	s:Q9DCK3;Tetraspanin-4
				CCHX11100	s:Q9DCK3;Tetraspanin-4
				CCHX3110	s:Q9DCG9;tRNA methyltransferase 112 homolog
				AOKG759	s:Q9DC48;Pre-mRNA-processing factor 17
				CCHX13248	s:Q9DC48;Pre-mRNA-processing factor 17
				CAOI1996	s:Q9DC22;DDB1- and CUL4-associated factor 6
				CCHX9352	s:Q9DC11;Plexin domain-containing protein 2
				CCHX12071	s:Q9DBT4;Ectonucleoside triphosphate diphosphohydrolase 4
				CCHX10323	s:Q9DBN9;Probable ATP-dependent RNA helicase DDX59
				AOKF1364	s:Q9DBF7;Coiled-coil domain-containing protein 49
				CCHX10208	s:Q9DBA9;General transcription factor IIH subunit 1
				CAWS410	s:Q9DBA9;General transcription factor IIH subunit 1
				CAOI822	s:Q9DB98;Leukocyte receptor cluster member 1 homolog
				AOKF1678	s:Q9DB94;WD repeat-containing protein 53
				CCHX14761	s:Q9DB94;WD repeat-containing protein 53
				AOKF1835	s:Q9DAW6;U4/U6 small nuclear ribonucleoprotein Prp4
				AOKF1479	s:Q9DAN6;Gametocyte-specific factor 1
				CCHX4872	s:Q9DAK2;Parkin coregulated gene protein homolog
				CCHX13870	s:Q9DAJ5;Dynein light chain roadblock-type 2
				CCHX11663	s:Q9DAG5;Uncharacterized protein C2orf61 homolog
				CCHX2998	s:Q9DAC7;Tetratricopeptide repeat protein 32
				CCHX17214	s:Q9DA69;Uncharacterized protein C14orf179 homolog
				CCHX10672	s:Q9DA39;Transmembrane BAX inhibitor motif-containing protein 4
				CCHX8267	s:Q9D9V3;Enoyl-CoA hydratase domain-containing protein 1
				CCHX1418	s:Q9D9B4;Leucine-rich repeat-containing protein C10orf11 homolog
				CAOI587	s:Q9D9B4;Leucine-rich repeat-containing protein C10orf11 homolog
				AOKG2270	s:Q9D902;General transcription factor IIE subunit 2
				CCHX1137	s:Q9D8Z1;Activating signal cointegrator 1 complex subunit 1
				AOKF730	s:Q9D8U2;Transmembrane protein 41A
				CCHX5574	s:Q9D8P7;General transcription factor 3C polypeptide 6
				CCHX11466	s:Q9D8B1;Androgen-induced gene 1 protein
				CCHX3229	s:Q9D883;Splicing factor U2AF 35 kDa subunit
				AOKF1641	s:Q9D883;Splicing factor U2AF 35 kDa subunit
				CAOI1112	s:Q9D855;Cytochrome b-c1 complex subunit 7
				CAOH908	s:Q9D845;Testis-expressed sequence 9 protein
				CCHX1112	s:Q9D7P6;Iron-sulfur cluster assembly enzyme ISCU, mitochondrial
				CCHX8749	s:Q9D7M8;DNA-directed RNA polymerase II subunit RPB4
				CCHX3114	s:Q9D7J4;Protein FAM36A
				CCHX8868	s:Q9D7A6;Signal recognition particle 19 kDa protein
				CCHX11446	s:Q9D733;Pancreatic secretory granule membrane major glycoprotein GP2
				CCHX5919	s:Q9D733;Pancreatic secretory granule membrane major glycoprotein GP2
				CCHX2280	s:Q9D531;Nucleoredoxin-like protein 2
				AOKF2023	s:Q9D4H2;GRIP and coiled-coil domain-containing protein 1
				CCHX3570	s:Q9D4H1;Exocyst complex component 2
				CCHX2893	s:Q9D428;Golgin subfamily A member 7B
				CCHX14880	s:Q9D3W5;Leucine-rich repeat-containing protein C10orf92 homolog
				CCHX8738	s:Q9D379;Epoxide hydrolase 1
				CCHX8095	s:Q9D2H2;Putative adenylate kinase 7
				CCHX14043	s:Q9D2E2;Target of EGR1 protein 1
				CCHX1277	s:Q9D2C6;DNA-directed RNA polymerase III subunit RPC8
				CCHX6456	s:Q9D289;Trafficking protein particle complex subunit 6B
				CCHX17124	s:Q9D1Q6;Endoplasmic reticulum resident protein 44
				CCHX3469	s:Q9D1Q6;Endoplasmic reticulum resident protein 44
				CCHX11922	s:Q9D1L0;Coiled-coil-helix-coiled-coil-helix domain-containing protein 2, mitochondrial
				CCHX2286	s:Q9D1L0;Coiled-coil-helix-coiled-coil-helix domain-containing protein 2, mitochondrial
				CCHX816	s:Q9D180;Uncharacterized protein ENSP00000361571 homolog
				CCHX4239	s:Q9D172;ES1 protein homolog, mitochondrial
				CCHX10517	s:Q9D119;Dysferlin-interacting protein 1
				AOKG2159	s:Q9D0P5;Pygopus homolog 1
				CCHX5178	s:Q9D0K0;TBC1 domain family member 7
				CCHX12099	s:Q9D0F3;Protein ERGIC-53
				CAWS957	s:Q9D0B6;UPF0368 protein Cxorf26 homolog
				CCHX2372	s:Q9CZX9;Transmembrane protein 85
				AOKF1493	s:Q9CZU3;Superkiller viralicidic activity 2-like 2
				CCHX4480	s:Q9CZK6;Ankyrin repeat and SAM domain-containing protein 3
				CAFF1132	s:Q9CZJ1;Probable U3 small nucleolar RNA-associated protein 11
				CCHX11456	s:Q9CZH7;Matrix-remodeling-associated protein 7
				AOKF493	s:Q9CZ04;COP9 signalosome complex subunit 7a
				CAOH558	s:Q9CYL5;Golgi-associated plant pathogenesis-related protein 1
				CCHX14475	s:Q9CYL5;Golgi-associated plant pathogenesis-related protein 1
				CCHX8726	s:Q9CYL5;Golgi-associated plant pathogenesis-related protein 1
				CCHX12359	s:Q9CYL5;Golgi-associated plant pathogenesis-related protein 1
				CCHX8208	s:Q9CYL5;Golgi-associated plant pathogenesis-related protein 1
				CCHX769	s:Q9CYL5;Golgi-associated plant pathogenesis-related protein 1
				CCHX4510	s:Q9CYH6;Ribosome biogenesis regulatory protein homolog
				CCHX7237	s:Q9CY50;Translocon-associated protein subunit alpha
				AOKG1308	s:Q9CY18;Sorting nexin-7
				AOKG1193	s:Q9CY18;Sorting nexin-7
				CAOG407	s:Q9CY18;Sorting nexin-7
				CCHX5858	s:Q9CY16;28S ribosomal protein S28, mitochondrial
				CCHX9903	s:Q9CXV1;Succinate dehydrogenase [ubiquinone] cytochrome b small subunit, mitochondrial
				CCHX14575	s:Q9CXL1;Transmembrane protein 50A
				AOKF517	s:Q9CXE2;B-cell CLL/lymphoma 7 protein family member A
				CCHX11978	s:Q9CWX9;Probable ATP-dependent RNA helicase DDX47
				CAWS868	s:Q9CWX9;Probable ATP-dependent RNA helicase DDX47
				CCHX11592	s:Q9CWL8;Beta-catenin-like protein 1
				CCHX11799	s:Q9CWK3;CD2 antigen cytoplasmic tail-binding protein 2
				AOKG1570	s:Q9CWG8;Protein midA homolog, mitochondrial
				CCHX13583	s:Q9CWF6;Bardet-Biedl syndrome 2 protein homolog
				CCHX11649	s:Q9CTN4;Rho-related BTB domain-containing protein 3
				CAOI963	s:Q9CS00;Uncharacterized protein C19orf29 homolog
				CCHX8921	s:Q9CRC0;Vitamin K epoxide reductase complex subunit 1
				CCHX2579	s:Q9CRB9;Coiled-coil-helix-coiled-coil-helix domain-containing protein 3, mitochondrial
				CCHX14508	s:Q9CRA8;Exosome complex exonuclease RRP46
				CCHX5833	s:Q9CR96;Transmembrane protein 208
				CCHX16084	s:Q9CR68;Cytochrome b-c1 complex subunit Rieske, mitochondrial
				AOKG1859	s:Q9CR63;Cytochrome c oxidase assembly protein COX16 homolog, mitochondrial
				CAOG587	s:Q9CR60;Vesicle transport protein GOT1B
				CAOI619	s:Q9CR47;Ribosome biogenesis protein NSA2 homolog
				CCHX4030	s:Q9CR47;Ribosome biogenesis protein NSA2 homolog
				CCHX4624	s:Q9CR26;Vacuolar protein sorting-associated protein VTA1 homolog
				CCHX1250	s:Q9CQZ7;DNA-directed RNA polymerase III subunit RPC10
				AOKF1017	s:Q9CQX4;PCNA-associated factor
				CCHX12201	s:Q9CQT9;Uncharacterized protein C20orf24 homolog
				CCHX15291	s:Q9CQS9;HAUS augmin-like complex subunit 2
				CCHX1562	s:Q9CQR5;Zinc finger matrin-type protein 5
				CCHX15990	s:Q9CQQ8;U6 snRNA-associated Sm-like protein LSm7
				CCHX9136	s:Q9CQL5;39S ribosomal protein L18, mitochondrial
				AOKF1957	s:Q9CQL5;39S ribosomal protein L18, mitochondrial
				CCHX2521	s:Q9CQK7;RWD domain-containing protein 1
				CCHX11227	s:Q9CQE8;UPF0568 protein C14orf166 homolog
				CCHX8471	s:Q9CQ69;Cytochrome b-c1 complex subunit 8
				CAOH906	s:Q9CQ69;Cytochrome b-c1 complex subunit 8
				CCHX12971	s:Q9CQ65;S-methyl-5'-thioadenosine phosphorylase
				CCHX8385	s:Q9CQ02;COMM domain-containing protein 4
				AOKF621	s:Q9CPY6;Uncharacterized protein C17orf39 homolog
				CCHX1402	s:Q9CPX9;Anaphase-promoting complex subunit 11
				CCHX1145	s:Q9CPX9;Anaphase-promoting complex subunit 11
				CCHX818	s:Q9CPX6;Autophagy-related protein 3
				CCHX1514	s:Q9CPW7;Zinc finger matrin-type protein 2
				CAFC2272	s:Q9CPW4;Actin-related protein 2/3 complex subunit 5
				CAOI1005	s:Q9CPW4;Actin-related protein 2/3 complex subunit 5
				CCHX11229	s:Q9CPV5;Polyamine-modulated factor 1
				CCHX16791	s:Q9CPV0;Transmembrane protein 107
				CCHX10443	s:Q9CPV0;Transmembrane protein 107
				CCHX1738	s:Q9CPT5;Nucleolar protein 16
				CCHX8628	s:Q9CPQ8;ATP synthase subunit g, mitochondrial
				CCHX4093	s:Q9CD89;Rhamnosyl O-methyltransferase
				CAWS855	s:Q9C086;INO80 complex subunit B
				AOKF945	s:Q9C005;Protein dpy-30 homolog
				CAFB2364	s:Q9BZE4;Nucleolar GTP-binding protein 1
				AOKF1589	s:Q9BZ95;Histone-lysine N-methyltransferase NSD3
				CCHX1266	s:Q9BZ19;Ankyrin repeat domain-containing protein 60
				CCHX5333	s:Q9BZ19;Ankyrin repeat domain-containing protein 60
				CCHX1218	s:Q9BYX4;Interferon-induced helicase C domain-containing protein 1
				CCHX13374	s:Q9BYR0;Keratin-associated protein 4-7
				CAOI514	s:Q9BYN8;28S ribosomal protein S26, mitochondrial
				CCHX9882	s:Q9BYK8;Peroxisomal proliferator-activated receptor A-interacting complex 285 kDa protein
				CAOH2664	s:Q9BYK8;Peroxisomal proliferator-activated receptor A-interacting complex 285 kDa protein
				CCHX5425	s:Q9BYE7;Polycomb group RING finger protein 6
				AOKG2053	s:Q9BY27;Protein DGCR6L
				CCHX11467	s:Q9BY15;EGF-like module-containing mucin-like hormone receptor-like 3
				AOKF811	s:Q9BY12;S phase cyclin A-associated protein in the endoplasmic reticulum
				AOKG1339	s:Q9BY12;S phase cyclin A-associated protein in the endoplasmic reticulum
				AOKF664	s:Q9BY12;S phase cyclin A-associated protein in the endoplasmic reticulum
				AOKF1047	s:Q9BY12;S phase cyclin A-associated protein in the endoplasmic reticulum
				CCHX8598	s:Q9BXW6;Oxysterol-binding protein-related protein 1
				CCHX9660	s:Q9BXS5;AP-1 complex subunit mu-1
				CCHX5122	s:Q9BXF3;Cat eye syndrome critical region protein 2
				AOKF1535	s:Q9BXF3;Cat eye syndrome critical region protein 2
				CCHX5018	s:Q9BWU0;Kanadaptin
				CCHX5920	s:Q9BW72;HIG1 domain family member 2A
				CCHX4297	s:Q9BVL4;Selenoprotein O
				CCHX13344	s:Q9BVJ7;Dual specificity protein phosphatase 23
				CCHX1022	s:Q9BV90;U11/U12 small nuclear ribonucleoprotein 25 kDa protein
				CCHX3414	s:Q9BV38;WD repeat-containing protein 18
				CCHX7222	s:Q9BUX1;Cation transport regulator-like protein 1
				CCHX6380	s:Q9BU79;Transmembrane protein C7orf23
				CCHX5870	s:Q9BU40;Chordin-like protein 1
				CCHX5269	s:Q9BTY2;Plasma alpha-L-fucosidase
				CCHX11868	s:Q9BTV6;WD repeat-containing protein 85
				CCHX7091	s:Q9BT22;Chitobiosyldiphosphodolichol beta-mannosyltransferase
				CCHX5827	s:Q9BSG0;Protease-associated domain-containing protein of 21 kDa
				CCHX6776	s:Q9BSF4;Uncharacterized protein C19orf52
				CCHX8555	s:Q9BRJ6;Uncharacterized protein C7orf50
				CAOH2395	s:Q9BQS7;Hephaestin
				CCHX3422	s:Q9BQQ7;Receptor-transporting protein 3
				CCHX8087	s:Q9BQ61;Uncharacterized protein C19orf43
				CAOI907	s:Q9BMX5;40S ribosomal protein S6
				CCHX888	s:Q9BGI2;Peroxiredoxin-4
				CAOI2349	s:Q9BGI1;Peroxiredoxin-5, mitochondrial
				CAFC834	s:Q9BEB0;Glutathione S-transferase Mu 2
				CAFC1943	s:Q9BEB0;Glutathione S-transferase Mu 2
				CAFC1953	s:Q9BDY9;RNA-binding protein 4
				CCHX11315	s:Q9BDY9;RNA-binding protein 4
				CCHX1134	s:Q9ASR4;Branched-chain-amino-acid aminotransferase-like protein 2
				AOKF2065	s:Q99PV0;Pre-mRNA-processing-splicing factor 8
				AOKF741	s:Q99PT9;Kinesin-like protein KIF19
				CAFB1633	s:Q99PL5;Ribosome-binding protein 1
				CCHX4539	s:Q99PD7;Sodium/potassium/calcium exchanger 3
				CAWS1791	s:Q99PD4;Actin-related protein 2/3 complex subunit 1A
				CCHX9550	s:Q99ND9;RWD domain-containing protein 1
				CAWS1896	s:Q99N87;28S ribosomal protein S5, mitochondrial
				AOKF914	s:Q99N85;28S ribosomal protein S18a, mitochondrial
				CCHX1764	s:Q99N10;Membrane-spanning 4-domains subfamily A member 8A
				AOKF442	s:Q99MR1;PERQ amino acid-rich with GYF domain-containing protein 1
				AOKG1465	s:Q99MR1;PERQ amino acid-rich with GYF domain-containing protein 1
				CCHX14743	s:Q99MK9;Ras association domain-containing protein 1
				CCHX14376	s:Q99ME9;Nucleolar GTP-binding protein 1
				CCHX17043	s:Q99ME9;Nucleolar GTP-binding protein 1
				CCHX14704	s:Q99ME9;Nucleolar GTP-binding protein 1
				CCHX8518	s:Q99M80;Receptor-type tyrosine-protein phosphatase T
				AOKF551	s:Q99LC5;Electron transfer flavoprotein subunit alpha, mitochondrial
				CCHX6268	s:Q99LB0;Deoxynucleotidyltransferase terminal-interacting protein 1
				AOKG436	s:Q99KI0;Aconitate hydratase, mitochondrial
				AOKG1165	s:Q99K43;Protein regulator of cytokinesis 1
				CCHX1203	s:Q99JY8;Lipid phosphate phosphohydrolase 3
				CCHX8764	s:Q99JY0;Trifunctional enzyme subunit beta, mitochondrial
				CCHX13461	s:Q99JW4;LIM and senescent cell antigen-like-containing domain protein 1
				AOKF774	s:Q99JI4;26S proteasome non-ATPase regulatory subunit 6
				CCHX8709	s:Q99JD2;Tektin-1
				CCHX9061	s:Q99JB0;Krueppel-like factor 7
				CCHX6598	s:Q99J45;Nuclear receptor-binding protein
				CCHX11834	s:Q99956;Dual specificity protein phosphatase 9
				AOKF2302	s:Q99956;Dual specificity protein phosphatase 9
				CCHX5726	s:Q99933;BAG family molecular chaperone regulator 1
				CCHX7209	s:Q99932;Sperm-associated antigen 8
				CCHX2025	s:Q99871;HAUS augmin-like complex subunit 7
				CAFC391	s:Q99715;Collagen alpha-1(XII) chain
				CCHX1630	s:Q99707;Methionine synthase
				CCHX5407	s:Q99680;Probable G-protein coupled receptor 22
				CCHX5903	s:Q99676;Zinc finger protein 184
				AOKF2219	s:Q99549;M-phase phosphoprotein 8
				CCHX11562	s:Q99542;Matrix metalloproteinase-19
				AOKG2092	s:Q99504;Eyes absent homolog 3
				CCHX11684	s:Q99323;Myosin heavy chain, non-muscle
				CCHX13103	s:Q98UF7;Pecanex-like protein 1
				CCHX2477	s:Q98TX1;Thioredoxin
				CAOH867	s:Q98TX1;Thioredoxin
				CAOH2473	s:Q98TR7;40S ribosomal protein S16
				CCHX9304	s:Q98989;Stonustoxin subunit alpha
				CCHX7168	s:Q98930;Sortilin-related receptor (Fragment)
				CCHX12734	s:Q98919;Limbic system-associated membrane protein
				CCHX11831	s:Q96UP5;Ubiquitin-conjugating enzyme E2 2
				CCHX10245	s:Q96UP5;Ubiquitin-conjugating enzyme E2 2
				AOKG2052	s:Q96T88;E3 ubiquitin-protein ligase UHRF1
				AOKF2226	s:Q96T60;Bifunctional polynucleotide phosphatase/kinase
				AOKG1159	s:Q96T23;Remodeling and spacing factor 1
				CCHX11517	s:Q96SL1;Disrupted in renal carcinoma protein 2
				CCHX10262	s:Q96S06;Lipase maturation factor 1
				CCHX11203	s:Q96RW7;Hemicentin-1
				CCHX12372	s:Q96RW7;Hemicentin-1
				CCHX14150	s:Q96RW7;Hemicentin-1
				CAOI470	s:Q96RW7;Hemicentin-1
				CCHX5438	s:Q96RW7;Hemicentin-1
				CCHX14815	s:Q96RK4;Bardet-Biedl syndrome 4 protein
				CCHX13640	s:Q96QG7;Myotubularin-related protein 9
				CAFB1364	s:Q96QG7;Myotubularin-related protein 9
				CCHX14809	s:Q96PZ7;CUB and sushi domain-containing protein 1
				AOKG1553	s:Q96PZ0;Pseudouridylate synthase 7 homolog
				CCHX8274	s:Q96PZ0;Pseudouridylate synthase 7 homolog
				CCHX3523	s:Q96PB1;CAS1 domain-containing protein 1
				CCHX7487	s:Q96NR8;Retinol dehydrogenase 12
				CAOH716	s:Q96MT7;WD repeat-containing protein 52
				AOKF2145	s:Q96M91;Coiled-coil domain-containing protein 11
				CCHX5080	s:Q96M63;Coiled-coil domain-containing protein 114
				AOKF838	s:Q96M53;Protein SPATIAL
				CCHX5329	s:Q96M11;Hydrolethalus syndrome protein 1
				AOKG1437	s:Q96M02;Uncharacterized protein C10orf90
				CCHX10684	s:Q96LR7;Uncharacterized protein C2orf50
				CCHX3373	s:Q96LI9;Putative uncharacterized protein CXorf58
				CCHX10206	s:Q96LI9;Putative uncharacterized protein CXorf58
				AOKF1512	s:Q96L93;Kinesin-like protein KIF16B
				AOKF2294	s:Q96L93;Kinesin-like protein KIF16B
				CAFC2253	s:Q96KS0;Egl nine homolog 2
				CCHX10526	s:Q96KJ9;Cytochrome c oxidase subunit 4 isoform 2, mitochondrial
				CCHX8629	s:Q96K76;Ubiquitin carboxyl-terminal hydrolase 47
				CCHX3157	s:Q96JJ7;Protein disulfide-isomerase TMX3
				CAWS905	s:Q96JA1;Leucine-rich repeats and immunoglobulin-like domains protein 1
				CCHX5247	s:Q96J42;Thioredoxin domain-containing protein 15
				CAFB2133	s:Q96IR2;Zinc finger protein 845
				CCHX4004	s:Q96HU1;Small G protein signaling modulator 3
				AOKG2108	s:Q96GN5;Cell division cycle-associated 7-like protein
				CCHX12192	s:Q96FV9;THO complex subunit 1
				CCHX3817	s:Q96FN9;Probable D-tyrosyl-tRNA(Tyr) deacylase 2
				CCHX9038	s:Q96F25;UDP-N-acetylglucosamine transferase subunit ALG14 homolog
				CCHX12292	s:Q96ES7;SAGA-associated factor 29 homolog
				CAFB1564	s:Q96EP0;RING finger protein 31
				CCHX6710	s:Q96EL3;39S ribosomal protein L53, mitochondrial
				AOKF1842	s:Q96DY2;IQ domain-containing protein D
				CCHX13447	s:Q96DM1;PiggyBac transposable element-derived protein 4
				AOKG1970	s:Q96DI7;U5 small nuclear ribonucleoprotein 40 kDa protein
				CCHX5771	s:Q96D21;GTP-binding protein Rhes
				CCHX7128	s:Q96CG8;Collagen triple helix repeat-containing protein 1
				CCHX12049	s:Q96CG8;Collagen triple helix repeat-containing protein 1
				CCHX5173	s:Q96C34;RUN domain-containing protein 1
				CCHX10119	s:Q96BP2;Coiled-coil-helix-coiled-coil-helix domain-containing protein 1
				CCHX4711	s:Q96BI1;Solute carrier family 22 member 18
				CCHX12194	s:Q96BD5;PHD finger protein 21A
				CCHX4387	s:Q96AY4;Tetratricopeptide repeat protein 28
				CCHX5353	s:Q96AX2;Ras-related protein Rab-37
				AOKF1944	s:Q96AQ8;Coiled-coil domain-containing protein 90A, mitochondrial
				CCHX8736	s:Q96AQ1;Coiled-coil domain-containing protein 74A
				CCHX3819	s:Q96AJ1;Clusterin-associated protein 1
				AOKG1991	s:Q96AG4;Leucine-rich repeat-containing protein 59
				CCHX1835	s:Q969V4;Tektin-1
				CCHX9401	s:Q969V3;Nicalin
				CCHX16960	s:Q969T3;Sorting nexin-21
				CCHX14915	s:Q969Q6;Serine/threonine-protein phosphatase 2A regulatory subunit B'' subunit gamma
				CCHX6955	s:Q969Q5;Ras-related protein Rab-24
				CCHX905	s:Q969G6;Riboflavin kinase
				CCHX986	s:Q967D7;Protein turtle
				CCHX10449	s:Q967D7;Protein turtle
				CAOH421	s:Q962X9;Protein BUD31 homolog
				CCHX12817	s:Q95V84;60S ribosomal protein L38
				CAFB2042	s:Q95SX7;Probable RNA-directed DNA polymerase from transposon BS
				CCHX13670	s:Q95R48;Organic cation transporter-like protein
				CCHX4124	s:Q95NR9;Calmodulin
				CAOG430	s:Q95NR9;Calmodulin
				CCHX14595	s:Q95NR9;Calmodulin
				CAFB2281	s:Q95NR9;Calmodulin
				CAFC405	s:Q95NR9;Calmodulin
				CAFF641	s:Q95NR9;Calmodulin
				CAOI560	s:Q95NR9;Calmodulin
				CCHX14186	s:Q95NI4;Calmodulin
				CCHX16113	s:Q95N00;Type I iodothyronine deiodinase
				CCHX16627	s:Q95LU3;Fibrinogen C domain-containing protein 1
				CCHX14028	s:Q95LR0;AMY-1-associating protein expressed in testis 1
				CCHX2104	s:Q95LM1;Ubiquitin-conjugating enzyme E2 U
				CCHX13884	s:Q95JR6;Uncharacterized protein C20orf152 homolog
				CCHX17206	s:Q95JL5;WD repeat-containing protein 16
				CCHX3822	s:Q95J53;BTB/POZ domain-containing protein 16
				CCHX9087	s:Q95339;ATP synthase subunit f, mitochondrial
				CAFB2096	s:Q95218;Deleted in malignant brain tumors 1 protein
				CCHX11093	s:Q95218;Deleted in malignant brain tumors 1 protein
				CCHX6408	s:Q95117;Secreted frizzled-related protein 3
				CCHX5744	s:Q95116;Thrombospondin-2
				CCHX12800	s:Q94K73;Phenylalanyl-tRNA synthetase, chloroplastic/mitochondrial
				CCHX13502	s:Q94887;Neurexin-4
				CCHX12647	s:Q94738;97 kDa heat shock protein
				CCHX15358	s:Q93126;Probable G-protein coupled receptor No9
				CCHX5684	s:Q93109;Equinatoxin-5
				CCHX1171	s:Q93099;Homogentisate 1,2-dioxygenase
				CCHX4314	s:Q93098;Protein Wnt-8b
				CAFC1141	s:Q92994;Transcription factor IIIB 90 kDa subunit
				CCHX14948	s:Q92963;GTP-binding protein Rit1
				CCHX11478	s:Q92947;Glutaryl-CoA dehydrogenase, mitochondrial
				CAOI561	s:Q92890;Ubiquitin fusion degradation protein 1 homolog
				CAFC938	s:Q92870;Amyloid beta A4 precursor protein-binding family B member 2
				CCHX3198	s:Q92851;Caspase-10
				CCHX9726	s:Q92832;Protein kinase C-binding protein NELL1
				CCHX12779	s:Q92831;Histone acetyltransferase KAT2B
				CCHX12735	s:Q92820;Gamma-glutamyl hydrolase
				AOKF1403	s:Q92781;11-cis retinol dehydrogenase
				CCHX7116	s:Q92752;Tenascin-R
				CCHX13995	s:Q92636;Protein FAN
				CCHX7029	s:Q92626;Peroxidasin homolog
				CCHX1487	s:Q92626;Peroxidasin homolog
				CCHX6353	s:Q92621;Nuclear pore complex protein Nup205
				CCHX10874	s:Q925U4;ER degradation-enhancing alpha-mannosidase-like 1
				CCHX8695	s:Q925F3;Probable E3 ubiquitin-protein ligase RNF144A
				CAOG794	s:Q92597;Protein NDRG1
				CAWS574	s:Q92541;RNA polymerase-associated protein RTF1 homolog
				CCHX9181	s:Q92526;T-complex protein 1 subunit zeta-2
				CAOI1110	s:Q92519;Tribbles homolog 2
				CAOG487	s:Q924Z5;Translocating chain-associated membrane protein 2
				CAOI1141	s:Q924Y4;Endothelial transcription factor GATA-2
				CCHX14159	s:Q924T3;DNA repair protein XRCC4
				AOKF2286	s:Q924H7;WW domain-containing adapter protein with coiled-coil
				AOKF1942	s:Q924A0;Transcription factor 7-like 2
				CCHX9222	s:Q92485;Acid sphingomyelinase-like phosphodiesterase 3b
				CCHX6593	s:Q923X6;Trace amine-associated receptor 7e
				CCHX1757	s:Q923Q2;StAR-related lipid transfer protein 13
				AOKG1206	s:Q923M0;Protein phosphatase 1 regulatory subunit 16A
				AOKF2071	s:Q923G2;DNA-directed RNA polymerases I, II, and III subunit RPABC3
				CAOG1009	s:Q923D5;WW domain-binding protein 11
				CCHX2184	s:Q922U1;U4/U6 small nuclear ribonucleoprotein Prp3
				AOKG1483	s:Q922Q2;Serine/threonine-protein kinase RIO1
				CCHX13661	s:Q922J3;CAP-Gly domain-containing linker protein 1
				CCHX5341	s:Q922B6;E3 ubiquitin-protein ligase TRAF7
				CCHX9777	s:Q921M7;Protein FAM49B
				CCHX9228	s:Q921M4;Golgin subfamily A member 2
				CCHX11480	s:Q921M3;Splicing factor 3B subunit 3
				CAFB1739	s:Q921H9;Hcp beta-lactamase-like protein C1orf163 homolog
				AOKG1693	s:Q921G7;Electron transfer flavoprotein-ubiquinone oxidoreductase, mitochondrial
				CAFF438	s:Q920R6;V-type proton ATPase 116 kDa subunit a isoform 4
				CCHX6844	s:Q920Q6;RNA-binding protein Musashi homolog 2
				CCHX7172	s:Q920J4;Thioredoxin-like protein 1
				CCHX4479	s:Q920B9;FACT complex subunit SPT16
				CAFC1060	s:Q920A7;AFG3-like protein 1
				CCHX1346	s:Q92051;Carbonic anhydrase
				CCHX3745	s:Q92051;Carbonic anhydrase
				CCHX3780	s:Q92047;Protein-L-isoaspartate(D-aspartate) O-methyltransferase
				CAFC952	s:Q92005;Elongation factor 1-alpha
				CCHX14198	s:Q91ZV7;Plexin domain-containing protein 1
				CCHX7379	s:Q91ZV2;Discoidin, CUB and LCCL domain-containing protein 2
				AOKG609	s:Q91ZU6;Bullous pemphigoid antigen 1, isoforms 1/2/3/4
				CAWS423	s:Q91ZU6;Bullous pemphigoid antigen 1, isoforms 1/2/3/4
				CAFB2103	s:Q91ZR4;Serine/threonine-protein kinase Nek8
				AOKF1816	s:Q91Z46;Dual specificity protein phosphatase 7
				AOKF1224	s:Q91YR7;Pre-mRNA-processing factor 6
				CCHX4574	s:Q91YQ5;Dolichyl-diphosphooligosaccharide--protein glycosyltransferase subunit 1
				AOKF650	s:Q91YL3;Uridine-cytidine kinase-like 1
				CAWS1210	s:Q91YD4;Transient receptor potential cation channel subfamily M member 2
				CCHX17223	s:Q91XV4;L-xylulose reductase
				CCHX3218	s:Q91XQ0;Dynein heavy chain 8, axonemal
				CAOI852	s:Q91XL9;Oxysterol-binding protein-related protein 1
				CCHX2747	s:Q91X58;AN1-type zinc finger protein 2B
				AOKF779	s:Q91X20;Set1/Ash2 histone methyltransferase complex subunit ASH2
				CCHX11328	s:Q91X17;Uromodulin
				AOKF1876	s:Q91WN1;DnaJ homolog subfamily C member 9
				CCHX3391	s:Q91WM3;U3 small nucleolar RNA-interacting protein 2
				CCHX5989	s:Q91W78;UPF0406 protein C16orf57 homolog
				CCHX14318	s:Q91VX2;Ubiquitin-associated protein 2
				AOKF2275	s:Q91VW5;Golgin subfamily A member 4
				CCHX15823	s:Q91VS7;Microsomal glutathione S-transferase 1
				AOKF902	s:Q91VC9;Growth hormone-inducible transmembrane protein
				CCHX11324	s:Q91V83;Uncharacterized protein KIAA0406 homolog
				CCHX11377	s:Q91V51;Probable tubulin polyglutamylase TTLL1
				CCHX10411	s:Q91V16;LYR motif-containing protein 5
				CCHX3781	s:Q91981;Homeobox protein OTX2
				CCHX7518	s:Q91955;Myotrophin
				CAWS1145	s:Q91903;ELAV-like protein 2
				AOKF610	s:Q91876;DNA replication licensing factor mcm7-A
				AOKF1445	s:Q91820;Serine/threonine-protein kinase 6
				CCHX13787	s:Q91765;Forkhead box protein A2-A
				CCHX3969	s:Q91736;Ephrin type-B receptor 1-B (Fragment)
				CAOH847	s:Q91717;Collagen alpha-1(II) chain
				CCHX13686	s:Q91175;Alpha-1A adrenergic receptor
				CCHX14446	s:Q91175;Alpha-1A adrenergic receptor
				CCHX8898	s:Q90Z12;Transcription factor HES-4-A
				CCHX1175	s:Q90Z08;Protein unc-119 homolog B
				CCHX10860	s:Q90YU6;60S ribosomal protein L22
				CCHX7117	s:Q90YT3;60S ribosomal protein L35a
				CCHX11573	s:Q90YT3;60S ribosomal protein L35a
				CAOH658	s:Q90YS3;40S ribosomal protein S2
				CCHX9607	s:Q90YS0;40S ribosomal protein S4
				CCHX7215	s:Q90YR6;40S ribosomal protein S8
				CCHX3766	s:Q90YG6;Transcription initiation factor IIA subunit 2
				CCHX5153	s:Q90XN9;Homeobox protein HMX3-B
				CCHX12240	s:Q90X67;Suppressor of cytokine signaling 3
				CCHX10714	s:Q90X46;G-protein coupled receptor 161
				AOKF506	s:Q90X46;G-protein coupled receptor 161
				CCHX3134	s:Q90WA0;Textilinin-2
				CCHX8352	s:Q90744;Alpha-N-acetylgalactosaminidase
				CCHX9876	s:Q90744;Alpha-N-acetylgalactosaminidase
				CCHX1608	s:Q90705;Elongation factor 2
				CCHX1148	s:Q90705;Elongation factor 2
				CCHX10970	s:Q90628;Trypsin I-P38
				AOKF953	s:Q90623;Protein phosphatase 1 regulatory subunit 12A
				CCHX10980	s:Q90623;Protein phosphatase 1 regulatory subunit 12A
				CAFF2604	s:Q90593;78 kDa glucose-regulated protein
				CAOI2515	s:Q90593;78 kDa glucose-regulated protein
				CAOI716	s:Q90481;Homeobox protein Nkx-2.2a
				CAOI459	s:Q90474;Heat shock protein HSP 90-alpha 1
				CAFC1927	s:Q90474;Heat shock protein HSP 90-alpha 1
				CCHX2792	s:Q8ZR95;Copper-exporting P-type ATPase A
				CAWS741	s:Q8WZA2;Rap guanine nucleotide exchange factor 4
				CCHX6735	s:Q8WYR4;Radial spoke head 1 homolog
				CCHX7099	s:Q8WY64;E3 ubiquitin-protein ligase MYLIP
				CCHX9998	s:Q8WY64;E3 ubiquitin-protein ligase MYLIP
				AOKF2261	s:Q8WXF0;35 kDa SR repressor protein
				CCHX8887	s:Q8WWX9;Selenoprotein M
				AOKF800	s:Q8WWF8;Calcyphosin-like protein
				CCHX12382	s:Q8WWF8;Calcyphosin-like protein
				CAOI564	s:Q8WWB3;DPY30 domain-containing protein 1
				AOKF1790	s:Q8WUQ7;Uncharacterized protein C19orf29
				CCHX854	s:Q8WUN7;Ubiquitin domain-containing protein 2
				CCHX13948	s:Q8WUM0;Nuclear pore complex protein Nup133
				AOKG2150	s:Q8WUA2;Peptidyl-prolyl cis-trans isomerase-like 4
				AOKF1907	s:Q8WP23;Protein boule-like
				CCHX13611	s:Q8WP23;Protein boule-like
				AOKF1715	s:Q8WP23;Protein boule-like
				CCHX7503	s:Q8VIG3;Radial spoke head 1 homolog
				CAFF2550	s:Q8VI73;Transaldolase
				CCHX5238	s:Q8VI36;Paxillin
				CAOH694	s:Q8VHQ3;Protein phosphatase 1 regulatory inhibitor subunit 16B
				CAOH774	s:Q8VHI7;Coiled-coil domain-containing protein 65
				CCHX4873	s:Q8VEB4;Group XV phospholipase A2
				CCHX13963	s:Q8VE97;Splicing factor, arginine/serine-rich 4
				CCHX10737	s:Q8VDU0;G-protein-signaling modulator 2
				AOKF1271	s:Q8VDJ3;Vigilin
				CCHX10600	s:Q8VDI9;Alpha-1,2-mannosyltransferase ALG9
				AOKG1822	s:Q8VDH1;F-box only protein 21
				AOKG1764	s:Q8VDF2;E3 ubiquitin-protein ligase UHRF1
				CCHX5382	s:Q8VDC1;FYVE and coiled-coil domain-containing protein 1
				CAOH1001	s:Q8VCM5;Mitochondrial ubiquitin ligase activator of NFKB 1
				CCHX7005	s:Q8VCI0;Putative phospholipase B-like 1
				CCHX14901	s:Q8VC42;Uncharacterized protein C18orf8 homolog
				CCHX11702	s:Q8VBV4;F-box/WD repeat-containing protein 7
				CCHX7328	s:Q8VBT9;Tether containing UBX domain for GLUT4
				CCHX10450	s:Q8UWF0;High-affinity choline transporter 1
				CCHX14981	s:Q8UW76;T-box transcription factor TBX20
				CAWS552	s:Q8UVX0;Piwi-like protein 1
				CCHX1205	s:Q8UVR5;Bromodomain adjacent to zinc finger domain protein 1A (Fragment)
				CCHX6476	s:Q8UUY8;Beta-2 adrenergic receptor
				AOKF1787	s:Q8TGM7;Uncharacterized protein ART2
				CAWS1321	s:Q8TGM7;Uncharacterized protein ART2
				CAFC876	s:Q8TF66;Leucine-rich repeat-containing protein 15
				CAOG791	s:Q8TEA8;D-tyrosyl-tRNA(Tyr) deacylase 1
				AOKG1224	s:Q8TDD1;ATP-dependent RNA helicase DDX54
				AOKF673	s:Q8TCB7;Methyltransferase-like protein 6
				CAOH407	s:Q8TB22;Spermatogenesis-associated protein 20
				AOKF1768	s:Q8TAM2;Tetratricopeptide repeat protein 8
				AOKF1873	s:Q8T6B9;Poly(U)-binding-splicing factor half pint
				CCHX17065	s:Q8T689;ABC transporter G family member 4
				CCHX9923	s:Q8T305;Paramyosin
				AOKF413	s:Q8SWR8;Ataxin-2 homolog
				CCHX17153	s:Q8STF0;Calmodulin
				CCHX12975	s:Q8STF0;Calmodulin
				CAOH651	s:Q8SQG9;Na(+)/H(+) exchange regulatory cofactor NHE-RF2
				CCHX3735	s:Q8SQ75;Complement C2
				CCHX3055	s:Q8SQ21;Histidine triad nucleotide-binding protein 2, mitochondrial
				AOKG417	s:Q8SJB6;Cytochrome b
				AOKF526	s:Q8SJB6;Cytochrome b
				CCHX6519	s:Q8R5F7;Interferon-induced helicase C domain-containing protein 1
				CCHX12941	s:Q8R5F3;Uncharacterized protein C6orf130 homolog
				CCHX3903	s:Q8R5F3;Uncharacterized protein C6orf130 homolog
				CAOH2356	s:Q8R5C8;Zinc finger MYND domain-containing protein 11
				CCHX11102	s:Q8R480;Nuclear pore complex protein Nup85
				CCHX6054	s:Q8R478;WW domain-binding protein 2
				CCHX13515	s:Q8R431;Monoglyceride lipase
				CCHX4529	s:Q8R422;CD109 antigen
				AOKF1971	s:Q8R420;ATP-binding cassette sub-family A member 3
				CCHX3602	s:Q8R3Y5;Uncharacterized protein C19orf47 homolog
				CCHX7103	s:Q8R3N1;Nucleolar protein 14
				AOKG1975	s:Q8R3N1;Nucleolar protein 14
				CCHX14335	s:Q8R367;Ras-related and estrogen-regulated growth inhibitor
				CAOH910	s:Q8R316;HMG box-containing protein 1
				CCHX4542	s:Q8R2U4;Methyltransferase-like protein 11A
				CCHX14389	s:Q8R1S0;Ubiquinone biosynthesis monooxygenase COQ6
				AOKF1782	s:Q8R1Q9;Ribokinase
				CCHX6591	s:Q8R1I1;Cytochrome b-c1 complex subunit 9
				CCHX6783	s:Q8R1I1;Cytochrome b-c1 complex subunit 9
				CCHX2021	s:Q8R1A4;Dedicator of cytokinesis protein 7
				AOKF904	s:Q8R149;BUD13 homolog
				CCHX2014	s:Q8R123;FAD synthetase
				CCHX10864	s:Q8R0X2;Uncharacterized protein C10orf46 homolog
				CAOH493	s:Q8R0N9;Probable palmitoyltransferase ZDHHC1
				CCHX8155	s:Q8R092;Uncharacterized protein C1orf43 homolog
[truncated: 7,559 more rows]
