# Supplementary material for: Evolutionary insights into scleractinian corals using comparative genomic hybridizations
Source: BMC Genomics. 2012 Sep 21;13:501. doi: 10.1186/1471-2164-13-501 (PMC3469353; doi:10.1186/1471-2164-13-501)
Supplement: Additional file 4 — Tab delimited txt files showing highly divergent and conserved genes in M. faveolata. [file 1471-2164-13-501-S4.txt]

Supplementary table 3: Highly divergent and conserved genes in M. faveolata
divergent			conserved
CCHX9758	-		CCHX1570	t:tr|Q9VN28|Q9VN28_DROME;CG14650
CCHX13415	s:Q6NUB7;Ubiquitin thioesterase zranb1-B		CCHX11404	t:tr|Q9TB54|Q9TB54_PLADU;NADH-ubiquinone oxidoreductase chain 6
CCHX8874	-		CCHX14382	t:tr|Q9GYJ2|Q9GYJ2_CAEEL;Pharyngeal gland toxin-related protein 2, confirmed by transcript evidence
AOKG1715	t:tr|Q9TBW0|Q9TBW0_ACRTE;NADH-ubiquinone oxidoreductase chain 4		CCHX4203	t:tr|Q9DDL2|Q9DDL2_DANRE;Paracaspase
CCHX4078	t:tr|Q7T271|Q7T271_PAROL;Reverse transcriptase-like protein		CAOI1046	t:tr|Q9AVH2|Q9AVH2_PEA;Putative senescence-associated protein (Fragment)
CAOH1014	t:tr|Q76IN5|Q76IN5_ANOGA;Reverse transcriptase		CCHX4654	t:tr|Q95WF8|Q95WF8_ACRMI;Nuclear receptor AmNR6
CAOG976	t:tr|Q76IK6|Q76IK6_CIOIN;Pol-like protein		CAFF606	t:tr|Q8WS60|Q8WS60_BRAFL;Endonuclease/reverse transcriptase
CCHX1118	t:tr|Q76IK4|Q76IK4_CIOIN;Pol-like protein		CAFC526	t:tr|Q8IQ18|Q8IQ18_DROME;Dumpy
CCHX11156	t:tr|Q76C95|Q76C95_DROSI;Putative uncharacterized protein		CAOH1098	t:tr|Q7TMB1|Q7TMB1_RAT;Aa1011
CAWS1204	t:tr|Q6YQ83|Q6YQ83_ONYPE;Putative uncharacterized protein		CCHX3980	t:tr|Q7T271|Q7T271_PAROL;Reverse transcriptase-like protein
CCHX2109	t:tr|Q2BN81|Q2BN81_9GAMM;Putative uncharacterized protein		CAFB2157	t:tr|Q7M562|Q7M562_DANRE;Replicase/helicase/endonuclease
CAOH585	t:tr|Q1L835|Q1L835_BOVIN;Endonuclease reverse transcriptase		CAFB2147	t:tr|Q7M558|Q7M558_DANRE;Replicase/helicase/endonuclease
CAOG1043	t:tr|C5XRN0|C5XRN0_SORBI;Putative uncharacterized protein Sb04g018371 (Fragment)		CAFF590	t:tr|Q76IK4|Q76IK4_CIOIN;Pol-like protein
CCHX1188	t:tr|C5DCQ7|C5DCQ7_LACTC;KLTH0B05038p		CCHX8094	t:tr|Q6S5H3|Q6S5H3_NEMVE;GATA transcription factor
CAFC542	t:tr|C3ZTS0|C3ZTS0_BRAFL;Putative uncharacterized protein		CAWS927	t:tr|Q6NP40|Q6NP40_DROME;RE50384p (Fragment)
CCHX14100	t:tr|C3ZR82|C3ZR82_BRAFL;Putative uncharacterized protein		CCHX13514	t:tr|Q6DC36|Q6DC36_DANRE;Zgc:100908
CCHX14498	t:tr|C3ZHH9|C3ZHH9_BRAFL;Putative uncharacterized protein		CAOH2237	t:tr|Q674V1|Q674V1_PODCA;Vascular endothelial growth factor receptor
CAFF398	t:tr|C3ZG12|C3ZG12_BRAFL;Putative uncharacterized protein		AOKF459	t:tr|Q60GM0|Q60GM0_CHICK;Fanconi anemia complementation group C
CAFB2035	t:tr|C3ZFF2|C3ZFF2_BRAFL;Putative uncharacterized protein		CAOI1099	t:tr|Q5R227|Q5R227_9CNID;Egg protein
CAFB1937	t:tr|C3ZEF2|C3ZEF2_BRAFL;Putative uncharacterized protein		CCHX9260	t:tr|Q5IGV2|Q5IGV2_NEMVE;Nanos 1
CCHX5519	t:tr|C3ZD57|C3ZD57_BRAFL;Putative uncharacterized protein		CCHX13895	t:tr|Q5IGV2|Q5IGV2_NEMVE;Nanos 1
CCHX2903	t:tr|C3Z8R0|C3Z8R0_BRAFL;Putative uncharacterized protein		CCHX14354	t:tr|Q55QL6|Q55QL6_CRYNE;Putative uncharacterized protein
CAFC666	t:tr|C3YYZ6|C3YYZ6_BRAFL;Putative uncharacterized protein		CCHX4813	t:tr|Q54EM7|Q54EM7_DICDI;Putative uncharacterized protein
CCHX11773	t:tr|C3YGW7|C3YGW7_BRAFL;Putative uncharacterized protein		CAFF2409	t:tr|Q4YMP6|Q4YMP6_PLABE;Putative uncharacterized protein (Fragment)
CAFF662	t:tr|C3YGM8|C3YGM8_BRAFL;Putative uncharacterized protein		CAFB1850	t:tr|Q4YMP6|Q4YMP6_PLABE;Putative uncharacterized protein (Fragment)
CAFC688	t:tr|C3Y9B5|C3Y9B5_BRAFL;Putative uncharacterized protein		CAFB1657	t:tr|Q4XBI0|Q4XBI0_PLACH;Putative uncharacterized protein (Fragment)
CAFC584	t:tr|C3Y7V4|C3Y7V4_BRAFL;Putative uncharacterized protein		CAFB1800	t:tr|Q4XBI0|Q4XBI0_PLACH;Putative uncharacterized protein (Fragment)
CAFC596	t:tr|C3Y7N4|C3Y7N4_BRAFL;Putative uncharacterized protein		CAFB1722	t:tr|Q4XBI0|Q4XBI0_PLACH;Putative uncharacterized protein (Fragment)
CCHX14132	t:tr|C3Y354|C3Y354_BRAFL;Putative uncharacterized protein		CAFB2687	t:tr|Q4XBI0|Q4XBI0_PLACH;Putative uncharacterized protein (Fragment)
CCHX5957	t:tr|C3Y2X9|C3Y2X9_BRAFL;Putative uncharacterized protein		CAFB1876	t:tr|Q4XBI0|Q4XBI0_PLACH;Putative uncharacterized protein (Fragment)
CAFC631	t:tr|C3XRD3|C3XRD3_BRAFL;Putative uncharacterized protein		CAOG455	t:tr|Q4XBI0|Q4XBI0_PLACH;Putative uncharacterized protein (Fragment)
CCHX5774	t:tr|B7PGF4|B7PGF4_IXOSC;Putative uncharacterized protein		CAFF504	t:tr|Q4XBI0|Q4XBI0_PLACH;Putative uncharacterized protein (Fragment)
CAOH399	t:tr|B7PGF4|B7PGF4_IXOSC;Putative uncharacterized protein		CAFF2590	t:tr|Q4XBI0|Q4XBI0_PLACH;Putative uncharacterized protein (Fragment)
CCHX8223	t:tr|B7P337|B7P337_IXOSC;Putative uncharacterized protein (Fragment)		CAWS1299	t:tr|Q4XBI0|Q4XBI0_PLACH;Putative uncharacterized protein (Fragment)
CCHX13800	t:tr|B7G1Z3|B7G1Z3_PHATR;Predicted protein		CAFB1675	t:tr|Q4XBI0|Q4XBI0_PLACH;Putative uncharacterized protein (Fragment)
AOKF1393	t:tr|B4VCZ2|B4VCZ2_9ACTO;Putative uncharacterized protein		CAFB1795	t:tr|Q4XBI0|Q4XBI0_PLACH;Putative uncharacterized protein (Fragment)
CAOH1069	t:tr|B4VCZ2|B4VCZ2_9ACTO;Putative uncharacterized protein		CAOG447	t:tr|Q4XBI0|Q4XBI0_PLACH;Putative uncharacterized protein (Fragment)
CCHX9894	t:tr|B3S0J0|B3S0J0_TRIAD;Putative uncharacterized protein		CAOG484	t:tr|Q4XBI0|Q4XBI0_PLACH;Putative uncharacterized protein (Fragment)
CCHX10032	t:tr|B3RUK9|B3RUK9_TRIAD;Putative uncharacterized protein (Fragment)		CAOG950	t:tr|Q4XBI0|Q4XBI0_PLACH;Putative uncharacterized protein (Fragment)
CCHX2106	t:tr|A8KC48|A8KC48_DANRE;Zgc:174680 protein		CAWS1491	t:tr|Q4XBI0|Q4XBI0_PLACH;Putative uncharacterized protein (Fragment)
CCHX14206	t:tr|A7TCQ4|A7TCQ4_NEMVE;Predicted protein		CAFF2357	t:tr|Q4XBI0|Q4XBI0_PLACH;Putative uncharacterized protein (Fragment)
CCHX14968	t:tr|A7T634|A7T634_NEMVE;Predicted protein		AOKG2296	t:tr|Q4XBI0|Q4XBI0_PLACH;Putative uncharacterized protein (Fragment)
CCHX14622	t:tr|A7T379|A7T379_NEMVE;Predicted protein		CAFC577	t:tr|Q4XBI0|Q4XBI0_PLACH;Putative uncharacterized protein (Fragment)
CAOH999	t:tr|A7SZC6|A7SZC6_NEMVE;Predicted protein		CAOH534	t:tr|Q4XBI0|Q4XBI0_PLACH;Putative uncharacterized protein (Fragment)
CCHX8747	t:tr|A7SYW8|A7SYW8_NEMVE;Predicted protein		CAWS576	t:tr|Q4XBI0|Q4XBI0_PLACH;Putative uncharacterized protein (Fragment)
CCHX8918	t:tr|A7SWR0|A7SWR0_NEMVE;Predicted protein		CAWS1239	t:tr|Q4XBI0|Q4XBI0_PLACH;Putative uncharacterized protein (Fragment)
CCHX10708	t:tr|A7SUX6|A7SUX6_NEMVE;Predicted protein		CAFB1521	t:tr|Q4XBI0|Q4XBI0_PLACH;Putative uncharacterized protein (Fragment)
CCHX13233	t:tr|A7SSU6|A7SSU6_NEMVE;Predicted protein		CAFF447	t:tr|Q4XBI0|Q4XBI0_PLACH;Putative uncharacterized protein (Fragment)
CCHX16974	t:tr|A7SRW7|A7SRW7_NEMVE;Predicted protein		CAFF870	t:tr|Q4XBI0|Q4XBI0_PLACH;Putative uncharacterized protein (Fragment)
CCHX4528	t:tr|A7SRG6|A7SRG6_NEMVE;Predicted protein		CAOG1026	t:tr|Q4XBI0|Q4XBI0_PLACH;Putative uncharacterized protein (Fragment)
CCHX6796	t:tr|A7SQY6|A7SQY6_NEMVE;Predicted protein		CAFB2634	t:tr|Q4XBI0|Q4XBI0_PLACH;Putative uncharacterized protein (Fragment)
CCHX10423	t:tr|A7SPS4|A7SPS4_NEMVE;Predicted protein		CAOG714	t:tr|Q4XBI0|Q4XBI0_PLACH;Putative uncharacterized protein (Fragment)
CCHX3658	t:tr|A7SM88|A7SM88_NEMVE;Predicted protein		CAFB1859	t:tr|Q4XBI0|Q4XBI0_PLACH;Putative uncharacterized protein (Fragment)
CCHX9951	t:tr|A7SK08|A7SK08_NEMVE;Predicted protein		CAFF2332	t:tr|Q4XBI0|Q4XBI0_PLACH;Putative uncharacterized protein (Fragment)
CCHX1983	t:tr|A7SK08|A7SK08_NEMVE;Predicted protein		CAWS504	t:tr|Q4XBI0|Q4XBI0_PLACH;Putative uncharacterized protein (Fragment)
CCHX7584	t:tr|A7SK03|A7SK03_NEMVE;Predicted protein		CAFB1910	t:tr|Q4XBI0|Q4XBI0_PLACH;Putative uncharacterized protein (Fragment)
CCHX2691	t:tr|A7SI46|A7SI46_NEMVE;Predicted protein		CAFB2213	t:tr|Q4XBI0|Q4XBI0_PLACH;Putative uncharacterized protein (Fragment)
CCHX3778	t:tr|A7SH27|A7SH27_NEMVE;Predicted protein		CAFB1230	t:tr|Q4XBI0|Q4XBI0_PLACH;Putative uncharacterized protein (Fragment)
CAOH2413	t:tr|A7SCU8|A7SCU8_NEMVE;Predicted protein		CAFB1582	t:tr|Q4XBI0|Q4XBI0_PLACH;Putative uncharacterized protein (Fragment)
CCHX12769	t:tr|A7SCK3|A7SCK3_NEMVE;Predicted protein		CAFB2338	t:tr|Q4XBI0|Q4XBI0_PLACH;Putative uncharacterized protein (Fragment)
CCHX6992	t:tr|A7SBI1|A7SBI1_NEMVE;Predicted protein		CAFB1525	t:tr|Q4XBI0|Q4XBI0_PLACH;Putative uncharacterized protein (Fragment)
CCHX9714	t:tr|A7SA36|A7SA36_NEMVE;Predicted protein (Fragment)		CAOH632	t:tr|Q4SXN0|Q4SXN0_TETNG;Chromosome 12 SCAF12356, whole genome shotgun sequence
CAOH454	t:tr|A7S989|A7S989_NEMVE;Predicted protein		CAWS852	t:tr|Q4S439|Q4S439_TETNG;Chromosome 20 SCAF14744, whole genome shotgun sequence. (Fragment)
CCHX9745	t:tr|A7S654|A7S654_NEMVE;Predicted protein		CCHX4288	t:tr|Q4PFB0|Q4PFB0_USTMA;Predicted protein
CCHX10730	t:tr|A7S3Q5|A7S3Q5_NEMVE;Predicted protein		CCHX4397	t:tr|Q4H2Q3|Q4H2Q3_CIOIN;Transcription factor protein
CCHX3934	t:tr|A7S3L4|A7S3L4_NEMVE;Predicted protein		CCHX6176	t:tr|Q4EAC2|Q4EAC2_9RICK;SD27140p (Fragment)
CCHX2092	t:tr|A7S2C3|A7S2C3_NEMVE;Predicted protein		CCHX2701	t:tr|Q41273|Q41273_CHLRE;Zygote-specific class V copy B gene protein
CCHX8307	t:tr|A7S121|A7S121_NEMVE;Predicted protein		CCHX15157	t:tr|Q3LG56|Q3LG56_DANRE;ORF2-encoded protein (Fragment)
CCHX15175	t:tr|A7RXQ7|A7RXQ7_NEMVE;Predicted protein		CAOI476	t:tr|Q3LG56|Q3LG56_DANRE;ORF2-encoded protein (Fragment)
CCHX2033	t:tr|A7RVT1|A7RVT1_NEMVE;Predicted protein		CAOG386	t:tr|Q3LG56|Q3LG56_DANRE;ORF2-encoded protein (Fragment)
CCHX6665	t:tr|A7RPM3|A7RPM3_NEMVE;Predicted protein		CCHX14219	t:tr|Q3C1X5|Q3C1X5_ACRTE;Putative uncharacterized protein AtSym-02
AOKF1896	t:tr|A7RHC6|A7RHC6_NEMVE;Predicted protein		CAWS890	t:tr|Q2PFW4|Q2PFW4_MACFA;Putative uncharacterized protein
CCHX6849	t:tr|A7RHC6|A7RHC6_NEMVE;Predicted protein		CCHX1166	t:tr|Q2F6H4|Q2F6H4_ANTEL;Activating transcription factor 4-like protein
CCHX10964	t:tr|A7RH65|A7RH65_NEMVE;Predicted protein		CCHX10614	t:tr|Q2F6H3|Q2F6H3_ANTEL;Oncoprotein-induced transcript 3-like protein (Fragment)
CAFF2535	t:tr|A7RG49|A7RG49_NEMVE;Predicted protein		CCHX6441	t:tr|Q2F6G9|Q2F6G9_ANTEL;Von Willebrand factor-like protein (Fragment)
CCHX5162	s:Q9Y388;RNA-binding motif protein, X-linked 2		CCHX12844	t:tr|Q237L4|Q237L4_TETTH;Putative uncharacterized protein
CAOI595	s:Q9VW71;Putative fat-like cadherin-related tumor suppressor homolog		CCHX4588	t:tr|Q22DB1|Q22DB1_TETTH;Putative uncharacterized protein
CCHX7528	s:Q9U489;Protein lin-41		AOKG1455	t:tr|Q1RLC7|Q1RLC7_CIOIN;Zinc finger protein
CCHX8724	s:Q9QZ85;Interferon-inducible GTPase 1		CCHX4369	t:tr|Q1JV31|Q1JV31_NEMVE;Zinc finger protein Nv-ZicC
CCHX10027	s:Q9NUJ3;T-complex protein 11-like protein 1		CCHX6401	t:tr|Q1HA50|Q1HA50_9CNID;Egg protein
CAFC724	s:Q9JLC8;Sacsin		CCHX1318	t:tr|Q1HA50|Q1HA50_9CNID;Egg protein
CCHX5109	s:Q9JL35;High mobility group nucleosome-binding domain-containing protein 5		CAFC1006	t:tr|Q1HA50|Q1HA50_9CNID;Egg protein
CCHX15165	s:Q9JJ89;Coiled-coil domain-containing protein 86		CAFC1074	t:tr|Q1HA50|Q1HA50_9CNID;Egg protein
CCHX11158	s:Q9JHW0;Proteasome subunit beta type-7		CCHX4560	t:tr|Q17J89|Q17J89_AEDAE;Putative uncharacterized protein
CCHX2895	s:Q9JHW0;Proteasome subunit beta type-7		CCHX11875	t:tr|Q0YTH5|Q0YTH5_9CHLB;Divergent AAA region
CCHX12273	s:Q9I9M5;Frizzled-1		CAOH1036	t:tr|Q0SBU3|Q0SBU3_RHOSR;Proline rich protein
CCHX2042	s:Q9H3N8;Histamine H4 receptor		CAWS1820	t:tr|Q0R0E3|Q0R0E3_9DINO;Ubiquitin ligase 2 (Fragment)
CCHX9790	s:Q9EQX9;Ubiquitin-conjugating enzyme E2 N		CCHX942	t:tr|Q0Q5C7|Q0Q5C7_9CNID;Forkhead box-containing transcription factor FoxO
CCHX15245	s:Q9D8Y8;Inhibitor of growth protein 5		CCHX5523	t:tr|Q0HSQ6|Q0HSQ6_SHESR;Putative uncharacterized protein
CAFF2432	s:Q9C0H5;Uncharacterized protein KIAA1688		CCHX1913	t:tr|O44236|O44236_CIOIN;mRNA, endostyle-specific
CAFB1612	s:Q9BU23;Lipase maturation factor 2		CCHX14927	t:tr|O01734|O01734_CAEEL;Putative uncharacterized protein
CCHX8518	s:Q99M80;Receptor-type tyrosine-protein phosphatase T		CAOH2415	t:tr|D2XMR9|D2XMR9_SACKO;Ependymin-like protein
CCHX5712	s:Q96PK2;Microtubule-actin cross-linking factor 1, isoform 4		AOKF897	t:tr|D2A3F0|D2A3F0_TRICA;Putative uncharacterized protein GLEAN_07972
CCHX12536	s:Q96DM1;PiggyBac transposable element-derived protein 4		CAOH890	t:tr|D1FX76|D1FX76_CHIFL;Thypedin (Fragment)
CCHX6083	s:Q96DM1;PiggyBac transposable element-derived protein 4		CCHX6050	t:tr|D1FX76|D1FX76_CHIFL;Thypedin (Fragment)
CCHX6713	s:Q96CG8;Collagen triple helix repeat-containing protein 1		CAOH945	t:tr|D1FX76|D1FX76_CHIFL;Thypedin (Fragment)
CCHX7128	s:Q96CG8;Collagen triple helix repeat-containing protein 1		CCHX4484	t:tr|D0MYC8|D0MYC8_PHYIN;Putative uncharacterized protein
CCHX8127	s:Q96AY4;Tetratricopeptide repeat protein 28		AOKF949	t:tr|D0MH72|D0MH72_RHOM4;Putative uncharacterized protein
CCHX15353	s:Q95ND5;Caspase-3		CCHX13795	t:tr|C9SHS4|C9SHS4_VERA1;Dehydrogenase/reductase SDR family member 8
CCHX7517	s:Q95KJ0;Probable dimethyladenosine transferase		CCHX11696	t:tr|C9QNV4|C9QNV4_ACRMI;TEPP protein
CCHX9793	s:Q92956;Tumor necrosis factor receptor superfamily member 14		CCHX5940	t:tr|C9JD51|C9JD51_HUMAN;Putative uncharacterized protein ENSP00000416752 (Fragment)
CCHX9726	s:Q92832;Protein kinase C-binding protein NELL1		CCHX9654	t:tr|C7ENG7|C7ENG7_ACRMI;Transposase
CCHX8898	s:Q90Z12;Transcription factor HES-4-A		CCHX15040	t:tr|C7ENG7|C7ENG7_ACRMI;Transposase
CCHX13320	s:Q8VIG3;Radial spoke head 1 homolog		CAOH779	t:tr|C6JS48|C6JS48_SORBI;Putative uncharacterized protein Sb0057s002150 (Fragment)
CCHX9270	s:Q8VBV3;Exosome complex exonuclease RRP4		AOKG2271	t:tr|C5Y2D6|C5Y2D6_SORBI;Putative uncharacterized protein Sb05g016477 (Fragment)
CAFC695	s:Q8TF66;Leucine-rich repeat-containing protein 15		CCHX8456	t:tr|C5LBZ6|C5LBZ6_9ALVE;Putative uncharacterized protein
AOKF526	s:Q8SJB6;Cytochrome b		CCHX11164	t:tr|C4WXJ6|C4WXJ6_ACYPI;ACYPI31162 protein
AOKG417	s:Q8SJB6;Cytochrome b		CCHX13076	t:tr|C4VAP4|C4VAP4_NOSCE;Putative uncharacterized protein
CCHX13962	s:Q8K2J9;BTB/POZ domain-containing protein 6		CCHX872	t:tr|C4M8A2|C4M8A2_ENTHI;Zinc finger protein, putative
CCHX5978	s:Q8CIZ5;Deleted in malignant brain tumors 1 protein		CCHX6062	t:tr|C4G262|C4G262_ABIDE;Putative uncharacterized protein
CCHX13450	s:Q8BXN7;Protein phosphatase 1K, mitochondrial		CCHX3201	t:tr|C4G262|C4G262_ABIDE;Putative uncharacterized protein
CCHX9820	s:Q8BU14;Translocation protein SEC62		CCHX16202	t:tr|C3ZYB7|C3ZYB7_BRAFL;Putative uncharacterized protein (Fragment)
CCHX8770	s:Q8BG58;Transmembrane prolyl 4-hydroxylase		CAFF684	t:tr|C3ZY77|C3ZY77_BRAFL;Putative uncharacterized protein
CAOH609	s:Q80XJ3;Tetratricopeptide repeat protein 28		CAFB1930	t:tr|C3ZXW8|C3ZXW8_BRAFL;Putative uncharacterized protein
CCHX12992	s:Q80TP3;E3 ubiquitin-protein ligase UBR5		CAFB1954	t:tr|C3ZWX5|C3ZWX5_BRAFL;Putative uncharacterized protein
CCHX10093	s:Q7ZU45;Tetratricopeptide repeat protein 25		CAFC970	t:tr|C3ZUT2|C3ZUT2_BRAFL;Putative uncharacterized protein
CCHX5647	s:Q7RTR2;Protein NLRC3		CAFC793	t:tr|C3ZU30|C3ZU30_BRAFL;Putative uncharacterized protein
CCHX2926	s:Q76IC6;Probable palmitoyltransferase ZDHHC23		CCHX8979	t:tr|C3ZTQ4|C3ZTQ4_BRAFL;Putative uncharacterized protein
CAOH2191	s:Q6P2Z0;Basic leucine zipper and W2 domain-containing protein 1		CAFC714	t:tr|C3ZT54|C3ZT54_BRAFL;Putative uncharacterized protein
CAOI2430	s:Q6LAF1;Histone H4		CAFC1052	t:tr|C3ZSG3|C3ZSG3_BRAFL;Putative uncharacterized protein
CAOH954	s:Q6ING9;Protein phosphatase 1K, mitochondrial		CCHX10211	t:tr|C3ZR82|C3ZR82_BRAFL;Putative uncharacterized protein
CCHX12267	s:Q6DDH0;Protein phosphatase 1 regulatory subunit 11		CAFC899	t:tr|C3ZQV7|C3ZQV7_BRAFL;Putative uncharacterized protein
CCHX6086	s:Q6AQW7;5'-methylthioadenosine/S-adenosylhomocysteine nucleosidase		CCHX13970	t:tr|C3ZQQ2|C3ZQQ2_BRAFL;Putative uncharacterized protein
AOKF1531	s:Q61188;Histone-lysine N-methyltransferase EZH2		CAFF624	t:tr|C3ZQI2|C3ZQI2_BRAFL;Putative uncharacterized protein
AOKF465	s:Q5ZLK1;DDB1- and CUL4-associated factor 13		CCHX10404	t:tr|C3ZQA1|C3ZQA1_BRAFL;Putative uncharacterized protein
CCHX13571	s:Q5ZJA9;Loss of heterozygosity 12 chromosomal region 1 protein homolog		CAFB2139	t:tr|C3ZP78|C3ZP78_BRAFL;Putative uncharacterized protein
CCHX9525	s:Q5VYK3;Proteasome-associated protein ECM29 homolog		CAFB2264	t:tr|C3ZND0|C3ZND0_BRAFL;Putative uncharacterized protein
CCHX2045	s:Q5T0N1;Tetratricopeptide repeat protein 18		CAFB2154	t:tr|C3ZMU2|C3ZMU2_BRAFL;Putative uncharacterized protein
CCHX12667	s:Q5RFN0;ADP-ribosylation factor-like protein 15		CAFC573	t:tr|C3ZL59|C3ZL59_BRAFL;Putative uncharacterized protein
AOKF1891	s:Q5RF97;Box C/D snoRNA protein 1		CAFC663	t:tr|C3ZKC1|C3ZKC1_BRAFL;Putative uncharacterized protein
CAOH768	s:Q5PQ71;Isochorismatase domain-containing protein 2, mitochondrial		CAFB2272	t:tr|C3ZK51|C3ZK51_BRAFL;Putative uncharacterized protein
CCHX8698	s:Q5M974;E3 ubiquitin-protein ligase RNF181		CCHX3244	t:tr|C3ZK04|C3ZK04_BRAFL;Putative uncharacterized protein
CAOH607	s:Q5F364;Multidrug resistance-associated protein 1		CAFC1073	t:tr|C3ZJX1|C3ZJX1_BRAFL;Putative uncharacterized protein
CCHX10410	s:Q5BK22;GTP-binding protein 8		CAFF437	t:tr|C3ZIT8|C3ZIT8_BRAFL;Putative uncharacterized protein
CCHX10424	s:Q58DA6;UDP-galactose translocator		CAFC1140	t:tr|C3ZHY1|C3ZHY1_BRAFL;Putative uncharacterized protein
CCHX5530	s:Q55A00;Probable sphingosine-1-phosphate phosphatase		CAFB2087	t:tr|C3ZHX0|C3ZHX0_BRAFL;Putative uncharacterized protein
CCHX13352	s:Q54CI5;DPH4 homolog		CCHX7170	t:tr|C3ZHH9|C3ZHH9_BRAFL;Putative uncharacterized protein
CCHX4148	s:Q501I9;Disrupted in renal carcinoma protein 2 homolog		CCHX8230	t:tr|C3ZH55|C3ZH55_BRAFL;Putative uncharacterized protein
AOKG1907	s:Q4QRK0;Methionine aminopeptidase 1		CAOH940	t:tr|C3ZG42|C3ZG42_BRAFL;Putative uncharacterized protein
CCHX2090	s:Q497B2;Transmembrane protein 45B		CAFC563	t:tr|C3ZG35|C3ZG35_BRAFL;Putative uncharacterized protein
CCHX9775	s:Q3SYV5;Tetraspanin-33		CAFF450	t:tr|C3ZE46|C3ZE46_BRAFL;Putative uncharacterized protein
AOKF2089	s:Q37556;NADH-ubiquinone oxidoreductase chain 1		CAFC776	t:tr|C3ZE46|C3ZE46_BRAFL;Putative uncharacterized protein
AOKF388	s:Q35101;Cytochrome c oxidase subunit 1		CCHX6694	t:tr|C3ZE11|C3ZE11_BRAFL;Putative uncharacterized protein (Fragment)
AOKG1782	s:Q35099;NADH-ubiquinone oxidoreductase chain 5		CAFB2258	t:tr|C3ZDP3|C3ZDP3_BRAFL;Putative uncharacterized protein
CCHX6930	s:Q32L63;Vacuolar protein sorting-associated protein VTA1 homolog		CAFB2124	t:tr|C3ZD42|C3ZD42_BRAFL;Putative uncharacterized protein
CCHX1553	s:Q28ES4;Solute carrier family 22 member 15-like		CCHX11213	t:tr|C3ZD03|C3ZD03_BRAFL;Putative uncharacterized protein
CCHX11385	s:Q15696;U2 small nuclear ribonucleoprotein auxiliary factor 35 kDa subunit-related protein 2		CAFB2273	t:tr|C3ZC84|C3ZC84_BRAFL;Putative uncharacterized protein
CCHX13591	s:Q07217;Cholesterol side-chain cleavage enzyme, mitochondrial		CCHX6118	t:tr|C3ZBM2|C3ZBM2_BRAFL;Putative uncharacterized protein
CAFC478	s:Q05090;Kinesin light chain		CAFB2285	t:tr|C3ZB47|C3ZB47_BRAFL;Putative uncharacterized protein
CCHX11015	s:Q01528;Hemagglutinin/amebocyte aggregation factor		CAFB2604	t:tr|C3ZB18|C3ZB18_BRAFL;Putative uncharacterized protein
CCHX10571	s:P98088;Mucin-5AC (Fragments)		CAFC886	t:tr|C3ZAE0|C3ZAE0_BRAFL;Putative uncharacterized protein
CCHX1911	s:P81274;G-protein-signaling modulator 2		CAFC848	t:tr|C3ZA38|C3ZA38_BRAFL;Putative uncharacterized protein
CCHX13764	s:P75261;UPF0134 protein MPN_137		AOKF693	t:tr|C3ZA13|C3ZA13_BRAFL;Putative uncharacterized protein
CCHX8603	s:P70195;Proteasome subunit beta type-7		CAFC2182	t:tr|C3Z9I7|C3Z9I7_BRAFL;Putative uncharacterized protein
CCHX6960	s:P64708;Uncharacterized glycosyltransferase Mb0496		CCHX10882	t:tr|C3Z9G0|C3Z9G0_BRAFL;Putative uncharacterized protein
CAFC1969	s:P62580;Chloramphenicol acetyltransferase		CCHX6133	t:tr|C3Z9G0|C3Z9G0_BRAFL;Putative uncharacterized protein
CAOI889	s:P62580;Chloramphenicol acetyltransferase		CAFC459	t:tr|C3Z9B6|C3Z9B6_BRAFL;Putative uncharacterized protein
CCHX3100	s:P61963;DDB1- and CUL4-associated factor 7		CAFB2197	t:tr|C3Z8Q7|C3Z8Q7_BRAFL;Putative uncharacterized protein
CCHX17146	s:P51974;Paired box protein Pax-8		CAFC921	t:tr|C3Z884|C3Z884_BRAFL;Putative uncharacterized protein (Fragment)
CCHX10976	s:P49614;Beta-hexosaminidase subunit beta		CAFB2138	t:tr|C3Z827|C3Z827_BRAFL;Putative uncharacterized protein
CCHX16701	s:P27657;Pancreatic triacylglycerol lipase		CCHX6168	t:tr|C3Z7W2|C3Z7W2_BRAFL;Putative uncharacterized protein
CCHX2144	s:P24785;Dosage compensation regulator		CCHX6824	t:tr|C3Z7W2|C3Z7W2_BRAFL;Putative uncharacterized protein
CCHX5354	s:P23508;Colorectal mutant cancer protein		CAFC491	t:tr|C3Z6S0|C3Z6S0_BRAFL;Putative uncharacterized protein
CAOI494	s:P22843;Histone H3		CAFC892	t:tr|C3Z6R9|C3Z6R9_BRAFL;Putative uncharacterized protein
CCHX14552	s:P18652;Ribosomal protein S6 kinase 2 alpha		CAFC877	t:tr|C3Z6G4|C3Z6G4_BRAFL;Putative uncharacterized protein
CCHX8457	s:P17078;60S ribosomal protein L35		CAWS916	t:tr|C3Z553|C3Z553_BRAFL;Putative uncharacterized protein
CCHX9263	s:P12387;Complement C3		CAWS784	t:tr|C3Z553|C3Z553_BRAFL;Putative uncharacterized protein
CCHX9860	s:P12107;Collagen alpha-1(XI) chain		CAFC729	t:tr|C3Z4M3|C3Z4M3_BRAFL;Putative uncharacterized protein
CCHX9324	s:P11680;Properdin		CCHX11576	t:tr|C3Z3J2|C3Z3J2_BRAFL;Putative uncharacterized protein
CCHX9393	s:P11584;Integrin beta-PS		CAFB1415	t:tr|C3Z397|C3Z397_BRAFL;Putative uncharacterized protein
CCHX5557	s:P10079;Fibropellin-1		CAFC1010	t:tr|C3Z353|C3Z353_BRAFL;Putative uncharacterized protein (Fragment)
CCHX9871	s:P08548;LINE-1 reverse transcriptase homolog		CAFC489	t:tr|C3Z2X0|C3Z2X0_BRAFL;Putative uncharacterized protein
CAFC697	s:P02567;Myosin-1		CAFF603	t:tr|C3Z1P1|C3Z1P1_BRAFL;Putative uncharacterized protein
CCHX1465	s:O97763;Epididymal secretory protein E1		CAFC520	t:tr|C3Z114|C3Z114_BRAFL;Primary amine oxidase
AOKG578	s:O95995;Growth arrest-specific protein 8		CCHX7562	t:tr|C3YZY4|C3YZY4_BRAFL;Putative uncharacterized protein
CCHX9182	s:O73930;Pterin-4-alpha-carbinolamine dehydratase		CAFC1127	t:tr|C3YZ54|C3YZ54_BRAFL;Putative uncharacterized protein
CCHX5637	s:O70624;Myocilin		CAFC748	t:tr|C3YYC0|C3YYC0_BRAFL;Putative uncharacterized protein
CCHX12423	s:O64411;Polyamine oxidase		CCHX12195	t:tr|C3YY60|C3YY60_BRAFL;Putative uncharacterized protein
AOKG543	s:O47498;NADH-ubiquinone oxidoreductase chain 6		CCHX4583	t:tr|C3YY60|C3YY60_BRAFL;Putative uncharacterized protein
AOKF1719	s:O47497;NADH-ubiquinone oxidoreductase chain 4		CCHX3741	t:tr|C3YY28|C3YY28_BRAFL;Putative uncharacterized protein
CAOH1033	s:O47497;NADH-ubiquinone oxidoreductase chain 4		CAFC1025	t:tr|C3YXS6|C3YXS6_BRAFL;Putative uncharacterized protein
CAOG501	s:O47497;NADH-ubiquinone oxidoreductase chain 4		CAFF640	t:tr|C3YXN9|C3YXN9_BRAFL;Putative uncharacterized protein
AOKF631	s:O47496;Cytochrome c oxidase subunit 2		CCHX4343	t:tr|C3YXD3|C3YXD3_BRAFL;Putative uncharacterized protein
AOKF1557	s:O47491;Cytochrome c oxidase subunit 3		CAOI2421	t:tr|C3YX48|C3YX48_BRAFL;Putative uncharacterized protein
CCHX14486	s:O44252;Protein rolling stone		CAFC1029	t:tr|C3YX42|C3YX42_BRAFL;Putative uncharacterized protein (Fragment)
AOKG1807	s:O43679;LIM domain-binding protein 2		CAFF427	t:tr|C3YV88|C3YV88_BRAFL;Putative uncharacterized protein
CCHX1101	s:O35453;Serine protease hepsin		CCHX12918	t:tr|C3YUS8|C3YUS8_BRAFL;Putative uncharacterized protein
CCHX14488	s:O08815;STE20-like serine/threonine-protein kinase		CAFC784	t:tr|C3YUG9|C3YUG9_BRAFL;Putative uncharacterized protein
CCHX9796	s:B5KFD7;Growth factor receptor-bound protein 10		CAFF637	t:tr|C3YTF8|C3YTF8_BRAFL;Putative uncharacterized protein
AOKF1760	s:A6H619;PHD and RING finger domain-containing protein 1		CAFB2159	t:tr|C3YTB5|C3YTB5_BRAFL;Putative uncharacterized protein (Fragment)
CCHX5224	s:A5PK13;Leucine-rich repeat-containing protein 8C		CAFC1019	t:tr|C3YS43|C3YS43_BRAFL;Putative uncharacterized protein
CCHX13218	s:A5D7J1;UPF0631 protein HSD24 homolog		CAFC436	t:tr|C3YS03|C3YS03_BRAFL;Putative uncharacterized protein
CCHX10911	nr:XP_791277;PREDICTED: hypothetical protein ref|XP_001187925.1| PREDICTED: hypothetical protein		CAFC423	t:tr|C3YR60|C3YR60_BRAFL;Putative uncharacterized protein
CAOI690	nr:XP_002158153;PREDICTED: similar to polyprotein, partial		CAFF420	t:tr|C3YP10|C3YP10_BRAFL;Putative uncharacterized protein
CCHX14093	nr:XP_002156977;PREDICTED: hypothetical protein		CAFC969	t:tr|C3YNZ6|C3YNZ6_BRAFL;Putative uncharacterized protein
CAFB1231	-		CCHX6766	t:tr|C3YN54|C3YN54_BRAFL;Putative uncharacterized protein (Fragment)
CAOH2319	-		CAFC1111	t:tr|C3YMN1|C3YMN1_BRAFL;Putative uncharacterized protein
CAOI2657	-		CAFB2254	t:tr|C3YLP2|C3YLP2_BRAFL;Putative uncharacterized protein
CCHX897	-		CCHX14647	t:tr|C3YLI8|C3YLI8_BRAFL;Putative uncharacterized protein
CCHX6729	-		CCHX5792	t:tr|C3YLI7|C3YLI7_BRAFL;Putative uncharacterized protein
CCHX11018	-		CCHX14828	t:tr|C3YLI7|C3YLI7_BRAFL;Putative uncharacterized protein
CAFB1356	-		CCHX12118	t:tr|C3YL60|C3YL60_BRAFL;Putative uncharacterized protein
CAFB1250	-		CCHX5298	t:tr|C3YL60|C3YL60_BRAFL;Putative uncharacterized protein
CAFB1363	-		CCHX5116	t:tr|C3YL50|C3YL50_BRAFL;Putative uncharacterized protein
CAFB1394	-		CAFC887	t:tr|C3YKC6|C3YKC6_BRAFL;Putative uncharacterized protein (Fragment)
CAFB2090	-		CCHX11044	t:tr|C3YKB5|C3YKB5_BRAFL;Putative uncharacterized protein
CAFC2204	-		AOKF1171	t:tr|C3YKB5|C3YKB5_BRAFL;Putative uncharacterized protein
CAFC2079	-		CCHX16683	t:tr|C3YKB5|C3YKB5_BRAFL;Putative uncharacterized protein
CAFB1990	-		AOKG1214	t:tr|C3YKB5|C3YKB5_BRAFL;Putative uncharacterized protein
CAWS476	-		CCHX3714	t:tr|C3YJF1|C3YJF1_BRAFL;Putative uncharacterized protein
CCHX1909	-		CAFC1124	t:tr|C3YJB3|C3YJB3_BRAFL;Putative uncharacterized protein
CCHX5424	-		AOKF1689	t:tr|C3YJ98|C3YJ98_BRAFL;Putative uncharacterized protein
CCHX8997	-		CAFC858	t:tr|C3YIT1|C3YIT1_BRAFL;Putative uncharacterized protein
CCHX13821	-		CAFC488	t:tr|C3YIS7|C3YIS7_BRAFL;Putative uncharacterized protein
CAFB1280	-		CCHX14997	t:tr|C3YIE5|C3YIE5_BRAFL;Putative uncharacterized protein
CAFF540	-		CCHX9285	t:tr|C3YIC8|C3YIC8_BRAFL;Putative uncharacterized protein
CAOH633	-		CAFC509	t:tr|C3YI27|C3YI27_BRAFL;Putative uncharacterized protein
CAWS1400	-		CAFF622	t:tr|C3YHW3|C3YHW3_BRAFL;Putative uncharacterized protein (Fragment)
CCHX1846	-		CCHX1206	t:tr|C3YHV5|C3YHV5_BRAFL;Putative uncharacterized protein
CCHX2996	-		CCHX847	t:tr|C3YHV5|C3YHV5_BRAFL;Putative uncharacterized protein
CCHX2914	-		CAFB2143	t:tr|C3YHE2|C3YHE2_BRAFL;Putative uncharacterized protein
CCHX8904	-		CAFF790	t:tr|C3YGJ5|C3YGJ5_BRAFL;Putative uncharacterized protein
CAFC598	-		CCHX1143	t:tr|C3YFE4|C3YFE4_BRAFL;Putative uncharacterized protein
CAFB1522	-		CCHX10949	t:tr|C3YCV2|C3YCV2_BRAFL;Putative uncharacterized protein
CAOH649	-		CAFC1038	t:tr|C3YC48|C3YC48_BRAFL;Putative uncharacterized protein
CCHX1737	-		CCHX3369	t:tr|C3YC00|C3YC00_BRAFL;Putative uncharacterized protein
CCHX3968	-		CCHX15466	t:tr|C3YBZ2|C3YBZ2_BRAFL;Putative uncharacterized protein
CCHX9443	-		CAFC515	t:tr|C3YBL3|C3YBL3_BRAFL;Putative uncharacterized protein
CCHX10696	-		CCHX5043	t:tr|C3YB88|C3YB88_BRAFL;Putative uncharacterized protein
CCHX11569	-		CAFC397	t:tr|C3YAV1|C3YAV1_BRAFL;Putative uncharacterized protein (Fragment)
CCHX15271	-		CCHX11872	t:tr|C3YAF6|C3YAF6_BRAFL;Putative uncharacterized protein
CCHX16171	-		CCHX3116	t:tr|C3YAF5|C3YAF5_BRAFL;Putative uncharacterized protein
CAFB2623	-		CCHX11931	t:tr|C3YA96|C3YA96_BRAFL;Putative uncharacterized protein
CAOG1062	-		CAFB2085	t:tr|C3YA06|C3YA06_BRAFL;Putative uncharacterized protein
CAOH1068	-		CAFB2057	t:tr|C3Y9N6|C3Y9N6_BRAFL;Putative uncharacterized protein
CAOH729	-		CCHX7035	t:tr|C3Y9A8|C3Y9A8_BRAFL;Putative uncharacterized protein
CAOH605	-		CAFB2280	t:tr|C3Y931|C3Y931_BRAFL;Putative uncharacterized protein
CAOI422	-		AOKG528	t:tr|C3Y8S9|C3Y8S9_BRAFL;Putative uncharacterized protein
CCHX3350	-		CAFC863	t:tr|C3Y7V4|C3Y7V4_BRAFL;Putative uncharacterized protein
CCHX6739	-		AOKF1168	t:tr|C3Y7L2|C3Y7L2_BRAFL;Putative uncharacterized protein
CCHX7369	-		CAFC896	t:tr|C3Y7B9|C3Y7B9_BRAFL;Putative uncharacterized protein
CCHX8201	-		CAFC568	t:tr|C3Y6X6|C3Y6X6_BRAFL;Putative uncharacterized protein
CCHX10604	-		CAFB2075	t:tr|C3Y6X6|C3Y6X6_BRAFL;Putative uncharacterized protein
CCHX11633	-		CAFB2144	t:tr|C3Y5Z5|C3Y5Z5_BRAFL;Putative uncharacterized protein
CAFC2261	-		AOKF1854	t:tr|C3Y5X5|C3Y5X5_BRAFL;Putative uncharacterized protein
CAFC2280	-		CCHX2012	t:tr|C3Y5U4|C3Y5U4_BRAFL;Putative uncharacterized protein
CAFC2179	-		CCHX8186	t:tr|C3Y5U1|C3Y5U1_BRAFL;Putative uncharacterized protein
CAOH1097	-		CCHX10358	t:tr|C3Y5U1|C3Y5U1_BRAFL;Putative uncharacterized protein
CAOH2526	-		CCHX11997	t:tr|C3Y4L8|C3Y4L8_BRAFL;Putative uncharacterized protein
CCHX1229	-		CAFB2181	t:tr|C3Y4I4|C3Y4I4_BRAFL;Putative uncharacterized protein
CCHX1129	-		CCHX3792	t:tr|C3Y4H5|C3Y4H5_BRAFL;Putative uncharacterized protein
CCHX5328	-		CAFF598	t:tr|C3Y4A6|C3Y4A6_BRAFL;Putative uncharacterized protein (Fragment)
CCHX5401	-		CAFC448	t:tr|C3Y408|C3Y408_BRAFL;Putative uncharacterized protein
CCHX12816	-		CCHX9783	t:tr|C3Y3R3|C3Y3R3_BRAFL;Putative uncharacterized protein
CCHX12822	-		CCHX12288	t:tr|C3Y3R3|C3Y3R3_BRAFL;Putative uncharacterized protein
CCHX13124	-		CAFF559	t:tr|C3Y3M1|C3Y3M1_BRAFL;Putative uncharacterized protein
CCHX14464	-		CCHX1041	t:tr|C3Y3H4|C3Y3H4_BRAFL;Putative uncharacterized protein
CCHX15097	-		CCHX16816	t:tr|C3Y2X9|C3Y2X9_BRAFL;Putative uncharacterized protein
CCHX17044	-		CAFC627	t:tr|C3Y2T4|C3Y2T4_BRAFL;Putative uncharacterized protein
AOKF881	-		CAWS1292	t:tr|C3Y1Y2|C3Y1Y2_BRAFL;Putative uncharacterized protein
CAFC2233	-		CAFB2192	t:tr|C3Y0Z1|C3Y0Z1_BRAFL;Putative uncharacterized protein
CAFC2063	-		CAFF614	t:tr|C3Y0Y9|C3Y0Y9_BRAFL;Putative uncharacterized protein
CAFF2388	-		CCHX15634	t:tr|C3XZE2|C3XZE2_BRAFL;Putative uncharacterized protein
CAFB2199	-		CAFC702	t:tr|C3XYB4|C3XYB4_BRAFL;Putative uncharacterized protein
CAFC428	-		CAFC1055	t:tr|C3XY26|C3XY26_BRAFL;Putative uncharacterized protein
CAFF2482	-		CAFF485	t:tr|C3XXL8|C3XXL8_BRAFL;Putative uncharacterized protein
CAOH2143	-		CAFC470	t:tr|C3XXC0|C3XXC0_BRAFL;Putative uncharacterized protein
CAOI2526	-		CAFB2267	t:tr|C3XWN0|C3XWN0_BRAFL;Putative uncharacterized protein
CCHX1380	-		CAFB2243	t:tr|C3XWM5|C3XWM5_BRAFL;Putative uncharacterized protein
CCHX7221	-		CCHX11025	t:tr|C3XWE7|C3XWE7_BRAFL;Putative uncharacterized protein
CAFC830	-		CAFF511	t:tr|C3XW52|C3XW52_BRAFL;Putative uncharacterized protein
CAFC581	-		CCHX6181	t:tr|C3XVZ6|C3XVZ6_BRAFL;Putative uncharacterized protein
CAFC2192	-		CAFB2284	t:tr|C3XVU1|C3XVU1_BRAFL;Putative uncharacterized protein
CAOI2371	-		CAFC987	t:tr|C3XVJ3|C3XVJ3_BRAFL;Putative uncharacterized protein
CAOI989	-		CAFC590	t:tr|C3XV77|C3XV77_BRAFL;Putative uncharacterized protein
CAOI2140	-		CAFF552	t:tr|C3XV47|C3XV47_BRAFL;Putative uncharacterized protein
CAOI788	-		CCHX1300	t:tr|C3XUU4|C3XUU4_BRAFL;Putative uncharacterized protein
CAOI2521	-		CAFF650	t:tr|C3XUH9|C3XUH9_BRAFL;Putative uncharacterized protein (Fragment)
CCHX2875	-		CAFC1119	t:tr|C3XUH9|C3XUH9_BRAFL;Putative uncharacterized protein (Fragment)
CCHX4263	-		CCHX13955	t:tr|C3XUG3|C3XUG3_BRAFL;Putative uncharacterized protein
CCHX12326	-		CAFB1950	t:tr|C3XTU3|C3XTU3_BRAFL;Putative uncharacterized protein (Fragment)
CCHX15104	-		CAFB2282	t:tr|C3XSY4|C3XSY4_BRAFL;Putative uncharacterized protein
AOKF510	-		CAFB2275	t:tr|C3XSK4|C3XSK4_BRAFL;Putative uncharacterized protein
CAFF2564	-		CAOH888	t:tr|C3XSH5|C3XSH5_BRAFL;Putative uncharacterized protein
CAOH524	-		CAFB1977	t:tr|C3XSF2|C3XSF2_BRAFL;Putative uncharacterized protein (Fragment)
CAOH2179	-		CAFC1017	t:tr|C3XRJ4|C3XRJ4_BRAFL;Putative uncharacterized protein (Fragment)
CAOH554	-		CCHX14029	t:tr|C3XQH6|C3XQH6_BRAFL;Putative uncharacterized protein
CAOI1039	-		CCHX11094	t:tr|C3XPF3|C3XPF3_BRAFL;Putative uncharacterized protein
CAWS1425	-		CAWS1449	t:tr|C1IS25|C1IS25_CARBN;Myosin-like antigen (Fragment)
CCHX2845	-		CCHX14081	t:tr|C1BYL0|C1BYL0_ESOLU;FRA10AC1 homolog
CCHX7200	-		CAOI941	t:tr|C0QAX4|C0QAX4_DESAH;Putative uncharacterized protein
CCHX9693	-		CCHX948	t:tr|C0HBR4|C0HBR4_SALSA;Endonuclease domain-containing 1 protein
CCHX9333	-		CCHX14431	t:tr|C0H692|C0H692_ACRMI;Small cysteine-rich protein 3
CCHX8952	-		CCHX10674	t:tr|C0H692|C0H692_ACRMI;Small cysteine-rich protein 3
CCHX8919	-		CCHX8951	t:tr|C0H691|C0H691_ACRMI;Small cysteine-rich protein 2
CCHX10034	-		CCHX5267	t:tr|C0H691|C0H691_ACRMI;Small cysteine-rich protein 2
CCHX11801	-		CCHX3983	t:tr|C0H691|C0H691_ACRMI;Small cysteine-rich protein 2
CCHX16503	-		CCHX16663	t:tr|B9JLE6|B9JLE6_AGRRK;Putative uncharacterized protein
CCHX16184	-		AOKG1270	t:tr|B9DJQ9|B9DJQ9_STACT;Truncated protein, similar to cell wall surface anchor family protein (Fragment 1)
AOKG388	-		CCHX2149	t:tr|B8LDE7|B8LDE7_THAPS;Predicted protein (Fragment)
CAFC554	-		AOKF998	t:tr|B8FE88|B8FE88_DESAA;Putative uncharacterized protein
CAFF671	-		CCHX16593	t:tr|B8C5T8|B8C5T8_THAPS;Trypsin-like serine protease (Fragment)
CAFC866	-		CCHX16325	t:tr|B7UCF9|B7UCF9_SCYSE;Vitelline membrane outer layer 1-like protein
CAFC1021	-		CAFB1400	t:tr|B7T147|B7T147_ACRMI;Putative uncharacterized protein
CAOH2509	-		CAFB1291	t:tr|B7T147|B7T147_ACRMI;Putative uncharacterized protein
CAOI2180	-		CAOG837	t:tr|B7T147|B7T147_ACRMI;Putative uncharacterized protein
CAWS1586	-		CCHX6769	t:tr|B7T145|B7T145_ACRMI;Putative uncharacterized protein
CCHX11348	-		CCHX8888	t:tr|B7T145|B7T145_ACRMI;Putative uncharacterized protein
CCHX12640	-		CAOG623	t:tr|B7T145|B7T145_ACRMI;Putative uncharacterized protein
CCHX13331	-		CAFB1362	t:tr|B7T145|B7T145_ACRMI;Putative uncharacterized protein
CCHX13665	-		AOKF1201	t:tr|B7T145|B7T145_ACRMI;Putative uncharacterized protein
CAFB1613	-		CAOG966	t:tr|B7T144|B7T144_ACRMI;Putative uncharacterized protein
CAOH433	-		CCHX6733	t:tr|B7T140|B7T140_ACRMI;Putative uncharacterized protein
CAWS980	-		CCHX1275	t:tr|B7T139|B7T139_ACRMI;Putative uncharacterized protein
CAWS1650	-		CCHX17173	t:tr|B7T138|B7T138_ACRMI;Putative uncharacterized protein
CCHX5361	-		CCHX2896	t:tr|B7QJJ3|B7QJJ3_IXOSC;Putative uncharacterized protein
AOKF1538	-		CCHX16345	t:tr|B7QI93|B7QI93_IXOSC;Putative uncharacterized protein (Fragment)
CAFB1425	-		CCHX8853	t:tr|B7PZV3|B7PZV3_IXOSC;Putative uncharacterized protein (Fragment)
CAFF752	-		CCHX13979	t:tr|B7PVJ4|B7PVJ4_IXOSC;Putative uncharacterized protein
CAFC845	-		CCHX8763	t:tr|B7PQG1|B7PQG1_IXOSC;Putative uncharacterized protein (Fragment)
CAOI2052	-		CCHX16631	t:tr|B7PQG1|B7PQG1_IXOSC;Putative uncharacterized protein (Fragment)
CAOI2570	-		CCHX6071	t:tr|B7PFI2|B7PFI2_IXOSC;Putative uncharacterized protein
CAWS1337	-		CCHX15006	t:tr|B7PAD9|B7PAD9_IXOSC;Putative uncharacterized protein
CCHX2103	-		CCHX3226	t:tr|B7PAD9|B7PAD9_IXOSC;Putative uncharacterized protein
CCHX2312	-		CCHX1917	t:tr|B7GB73|B7GB73_PHATR;FeS assembly protein suf
CCHX5097	-		CCHX14256	t:tr|B7G8P6|B7G8P6_PHATR;Predicted protein
CCHX7604	-		CCHX13716	t:tr|B7FV43|B7FV43_PHATR;Predicted protein
CCHX13249	-		CAOH420	t:tr|B6SCR5|B6SCR5_9CNID;BMP2/4 (Fragment)
CAOH532	-		CCHX13596	t:tr|B6KAM9|B6KAM9_TOXGO;Putative uncharacterized protein
CCHX1109	-		CAFF2387	t:tr|B6FNX2|B6FNX2_9CLOT;Putative uncharacterized protein
CAFC2037	-		CAWS789	t:tr|B6FNX2|B6FNX2_9CLOT;Putative uncharacterized protein
CCHX8268	-		CCHX14955	t:tr|B5Y3F2|B5Y3F2_PHATR;Predicted protein
CAFB1828	-		CCHX2945	t:tr|B5XC29|B5XC29_SALSA;Cancer-up-regulated gene 2 protein
CAOH2131	-		CCHX10457	t:tr|B5JVQ5|B5JVQ5_9GAMM;Putative hydrolase of the alpha/beta fold superfamily
CAOI538	-		CCHX4563	t:tr|B5GZJ3|B5GZJ3_STRCL;Putative uncharacterized protein
CAOH2328	-		CCHX5038	t:tr|B5D5P2|B5D5P2_AREMA;Alanopine dehydrogenase
CCHX9509	-		CCHX8241	t:tr|B4ZYT2|B4ZYT2_ACRMI;SoxF
CAOI842	-		CCHX9113	t:tr|B4ZYT2|B4ZYT2_ACRMI;SoxF
CCHX4513	-		CAOI2556	t:tr|B4ZYT0|B4ZYT0_ACRMI;SoxC
CCHX9653	-		CCHX4702	t:tr|B4ZYS7|B4ZYS7_ACRMI;SoxB1
CCHX9803	-		AOKF1116	t:tr|B4YFB4|B4YFB4_ACRPL;Cytochrome P450 74A
CCHX4834	-		CAOH2432	t:tr|B4YFB4|B4YFB4_ACRPL;Cytochrome P450 74A
CCHX7058	-		CCHX1432	t:tr|B4YFB4|B4YFB4_ACRPL;Cytochrome P450 74A
CCHX12211	-		CCHX5850	t:tr|B4WAQ1|B4WAQ1_9CAUL;Putative uncharacterized protein
CCHX15556	-		CCHX13908	t:tr|B4MWK0|B4MWK0_DROWI;GK14823
CAOG1014	-		CAOI2590	t:tr|B4DZ93|B4DZ93_HUMAN;cDNA FLJ60984, highly similar to Deleted in lung and esophageal cancer protein1
CAWS1177	-		CAOG606	t:tr|B3VMK3|B3VMK3_ACRMI;Triglyceride lipase
CCHX2816	-		CAWS1140	t:tr|B3SDD1|B3SDD1_TRIAD;Predicted protein
CCHX5294	-		CAFB1812	t:tr|B3S8Z1|B3S8Z1_TRIAD;Putative uncharacterized protein
CCHX11551	-		AOKG2290	t:tr|B3S8R3|B3S8R3_TRIAD;Predicted protein
CCHX12157	-		CAOH756	t:tr|B3S3Y9|B3S3Y9_TRIAD;Putative uncharacterized protein
CCHX12768	-		CCHX13089	t:tr|B3S1T7|B3S1T7_TRIAD;Putative uncharacterized protein
CCHX12039	-		CAWS1234	t:tr|B3RY39|B3RY39_TRIAD;Putative uncharacterized protein
CCHX15804	-		CCHX4736	t:tr|B3RXS8|B3RXS8_TRIAD;Putative uncharacterized protein
CCHX1931	-		CCHX11880	t:tr|B3RX64|B3RX64_TRIAD;Putative uncharacterized protein
CCHX10063	-		CCHX9334	t:tr|B3RTL6|B3RTL6_TRIAD;Predicted protein
CCHX13157	-		AOKG629	t:tr|B3RTA4|B3RTA4_TRIAD;Expressed protein
CCHX2181	-		CCHX3666	t:tr|B3RTA4|B3RTA4_TRIAD;Expressed protein
CCHX2817	-		AOKF1300	t:tr|B3RQV4|B3RQV4_TRIAD;Putative uncharacterized protein
CCHX7585	-		CCHX6589	t:tr|B3RPI3|B3RPI3_TRIAD;Predicted protein
CCHX8815	-		CCHX5825	t:tr|B3RPI3|B3RPI3_TRIAD;Predicted protein
CCHX14357	-		CAOG433	t:tr|B3RJE9|B3RJE9_TRIAD;Predicted protein
CCHX14301	-		AOKG764	t:tr|B3RIA4|B3RIA4_TRIAD;Putative uncharacterized protein
CCHX17050	-		CCHX2044	t:tr|B3EJ01|B3EJ01_CHLPB;Phosphatidylserine decarboxylase-related
CAFB2392	-		CCHX4268	t:tr|B0ZZ78|B0ZZ78_9CNID;Cyano fluorescent protein (Fragment)
CAFC1078	-		CCHX5358	t:tr|B0ZZ78|B0ZZ78_9CNID;Cyano fluorescent protein (Fragment)
CAFF638	-		CCHX5594	t:tr|B0ZZ78|B0ZZ78_9CNID;Cyano fluorescent protein (Fragment)
CAOH1101	-		AOKG1959	t:tr|B0WSK5|B0WSK5_CULQU;GLP_748_1200_211 (Fragment)
CCHX3274	-		CCHX1936	t:tr|B0VZU4|B0VZU4_CULQU;Putative uncharacterized protein
CCHX8213	-		CCHX9143	t:tr|B0R0P0|B0R0P0_DANRE;Novel protein
CCHX9878	-		CCHX5079	t:tr|B0EVY5|B0EVY5_ACRMI;Cryptochrome CRY2 (Fragment)
CCHX10734	-		CCHX13432	t:tr|A9VAM4|A9VAM4_MONBE;Predicted protein
CCHX11541	-		CAWS750	t:tr|A9UZ50|A9UZ50_MONBE;Predicted protein
CCHX5532	-		CCHX2116	t:tr|A9UIA7|A9UIA7_NEMVE;Hedgling (Fragment)
CCHX5432	-		CCHX11887	t:tr|A9NLH1|A9NLH1_PICSI;Putative uncharacterized protein
CCHX6066	-		AOKF2130	t:tr|A9JR74|A9JR74_DANRE;Pom121 protein (Fragment)
CCHX12911	-		CCHX1251	t:tr|A9AIH1|A9AIH1_BURM1;Putative uncharacterized protein
CCHX14111	-		CCHX6570	t:tr|A8ZML7|A8ZML7_ACAM1;Putative uncharacterized protein
CCHX14131	-		CCHX15593	t:tr|A8ZML7|A8ZML7_ACAM1;Putative uncharacterized protein
CCHX13771	-		CCHX8437	t:tr|A8ZML6|A8ZML6_ACAM1;Putative uncharacterized protein
CCHX15049	-		CAOI2640	t:tr|A8XU01|A8XU01_CAEBR;Putative uncharacterized protein (Fragment)
CCHX17007	-		CAOI513	t:tr|A8XEM7|A8XEM7_CAEBR;Putative uncharacterized protein
CAOH1007	-		AOKF521	t:tr|A8QHR8|A8QHR8_BRUMA;Putative uncharacterized protein (Fragment)
CAOH1102	-		AOKF2291	t:tr|A8PJZ7|A8PJZ7_BRUMA;rRNA promoter binding protein, putative
CCHX1830	-		AOKF575	t:tr|A8PJZ7|A8PJZ7_BRUMA;rRNA promoter binding protein, putative
CCHX1758	-		CCHX1088	t:tr|A8P6U5|A8P6U5_BRUMA;Putative uncharacterized protein (Fragment)
CCHX7329	-		CAOG583	t:tr|A8NVW7|A8NVW7_BRUMA;Putative uncharacterized protein
CCHX9398	-		CAWS685	t:tr|A8NFC5|A8NFC5_BRUMA;rRNA promoter binding protein, putative (Fragment)
CCHX9392	-		CAOH2640	t:tr|A8KC48|A8KC48_DANRE;Zgc:174680 protein
CCHX10001	-		CCHX6743	t:tr|A8J1Z9|A8J1Z9_CHLRE;Predicted protein
CCHX12177	-		CCHX13849	t:tr|A8IPU0|A8IPU0_CHLRE;Predicted protein
CCHX13632	-		CAOG449	t:tr|A8DWT2|A8DWT2_NEMVE;Predicted protein (Fragment)
CCHX14313	-		CAOI1080	t:tr|A8DW18|A8DW18_NEMVE;Predicted protein
CAFC741	-		CCHX9225	t:tr|A8DVF9|A8DVF9_NEMVE;Predicted protein (Fragment)
CCHX3006	-		CCHX1770	t:tr|A8DV07|A8DV07_NEMVE;Predicted protein (Fragment)
CCHX5693	-		CCHX8537	t:tr|A8DUQ6|A8DUQ6_NEMVE;Predicted protein
CCHX11863	-		CCHX8067	t:tr|A8C9L9|A8C9L9_9CNID;Beta gamma crystallin isoform 9
CAFC2219	-		CCHX8884	t:tr|A8C9L9|A8C9L9_9CNID;Beta gamma crystallin isoform 9
CAOI2415	-		CCHX10939	t:tr|A8C9L9|A8C9L9_9CNID;Beta gamma crystallin isoform 9
CCHX7631	-		CAOH661	t:tr|A7TB07|A7TB07_NEMVE;Predicted protein (Fragment)
CCHX5437	-		CCHX10675	t:tr|A7TA46|A7TA46_NEMVE;Predicted protein (Fragment)
CAFF2441	-		AOKF680	t:tr|A7TA17|A7TA17_NEMVE;Predicted protein (Fragment)
CAOH979	-		CCHX10740	t:tr|A7T7E6|A7T7E6_NEMVE;Predicted protein (Fragment)
CAOI705	-		CCHX9972	t:tr|A7T5X0|A7T5X0_NEMVE;Predicted protein
CCHX9915	-		AOKF658	t:tr|A7T5A5|A7T5A5_NEMVE;Predicted protein
CCHX11559	-		AOKG710	t:tr|A7T4A1|A7T4A1_NEMVE;Predicted protein
CCHX12217	-		CAFF615	t:tr|A7T387|A7T387_NEMVE;Predicted protein
CCHX16294	-		CAWS1333	t:tr|A7T2N1|A7T2N1_NEMVE;Predicted protein
CCHX16472	-		CAOH2308	t:tr|A7T2M0|A7T2M0_NEMVE;Predicted protein
CAFF1058	-		CAWS1668	t:tr|A7T2K8|A7T2K8_NEMVE;Predicted protein
CCHX12355	-		CCHX9381	t:tr|A7T2I3|A7T2I3_NEMVE;Predicted protein
CCHX10412	-		CCHX1237	t:tr|A7T2I3|A7T2I3_NEMVE;Predicted protein
CCHX11599	-		AOKF1208	t:tr|A7T280|A7T280_NEMVE;Predicted protein
CAOI481	-		CCHX10336	t:tr|A7T1Z7|A7T1Z7_NEMVE;Predicted protein
CCHX3564	-		CCHX4780	t:tr|A7T1V2|A7T1V2_NEMVE;Predicted protein
CCHX3892	-		CCHX3178	t:tr|A7T186|A7T186_NEMVE;Predicted protein
CCHX10755	-		AOKF531	t:tr|A7T153|A7T153_NEMVE;Predicted protein
CCHX14134	-		CCHX13827	t:tr|A7T0W4|A7T0W4_NEMVE;Predicted protein (Fragment)
CAOG562	-		CCHX1326	t:tr|A7T0W4|A7T0W4_NEMVE;Predicted protein (Fragment)
CAOH2227	-		CCHX944	t:tr|A7T0D2|A7T0D2_NEMVE;Predicted protein
CCHX5573	-		CCHX2247	t:tr|A7SZJ7|A7SZJ7_NEMVE;Predicted protein
CCHX9031	-		CCHX14902	t:tr|A7SZJ7|A7SZJ7_NEMVE;Predicted protein
CCHX9378	-		CAOI677	t:tr|A7SZJ7|A7SZJ7_NEMVE;Predicted protein
CCHX11567	-		CAWS1731	t:tr|A7SZH1|A7SZH1_NEMVE;Predicted protein
CCHX14921	-		AOKF751	t:tr|A7SZB9|A7SZB9_NEMVE;Predicted protein
CCHX16775	-		AOKF1811	t:tr|A7SZ64|A7SZ64_NEMVE;Predicted protein
CAFB1986	-		CCHX2880	t:tr|A7SYY1|A7SYY1_NEMVE;Predicted protein
CAWS1412	-		CCHX1892	t:tr|A7SYN4|A7SYN4_NEMVE;Predicted protein
CCHX5392	-		CAFB2007	t:tr|A7SYL1|A7SYL1_NEMVE;Predicted protein (Fragment)
CCHX10401	-		CCHX2753	t:tr|A7SYH6|A7SYH6_NEMVE;Predicted protein
CCHX13373	-		CAFC873	t:tr|A7SYG6|A7SYG6_NEMVE;Predicted protein
CCHX12405	-		CCHX14485	t:tr|A7SYD9|A7SYD9_NEMVE;Predicted protein
CAFF2555	-		CCHX6417	t:tr|A7SYD4|A7SYD4_NEMVE;Predicted protein
CCHX6419	-		CCHX6218	t:tr|A7SY04|A7SY04_NEMVE;Predicted protein
CCHX11521	-		CCHX4664	t:tr|A7SXQ0|A7SXQ0_NEMVE;Predicted protein
CCHX16796	-		CCHX8934	t:tr|A7SXP8|A7SXP8_NEMVE;Predicted protein
CCHX17092	-		CCHX15803	t:tr|A7SXL9|A7SXL9_NEMVE;Predicted protein
AOKG1577	-		CCHX15156	t:tr|A7SXL8|A7SXL8_NEMVE;Predicted protein
CAFB1381	-		CCHX5876	t:tr|A7SXH6|A7SXH6_NEMVE;Predicted protein
CCHX1525	-		CCHX16736	t:tr|A7SXH4|A7SXH4_NEMVE;Predicted protein
CCHX12683	-		CCHX15348	t:tr|A7SXF4|A7SXF4_NEMVE;Predicted protein
CAFC591	-		AOKG1763	t:tr|A7SX57|A7SX57_NEMVE;Predicted protein
CCHX7534	-		AOKF1342	t:tr|A7SWW7|A7SWW7_NEMVE;Predicted protein
CCHX11188	-		CAWS1148	t:tr|A7SWP4|A7SWP4_NEMVE;Predicted protein
CAOI2089	-		CAOH725	t:tr|A7SWE3|A7SWE3_NEMVE;Predicted protein (Fragment)
CCHX5702	-		CCHX3049	t:tr|A7SWA6|A7SWA6_NEMVE;Predicted protein
CCHX12766	-		CCHX13888	t:tr|A7SVR7|A7SVR7_NEMVE;Predicted protein
CAWS1894	-		CCHX3695	t:tr|A7SVQ6|A7SVQ6_NEMVE;Predicted protein
			CCHX5336	t:tr|A7SVQ4|A7SVQ4_NEMVE;Predicted protein
			AOKG2025	t:tr|A7SVN5|A7SVN5_NEMVE;Predicted protein
			CAOI421	t:tr|A7SVB6|A7SVB6_NEMVE;Predicted protein
			AOKG2264	t:tr|A7SUZ0|A7SUZ0_NEMVE;Predicted protein (Fragment)
			AOKF1637	t:tr|A7SUZ0|A7SUZ0_NEMVE;Predicted protein (Fragment)
			CCHX7349	t:tr|A7SUR8|A7SUR8_NEMVE;Predicted protein
			CCHX10460	t:tr|A7SUI5|A7SUI5_NEMVE;Predicted protein
			CCHX4676	t:tr|A7SUE7|A7SUE7_NEMVE;Predicted protein
			CCHX13691	t:tr|A7SU85|A7SU85_NEMVE;Predicted protein
			AOKF1615	t:tr|A7SU16|A7SU16_NEMVE;Predicted protein
			AOKF633	t:tr|A7STV8|A7STV8_NEMVE;Predicted protein
			AOKG1209	t:tr|A7STV5|A7STV5_NEMVE;Predicted protein
			CCHX9433	t:tr|A7STN0|A7STN0_NEMVE;Predicted protein (Fragment)
			AOKF2283	t:tr|A7STK2|A7STK2_NEMVE;Predicted protein
			CCHX3576	t:tr|A7ST34|A7ST34_NEMVE;Predicted protein
			CCHX6615	t:tr|A7ST00|A7ST00_NEMVE;Predicted protein
			CCHX3835	t:tr|A7SSZ4|A7SSZ4_NEMVE;Predicted protein (Fragment)
			CCHX3126	t:tr|A7SSV0|A7SSV0_NEMVE;Predicted protein
			CCHX5680	t:tr|A7SSU5|A7SSU5_NEMVE;Predicted protein
			CCHX12719	t:tr|A7SSR7|A7SSR7_NEMVE;Predicted protein
			CAOG1038	t:tr|A7SSN7|A7SSN7_NEMVE;Predicted protein (Fragment)
			CCHX8861	t:tr|A7SSH0|A7SSH0_NEMVE;Predicted protein (Fragment)
			AOKG1448	t:tr|A7SSG2|A7SSG2_NEMVE;Predicted protein
			CCHX15702	t:tr|A7SSD7|A7SSD7_NEMVE;Predicted protein
			CCHX3673	t:tr|A7SSD4|A7SSD4_NEMVE;Predicted protein (Fragment)
			CCHX3094	t:tr|A7SSA4|A7SSA4_NEMVE;Predicted protein
			CAOG651	t:tr|A7SS84|A7SS84_NEMVE;Predicted protein
			AOKG1798	t:tr|A7SS43|A7SS43_NEMVE;Predicted protein
			CAOI416	t:tr|A7SS39|A7SS39_NEMVE;Predicted protein (Fragment)
			CCHX5759	t:tr|A7SS01|A7SS01_NEMVE;Predicted protein (Fragment)
			CCHX1781	t:tr|A7SRW9|A7SRW9_NEMVE;Predicted protein
			AOKF1701	t:tr|A7SRT4|A7SRT4_NEMVE;Predicted protein
			CCHX1626	t:tr|A7SRN7|A7SRN7_NEMVE;Predicted protein
			CAWS1678	t:tr|A7SRN6|A7SRN6_NEMVE;Predicted protein
			CCHX10213	t:tr|A7SRM2|A7SRM2_NEMVE;Predicted protein
			CAOH645	t:tr|A7SRK7|A7SRK7_NEMVE;Predicted protein
			CCHX1690	t:tr|A7SRK7|A7SRK7_NEMVE;Predicted protein
			CCHX15706	t:tr|A7SRG6|A7SRG6_NEMVE;Predicted protein
			CCHX6312	t:tr|A7SRG6|A7SRG6_NEMVE;Predicted protein
			CCHX4114	t:tr|A7SRG6|A7SRG6_NEMVE;Predicted protein
			CCHX5014	t:tr|A7SRF9|A7SRF9_NEMVE;Predicted protein
			CCHX7208	t:tr|A7SRF6|A7SRF6_NEMVE;Predicted protein
			CCHX10299	t:tr|A7SRA6|A7SRA6_NEMVE;Predicted protein
			CCHX9267	t:tr|A7SR82|A7SR82_NEMVE;Predicted protein
			CCHX1963	t:tr|A7SR56|A7SR56_NEMVE;Predicted protein
			CAOI652	t:tr|A7SR09|A7SR09_NEMVE;Predicted protein
			AOKF1914	t:tr|A7SQV4|A7SQV4_NEMVE;Predicted protein (Fragment)
			CCHX13710	t:tr|A7SQN0|A7SQN0_NEMVE;Predicted protein
			CCHX6595	t:tr|A7SQH3|A7SQH3_NEMVE;Predicted protein
			AOKF1073	t:tr|A7SQE6|A7SQE6_NEMVE;Predicted protein
			CCHX12541	t:tr|A7SQD2|A7SQD2_NEMVE;Predicted protein (Fragment)
			CCHX5695	t:tr|A7SQ27|A7SQ27_NEMVE;Predicted protein
			AOKF687	t:tr|A7SPT4|A7SPT4_NEMVE;Predicted protein (Fragment)
			CCHX13405	t:tr|A7SPS4|A7SPS4_NEMVE;Predicted protein
			CCHX7358	t:tr|A7SPR6|A7SPR6_NEMVE;Predicted protein
			CCHX3318	t:tr|A7SPR6|A7SPR6_NEMVE;Predicted protein
			CCHX2163	t:tr|A7SPQ2|A7SPQ2_NEMVE;Predicted protein
			CCHX10766	t:tr|A7SPP9|A7SPP9_NEMVE;Predicted protein
			CCHX11661	t:tr|A7SPP7|A7SPP7_NEMVE;Predicted protein
			CAFC442	t:tr|A7SPN7|A7SPN7_NEMVE;Predicted protein
			CCHX3288	t:tr|A7SPN1|A7SPN1_NEMVE;Predicted protein (Fragment)
			CCHX5010	t:tr|A7SPJ3|A7SPJ3_NEMVE;Predicted protein
			CCHX4728	t:tr|A7SPF6|A7SPF6_NEMVE;Predicted protein
			CAWS955	t:tr|A7SPE5|A7SPE5_NEMVE;Predicted protein
			CCHX2559	t:tr|A7SPE0|A7SPE0_NEMVE;Predicted protein
			CCHX10950	t:tr|A7SPD0|A7SPD0_NEMVE;Predicted protein
			AOKF2127	t:tr|A7SP49|A7SP49_NEMVE;Predicted protein
			CAWS919	t:tr|A7SNU7|A7SNU7_NEMVE;Predicted protein
			CCHX1485	t:tr|A7SNF0|A7SNF0_NEMVE;Predicted protein
			CAOI574	t:tr|A7SNF0|A7SNF0_NEMVE;Predicted protein
			CCHX2310	t:tr|A7SNC4|A7SNC4_NEMVE;Predicted protein
			CCHX13748	t:tr|A7SN57|A7SN57_NEMVE;Predicted protein (Fragment)
			CAOH1151	t:tr|A7SN56|A7SN56_NEMVE;Predicted protein
			CCHX16781	t:tr|A7SMX5|A7SMX5_NEMVE;Predicted protein
			CCHX11311	t:tr|A7SMX1|A7SMX1_NEMVE;Predicted protein
			CCHX6881	t:tr|A7SMH8|A7SMH8_NEMVE;Predicted protein
			CCHX10588	t:tr|A7SMH2|A7SMH2_NEMVE;Predicted protein
			CCHX1811	t:tr|A7SMG4|A7SMG4_NEMVE;Predicted protein
			CCHX14941	t:tr|A7SMG4|A7SMG4_NEMVE;Predicted protein
			CCHX12712	t:tr|A7SMG4|A7SMG4_NEMVE;Predicted protein
			CCHX17038	t:tr|A7SMF4|A7SMF4_NEMVE;Predicted protein
			CCHX13941	t:tr|A7SM97|A7SM97_NEMVE;Predicted protein
			AOKG1870	t:tr|A7SM38|A7SM38_NEMVE;Predicted protein (Fragment)
			CCHX9109	t:tr|A7SLY6|A7SLY6_NEMVE;Predicted protein
			AOKF1125	t:tr|A7SLX7|A7SLX7_NEMVE;Predicted protein
			CAOI964	t:tr|A7SLX7|A7SLX7_NEMVE;Predicted protein
			CCHX14436	t:tr|A7SLS7|A7SLS7_NEMVE;Predicted protein
			CAOI506	t:tr|A7SLP3|A7SLP3_NEMVE;Predicted protein
			CCHX10259	t:tr|A7SLH8|A7SLH8_NEMVE;Predicted protein (Fragment)
			CCHX7596	t:tr|A7SL91|A7SL91_NEMVE;Predicted protein (Fragment)
			CAOI925	t:tr|A7SL41|A7SL41_NEMVE;Predicted protein
			CAOH603	t:tr|A7SL36|A7SL36_NEMVE;Predicted protein
			CAFF908	t:tr|A7SL35|A7SL35_NEMVE;Predicted protein
			CCHX2100	t:tr|A7SL35|A7SL35_NEMVE;Predicted protein
			CCHX14923	t:tr|A7SL34|A7SL34_NEMVE;Predicted protein
			AOKF1249	t:tr|A7SKV2|A7SKV2_NEMVE;Predicted protein
			AOKF1591	t:tr|A7SKU2|A7SKU2_NEMVE;Predicted protein
			CCHX5853	t:tr|A7SKT5|A7SKT5_NEMVE;Predicted protein
			CCHX8648	t:tr|A7SKT5|A7SKT5_NEMVE;Predicted protein
			CCHX7378	t:tr|A7SKT0|A7SKT0_NEMVE;Predicted protein
			CCHX10203	t:tr|A7SKK7|A7SKK7_NEMVE;Predicted protein (Fragment)
			CCHX12215	t:tr|A7SKF6|A7SKF6_NEMVE;Predicted protein
			CCHX11570	t:tr|A7SKF1|A7SKF1_NEMVE;Predicted protein
			AOKF2002	t:tr|A7SKE8|A7SKE8_NEMVE;Predicted protein
			CCHX6534	t:tr|A7SKA3|A7SKA3_NEMVE;Predicted protein
			CAWS1228	t:tr|A7SK47|A7SK47_NEMVE;Predicted protein
			CCHX4080	t:tr|A7SK01|A7SK01_NEMVE;Predicted protein
			CCHX3455	t:tr|A7SJR7|A7SJR7_NEMVE;Predicted protein
			CCHX12024	t:tr|A7SJD7|A7SJD7_NEMVE;Predicted protein
			CCHX6899	t:tr|A7SJB9|A7SJB9_NEMVE;Predicted protein
			CAFB2237	t:tr|A7SJB9|A7SJB9_NEMVE;Predicted protein
			CAOI666	t:tr|A7SJ97|A7SJ97_NEMVE;Predicted protein
			CCHX5188	t:tr|A7SJ86|A7SJ86_NEMVE;Predicted protein
			CCHX11774	t:tr|A7SIY4|A7SIY4_NEMVE;Predicted protein
			AOKF717	t:tr|A7SIU7|A7SIU7_NEMVE;Predicted protein
			AOKG1690	t:tr|A7SIU7|A7SIU7_NEMVE;Predicted protein
			CCHX3569	t:tr|A7SIR0|A7SIR0_NEMVE;Predicted protein
			AOKF1749	t:tr|A7SI74|A7SI74_NEMVE;Predicted protein
			CCHX3855	t:tr|A7SHU8|A7SHU8_NEMVE;Predicted protein
			CCHX13785	t:tr|A7SHQ3|A7SHQ3_NEMVE;Predicted protein
			CAOH467	t:tr|A7SHL3|A7SHL3_NEMVE;Predicted protein
			AOKG712	t:tr|A7SHG3|A7SHG3_NEMVE;Predicted protein
			CCHX11549	t:tr|A7SHG3|A7SHG3_NEMVE;Predicted protein
			CCHX9739	t:tr|A7SH51|A7SH51_NEMVE;Predicted protein
			CAWS535	t:tr|A7SH51|A7SH51_NEMVE;Predicted protein
			CAWS1914	t:tr|A7SH21|A7SH21_NEMVE;Predicted protein
			CCHX14896	t:tr|A7SH21|A7SH21_NEMVE;Predicted protein
			CAFB1186	t:tr|A7SH06|A7SH06_NEMVE;Predicted protein
			CCHX13169	t:tr|A7SGY1|A7SGY1_NEMVE;Predicted protein
			CCHX1578	t:tr|A7SGR6|A7SGR6_NEMVE;Predicted protein
			CCHX13715	t:tr|A7SGH3|A7SGH3_NEMVE;Predicted protein (Fragment)
			CCHX5059	t:tr|A7SGG2|A7SGG2_NEMVE;Predicted protein
			CCHX7107	t:tr|A7SGB3|A7SGB3_NEMVE;Predicted protein
			CCHX1716	t:tr|A7SGA9|A7SGA9_NEMVE;Predicted protein
			CCHX9310	t:tr|A7SG89|A7SG89_NEMVE;Predicted protein
			CCHX13977	t:tr|A7SG13|A7SG13_NEMVE;Predicted protein (Fragment)
			CCHX16872	t:tr|A7SFW0|A7SFW0_NEMVE;Predicted protein
			CCHX4429	t:tr|A7SFP9|A7SFP9_NEMVE;Predicted protein
			CCHX16487	t:tr|A7SFP9|A7SFP9_NEMVE;Predicted protein
			CCHX16671	t:tr|A7SFP2|A7SFP2_NEMVE;Predicted protein
			AOKF1452	t:tr|A7SFN2|A7SFN2_NEMVE;Predicted protein
			CCHX17087	t:tr|A7SF03|A7SF03_NEMVE;Predicted protein
			CAOH950	t:tr|A7SEH9|A7SEH9_NEMVE;Predicted protein
			CCHX12564	t:tr|A7SEH6|A7SEH6_NEMVE;Predicted protein
			CCHX4133	t:tr|A7SEG6|A7SEG6_NEMVE;Predicted protein
			CCHX12463	t:tr|A7SEF8|A7SEF8_NEMVE;Predicted protein
			CCHX5216	t:tr|A7SE65|A7SE65_NEMVE;Predicted protein
			AOKF1003	t:tr|A7SE63|A7SE63_NEMVE;Predicted protein
			CCHX9551	t:tr|A7SE51|A7SE51_NEMVE;Predicted protein
			CCHX1102	t:tr|A7SDY4|A7SDY4_NEMVE;Predicted protein (Fragment)
			CCHX11996	t:tr|A7SDV7|A7SDV7_NEMVE;Predicted protein
			CCHX11806	t:tr|A7SDU4|A7SDU4_NEMVE;Predicted protein
			CCHX7213	t:tr|A7SDR1|A7SDR1_NEMVE;Predicted protein
			CAFF737	t:tr|A7SDN9|A7SDN9_NEMVE;Predicted protein
			CCHX16984	t:tr|A7SDD9|A7SDD9_NEMVE;Predicted protein
			CCHX16498	t:tr|A7SDC4|A7SDC4_NEMVE;Predicted protein (Fragment)
			CCHX6059	t:tr|A7SDA7|A7SDA7_NEMVE;Predicted protein
			CCHX4680	t:tr|A7SD82|A7SD82_NEMVE;Predicted protein
			CAOH1988	t:tr|A7SD04|A7SD04_NEMVE;Predicted protein
			CCHX9614	t:tr|A7SCZ2|A7SCZ2_NEMVE;Predicted protein
			AOKF592	t:tr|A7SCY2|A7SCY2_NEMVE;Predicted protein
			CCHX4766	t:tr|A7SCX2|A7SCX2_NEMVE;Predicted protein
			CCHX6280	t:tr|A7SCX2|A7SCX2_NEMVE;Predicted protein
			CCHX7440	t:tr|A7SCQ9|A7SCQ9_NEMVE;Predicted protein
			CCHX11991	t:tr|A7SCQ2|A7SCQ2_NEMVE;Predicted protein (Fragment)
			CCHX12163	t:tr|A7SCP8|A7SCP8_NEMVE;Predicted protein
			CCHX2168	t:tr|A7SCP0|A7SCP0_NEMVE;Predicted protein
			CCHX5234	t:tr|A7SCI1|A7SCI1_NEMVE;Predicted protein
			CCHX17148	t:tr|A7SC77|A7SC77_NEMVE;Predicted protein
			AOKG1777	t:tr|A7SC69|A7SC69_NEMVE;Predicted protein
			CCHX10162	t:tr|A7SC39|A7SC39_NEMVE;Predicted protein
			CCHX5218	t:tr|A7SC20|A7SC20_NEMVE;Predicted protein
			CCHX3913	t:tr|A7SC08|A7SC08_NEMVE;Predicted protein
			CCHX3520	t:tr|A7SC00|A7SC00_NEMVE;Predicted protein
			CCHX1740	t:tr|A7SBY4|A7SBY4_NEMVE;Predicted protein
			CCHX15224	t:tr|A7SBU7|A7SBU7_NEMVE;Predicted protein
			CCHX12954	t:tr|A7SBU7|A7SBU7_NEMVE;Predicted protein
			CCHX5359	t:tr|A7SBU3|A7SBU3_NEMVE;Predicted protein
			CAOI2316	t:tr|A7SBP3|A7SBP3_NEMVE;Predicted protein
			CCHX14047	t:tr|A7SBN2|A7SBN2_NEMVE;Predicted protein
			CCHX11464	t:tr|A7SBM3|A7SBM3_NEMVE;Predicted protein
			CCHX7051	t:tr|A7SB99|A7SB99_NEMVE;Predicted protein
			CAFB1557	t:tr|A7SB74|A7SB74_NEMVE;Predicted protein (Fragment)
			CCHX5986	t:tr|A7SB72|A7SB72_NEMVE;Predicted protein
			CCHX1267	t:tr|A7SAZ5|A7SAZ5_NEMVE;Predicted protein
			CCHX9564	t:tr|A7SAX1|A7SAX1_NEMVE;Predicted protein
			CCHX14347	t:tr|A7SAX1|A7SAX1_NEMVE;Predicted protein
			CCHX8663	t:tr|A7SAR0|A7SAR0_NEMVE;Predicted protein (Fragment)
			CCHX5522	t:tr|A7SAK2|A7SAK2_NEMVE;Predicted protein
			CCHX6172	t:tr|A7SA71|A7SA71_NEMVE;Predicted protein
			CCHX14763	t:tr|A7SA48|A7SA48_NEMVE;Predicted protein
			CCHX6095	t:tr|A7SA44|A7SA44_NEMVE;Predicted protein
			CCHX6411	t:tr|A7SA44|A7SA44_NEMVE;Predicted protein
			CCHX10241	t:tr|A7SA44|A7SA44_NEMVE;Predicted protein
			CCHX13701	t:tr|A7S9Q3|A7S9Q3_NEMVE;Predicted protein
			CCHX12815	t:tr|A7S9Q3|A7S9Q3_NEMVE;Predicted protein
			CAOI796	t:tr|A7S9P2|A7S9P2_NEMVE;Predicted protein
			CCHX5139	t:tr|A7S9K3|A7S9K3_NEMVE;Predicted protein
			CCHX7227	t:tr|A7S9G9|A7S9G9_NEMVE;Predicted protein
			AOKF1829	t:tr|A7S9F4|A7S9F4_NEMVE;Predicted protein
			CCHX6052	t:tr|A7S9B5|A7S9B5_NEMVE;Predicted protein
			CCHX1952	t:tr|A7S999|A7S999_NEMVE;Predicted protein
			CCHX7271	t:tr|A7S989|A7S989_NEMVE;Predicted protein
			CCHX11236	t:tr|A7S917|A7S917_NEMVE;Predicted protein
			CCHX14680	t:tr|A7S8Z0|A7S8Z0_NEMVE;Predicted protein (Fragment)
			AOKF1307	t:tr|A7S8X3|A7S8X3_NEMVE;Predicted protein
			CCHX7092	t:tr|A7S8V4|A7S8V4_NEMVE;Predicted protein
			CCHX1988	t:tr|A7S8T6|A7S8T6_NEMVE;Predicted protein
			CCHX7628	t:tr|A7S8N1|A7S8N1_NEMVE;Predicted protein
			CCHX13830	t:tr|A7S8C5|A7S8C5_NEMVE;Predicted protein
			CCHX4775	t:tr|A7S8C3|A7S8C3_NEMVE;Predicted protein
			CCHX3531	t:tr|A7S8B2|A7S8B2_NEMVE;Predicted protein
			CAOH416	t:tr|A7S8B2|A7S8B2_NEMVE;Predicted protein
			CCHX4488	t:tr|A7S8A6|A7S8A6_NEMVE;Predicted protein
			CCHX16534	t:tr|A7S810|A7S810_NEMVE;Predicted protein
			CCHX9650	t:tr|A7S7Z6|A7S7Z6_NEMVE;Predicted protein
			CCHX13025	t:tr|A7S7Y9|A7S7Y9_NEMVE;Predicted protein
			CAOI406	t:tr|A7S7R5|A7S7R5_NEMVE;Predicted protein
			CCHX2300	t:tr|A7S7Q9|A7S7Q9_NEMVE;Predicted protein (Fragment)
			CCHX14130	t:tr|A7S7Q0|A7S7Q0_NEMVE;Predicted protein
			CCHX4495	t:tr|A7S7I0|A7S7I0_NEMVE;Predicted protein (Fragment)
			CAFB1917	t:tr|A7S7B1|A7S7B1_NEMVE;Predicted protein
			AOKG510	t:tr|A7S7A9|A7S7A9_NEMVE;Predicted protein
			CCHX3809	t:tr|A7S743|A7S743_NEMVE;Predicted protein
			CCHX1291	t:tr|A7S6X4|A7S6X4_NEMVE;Predicted protein
			AOKF1586	t:tr|A7S6V4|A7S6V4_NEMVE;Predicted protein
			CCHX1353	t:tr|A7S6V1|A7S6V1_NEMVE;Predicted protein
			CCHX14055	t:tr|A7S6U4|A7S6U4_NEMVE;Predicted protein
			CCHX7539	t:tr|A7S6E5|A7S6E5_NEMVE;Predicted protein
			CCHX3896	t:tr|A7S654|A7S654_NEMVE;Predicted protein
			CCHX5179	t:tr|A7S654|A7S654_NEMVE;Predicted protein
			CAOI805	t:tr|A7S630|A7S630_NEMVE;Predicted protein
			CCHX11891	t:tr|A7S630|A7S630_NEMVE;Predicted protein
			CCHX2145	t:tr|A7S609|A7S609_NEMVE;Predicted protein
			CCHX12092	t:tr|A7S5U4|A7S5U4_NEMVE;Predicted protein
			CCHX15256	t:tr|A7S5T7|A7S5T7_NEMVE;Predicted protein
			CAOI1023	t:tr|A7S5T2|A7S5T2_NEMVE;Predicted protein
			CAWS1750	t:tr|A7S5J1|A7S5J1_NEMVE;Predicted protein
			CCHX6285	t:tr|A7S5A6|A7S5A6_NEMVE;Predicted protein
			CAWS934	t:tr|A7S555|A7S555_NEMVE;Predicted protein
			CCHX14495	t:tr|A7S532|A7S532_NEMVE;Predicted protein
			CCHX14676	t:tr|A7S516|A7S516_NEMVE;Predicted protein
			CCHX12752	t:tr|A7S516|A7S516_NEMVE;Predicted protein
			CAOH1081	t:tr|A7S506|A7S506_NEMVE;Predicted protein
			CAFB1860	t:tr|A7S4W5|A7S4W5_NEMVE;Predicted protein
			CAOI649	t:tr|A7S4V4|A7S4V4_NEMVE;Predicted protein
			CCHX10606	t:tr|A7S4V4|A7S4V4_NEMVE;Predicted protein
			AOKF1805	t:tr|A7S4U5|A7S4U5_NEMVE;Predicted protein
			CAOH717	t:tr|A7S4T0|A7S4T0_NEMVE;Predicted protein (Fragment)
			CCHX5264	t:tr|A7S4R8|A7S4R8_NEMVE;Predicted protein
			CCHX3367	t:tr|A7S4Q8|A7S4Q8_NEMVE;Predicted protein
			CCHX8774	t:tr|A7S4L1|A7S4L1_NEMVE;Predicted protein
			CAFB2649	t:tr|A7S4E7|A7S4E7_NEMVE;Predicted protein
			CCHX5111	t:tr|A7S4C9|A7S4C9_NEMVE;Predicted protein
			CCHX6822	t:tr|A7S4B8|A7S4B8_NEMVE;Predicted protein
			CCHX3460	t:tr|A7S3S5|A7S3S5_NEMVE;Predicted protein (Fragment)
			CCHX11817	t:tr|A7S3Q5|A7S3Q5_NEMVE;Predicted protein
			CCHX7182	t:tr|A7S3K8|A7S3K8_NEMVE;Predicted protein
			CAOH2032	t:tr|A7S3K8|A7S3K8_NEMVE;Predicted protein
			CCHX1657	t:tr|A7S3G5|A7S3G5_NEMVE;Predicted protein
			CCHX10230	t:tr|A7S3G5|A7S3G5_NEMVE;Predicted protein
			CCHX4336	t:tr|A7S3G1|A7S3G1_NEMVE;Predicted protein
			CCHX5177	t:tr|A7S3D8|A7S3D8_NEMVE;Predicted protein
			CCHX14574	t:tr|A7S3D3|A7S3D3_NEMVE;Predicted protein (Fragment)
			CCHX9039	t:tr|A7S3B5|A7S3B5_NEMVE;Predicted protein
			AOKF1667	t:tr|A7S398|A7S398_NEMVE;Predicted protein
			CCHX3403	t:tr|A7S372|A7S372_NEMVE;Predicted protein
			CAOI439	t:tr|A7S372|A7S372_NEMVE;Predicted protein
			CAWS493	t:tr|A7S372|A7S372_NEMVE;Predicted protein
			CCHX13700	t:tr|A7S336|A7S336_NEMVE;Predicted protein
			AOKF1018	t:tr|A7S2X7|A7S2X7_NEMVE;Predicted protein
			CCHX3583	t:tr|A7S2W1|A7S2W1_NEMVE;Predicted protein
			CAOI400	t:tr|A7S2V8|A7S2V8_NEMVE;Predicted protein
			CAFB2226	t:tr|A7S2R3|A7S2R3_NEMVE;Predicted protein
			CCHX11415	t:tr|A7S2F6|A7S2F6_NEMVE;Predicted protein
			CCHX14665	t:tr|A7S2F4|A7S2F4_NEMVE;Predicted protein
			CCHX2655	t:tr|A7S1X3|A7S1X3_NEMVE;Predicted protein
			CCHX13772	t:tr|A7S1R4|A7S1R4_NEMVE;Predicted protein
			CCHX3927	t:tr|A7S1N8|A7S1N8_NEMVE;Predicted protein (Fragment)
			CCHX14400	t:tr|A7S1L1|A7S1L1_NEMVE;Predicted protein
			CCHX1170	t:tr|A7S1F1|A7S1F1_NEMVE;Predicted protein (Fragment)
			CCHX1876	t:tr|A7S1F1|A7S1F1_NEMVE;Predicted protein (Fragment)
			CAWS632	t:tr|A7S1C0|A7S1C0_NEMVE;Predicted protein
			AOKF619	t:tr|A7S1B3|A7S1B3_NEMVE;Predicted protein
			AOKF1855	t:tr|A7S1B3|A7S1B3_NEMVE;Predicted protein
			CCHX12950	t:tr|A7S198|A7S198_NEMVE;Predicted protein
			CAOH625	t:tr|A7S195|A7S195_NEMVE;Predicted protein
			CAOI679	t:tr|A7S179|A7S179_NEMVE;Predicted protein
			CAFF1087	t:tr|A7S150|A7S150_NEMVE;Predicted protein
			CCHX904	t:tr|A7S150|A7S150_NEMVE;Predicted protein
			CCHX4886	t:tr|A7S108|A7S108_NEMVE;Predicted protein
			CCHX12605	t:tr|A7S0X8|A7S0X8_NEMVE;Predicted protein
			CCHX10612	t:tr|A7S0T1|A7S0T1_NEMVE;Predicted protein
			CCHX6301	t:tr|A7S0R7|A7S0R7_NEMVE;Predicted protein
			CAFB1224	t:tr|A7S0P9|A7S0P9_NEMVE;Predicted protein
			AOKF608	t:tr|A7S0N5|A7S0N5_NEMVE;Predicted protein
			AOKF1664	t:tr|A7S0J5|A7S0J5_NEMVE;Predicted protein (Fragment)
			CCHX5131	t:tr|A7S0I9|A7S0I9_NEMVE;Predicted protein
			CCHX12903	t:tr|A7S0F1|A7S0F1_NEMVE;Predicted protein
			CCHX9523	t:tr|A7S0F1|A7S0F1_NEMVE;Predicted protein
			CCHX13290	t:tr|A7S0B2|A7S0B2_NEMVE;Predicted protein
			CCHX6138	t:tr|A7S008|A7S008_NEMVE;Predicted protein
			CCHX10320	t:tr|A7RZY3|A7RZY3_NEMVE;Predicted protein (Fragment)
			CCHX4266	t:tr|A7RZQ5|A7RZQ5_NEMVE;Predicted protein
			AOKF587	t:tr|A7RZK2|A7RZK2_NEMVE;Predicted protein
			CAOG649	t:tr|A7RZK2|A7RZK2_NEMVE;Predicted protein
			CCHX4258	t:tr|A7RZJ0|A7RZJ0_NEMVE;Predicted protein (Fragment)
			CCHX6224	t:tr|A7RZF2|A7RZF2_NEMVE;Predicted protein
			CAFC2049	t:tr|A7RZC6|A7RZC6_NEMVE;Predicted protein
			CCHX3334	t:tr|A7RZ49|A7RZ49_NEMVE;Predicted protein
			CCHX9097	t:tr|A7RYZ2|A7RYZ2_NEMVE;Predicted protein
			CCHX831	t:tr|A7RYY2|A7RYY2_NEMVE;Predicted protein
			CAOH1053	t:tr|A7RYS0|A7RYS0_NEMVE;Predicted protein
			CCHX10769	t:tr|A7RYN8|A7RYN8_NEMVE;Predicted protein
			CCHX11218	t:tr|A7RYL1|A7RYL1_NEMVE;Predicted protein (Fragment)
			CAOI2609	t:tr|A7RYG2|A7RYG2_NEMVE;Predicted protein
			CCHX1103	t:tr|A7RYB3|A7RYB3_NEMVE;Predicted protein
			CAFF886	t:tr|A7RY69|A7RY69_NEMVE;Predicted protein
			CCHX10618	t:tr|A7RY46|A7RY46_NEMVE;Predicted protein
			CCHX2387	t:tr|A7RY33|A7RY33_NEMVE;Predicted protein
			CAOH2572	t:tr|A7RXX6|A7RXX6_NEMVE;Predicted protein
			CAOI2557	t:tr|A7RXQ7|A7RXQ7_NEMVE;Predicted protein
			CCHX6808	t:tr|A7RXQ7|A7RXQ7_NEMVE;Predicted protein
			CCHX11125	t:tr|A7RXK2|A7RXK2_NEMVE;Predicted protein
			CAWS1126	t:tr|A7RXH4|A7RXH4_NEMVE;Predicted protein (Fragment)
			CAOH959	t:tr|A7RX89|A7RX89_NEMVE;Predicted protein
			CCHX7101	t:tr|A7RX86|A7RX86_NEMVE;Predicted protein
			CAOH2515	t:tr|A7RX86|A7RX86_NEMVE;Predicted protein
			CAFC514	t:tr|A7RX39|A7RX39_NEMVE;Predicted protein (Fragment)
			CAOH757	t:tr|A7RWT8|A7RWT8_NEMVE;Predicted protein
			CCHX6603	t:tr|A7RWT8|A7RWT8_NEMVE;Predicted protein
			CAFF2686	t:tr|A7RWT3|A7RWT3_NEMVE;Predicted protein
			CCHX13736	t:tr|A7RWQ1|A7RWQ1_NEMVE;Predicted protein
			CCHX7118	t:tr|A7RWN4|A7RWN4_NEMVE;Predicted protein
			CCHX2271	t:tr|A7RWN2|A7RWN2_NEMVE;Predicted protein
			CCHX13436	t:tr|A7RWL1|A7RWL1_NEMVE;Predicted protein
			CCHX7509	t:tr|A7RWK6|A7RWK6_NEMVE;Predicted protein
			CCHX10466	t:tr|A7RWA9|A7RWA9_NEMVE;Predicted protein
			CCHX9662	t:tr|A7RWA9|A7RWA9_NEMVE;Predicted protein
			CCHX3305	t:tr|A7RW23|A7RW23_NEMVE;Predicted protein
			AOKF1684	t:tr|A7RVX5|A7RVX5_NEMVE;Predicted protein
			AOKF989	t:tr|A7RVS8|A7RVS8_NEMVE;Predicted protein
			CCHX4737	t:tr|A7RVK2|A7RVK2_NEMVE;Predicted protein
			CAOH1137	t:tr|A7RVJ1|A7RVJ1_NEMVE;Predicted protein
			CCHX5980	t:tr|A7RVI2|A7RVI2_NEMVE;Predicted protein
			AOKG1732	t:tr|A7RUX8|A7RUX8_NEMVE;Predicted protein
			CCHX6318	t:tr|A7RUH9|A7RUH9_NEMVE;Predicted protein
			AOKG2172	t:tr|A7RUE5|A7RUE5_NEMVE;Predicted protein
			CCHX9244	t:tr|A7RUA4|A7RUA4_NEMVE;Predicted protein
			AOKG1666	t:tr|A7RU50|A7RU50_NEMVE;Predicted protein
			CCHX9589	t:tr|A7RU43|A7RU43_NEMVE;Predicted protein
			CCHX3315	t:tr|A7RU41|A7RU41_NEMVE;Predicted protein
			AOKG2252	t:tr|A7RU23|A7RU23_NEMVE;Predicted protein
			CAOH404	t:tr|A7RTY8|A7RTY8_NEMVE;Predicted protein
			AOKG2237	t:tr|A7RTV1|A7RTV1_NEMVE;Predicted protein (Fragment)
			CCHX1594	t:tr|A7RTP2|A7RTP2_NEMVE;Predicted protein
			CCHX5202	t:tr|A7RTN7|A7RTN7_NEMVE;Predicted protein
			CAOI992	t:tr|A7RTM8|A7RTM8_NEMVE;Predicted protein (Fragment)
			CCHX3050	t:tr|A7RTM8|A7RTM8_NEMVE;Predicted protein (Fragment)
			CCHX1108	t:tr|A7RTI7|A7RTI7_NEMVE;Predicted protein
			CAOH791	t:tr|A7RTI0|A7RTI0_NEMVE;Predicted protein
			CCHX6340	t:tr|A7RTH6|A7RTH6_NEMVE;Predicted protein
			CAFB2014	t:tr|A7RTF2|A7RTF2_NEMVE;Predicted protein
			AOKF725	t:tr|A7RTE7|A7RTE7_NEMVE;Predicted protein
			CCHX13945	t:tr|A7RTD0|A7RTD0_NEMVE;Predicted protein
			AOKF699	t:tr|A7RTC2|A7RTC2_NEMVE;Predicted protein
			CCHX7453	t:tr|A7RT95|A7RT95_NEMVE;Predicted protein
			CCHX13925	t:tr|A7RT43|A7RT43_NEMVE;Predicted protein
			CCHX13495	t:tr|A7RSZ6|A7RSZ6_NEMVE;Predicted protein (Fragment)
			AOKF1080	t:tr|A7RSV7|A7RSV7_NEMVE;Predicted protein
			CCHX7608	t:tr|A7RSF2|A7RSF2_NEMVE;Predicted protein
			CAWS638	t:tr|A7RSF2|A7RSF2_NEMVE;Predicted protein
			CCHX4276	t:tr|A7RSC4|A7RSC4_NEMVE;Predicted protein (Fragment)
			CAWS754	t:tr|A7RSA0|A7RSA0_NEMVE;Predicted protein (Fragment)
			AOKF2095	t:tr|A7RS92|A7RS92_NEMVE;Predicted protein
			AOKF1779	t:tr|A7RS81|A7RS81_NEMVE;Predicted protein
			CCHX6246	t:tr|A7RS40|A7RS40_NEMVE;Predicted protein
			AOKF2217	t:tr|A7RS36|A7RS36_NEMVE;Predicted protein
			AOKF1426	t:tr|A7RS36|A7RS36_NEMVE;Predicted protein
			CCHX13877	t:tr|A7RS00|A7RS00_NEMVE;Predicted protein
			CCHX12576	t:tr|A7RRZ5|A7RRZ5_NEMVE;Predicted protein
			CCHX5256	t:tr|A7RRZ1|A7RRZ1_NEMVE;Predicted protein
			AOKF656	t:tr|A7RRU6|A7RRU6_NEMVE;Predicted protein
			CCHX10508	t:tr|A7RRU4|A7RRU4_NEMVE;Predicted protein
			CCHX8551	t:tr|A7RRP8|A7RRP8_NEMVE;Predicted protein
			CCHX4231	t:tr|A7RRN4|A7RRN4_NEMVE;Predicted protein
			CCHX1223	t:tr|A7RRM2|A7RRM2_NEMVE;Predicted protein
			CCHX4692	t:tr|A7RRL6|A7RRL6_NEMVE;Predicted protein (Fragment)
			CCHX8935	t:tr|A7RRI6|A7RRI6_NEMVE;Predicted protein
			AOKF1713	t:tr|A7RRG1|A7RRG1_NEMVE;Predicted protein
			CAOI491	t:tr|A7RRC3|A7RRC3_NEMVE;Predicted protein
			CAWS1103	t:tr|A7RRB5|A7RRB5_NEMVE;Predicted protein
			CCHX6444	t:tr|A7RR52|A7RR52_NEMVE;Predicted protein
			CAOH396	t:tr|A7RQZ2|A7RQZ2_NEMVE;Predicted protein
			CAFF2609	t:tr|A7RQQ4|A7RQQ4_NEMVE;Predicted protein (Fragment)
			CCHX1126	t:tr|A7RQD9|A7RQD9_NEMVE;Predicted protein
			CCHX17073	t:tr|A7RQD5|A7RQD5_NEMVE;Predicted protein
			CCHX4451	t:tr|A7RPY1|A7RPY1_NEMVE;Predicted protein
			CCHX6704	t:tr|A7RPV3|A7RPV3_NEMVE;Predicted protein
			CCHX6336	t:tr|A7RPN5|A7RPN5_NEMVE;Predicted protein
			CCHX13310	t:tr|A7RP42|A7RP42_NEMVE;Predicted protein
			CCHX16328	t:tr|A7RP37|A7RP37_NEMVE;Predicted protein
			CCHX13644	t:tr|A7RNE4|A7RNE4_NEMVE;Predicted protein
			CCHX3916	t:tr|A7RN64|A7RN64_NEMVE;Predicted protein
			CCHX10791	t:tr|A7RN40|A7RN40_NEMVE;Predicted protein
			AOKF703	t:tr|A7RN40|A7RN40_NEMVE;Predicted protein
			CAWS896	t:tr|A7RN22|A7RN22_NEMVE;Predicted protein (Fragment)
			CCHX7044	t:tr|A7RN17|A7RN17_NEMVE;Predicted protein
			CCHX844	t:tr|A7RMZ7|A7RMZ7_NEMVE;Predicted protein
			CCHX3651	t:tr|A7RMZ7|A7RMZ7_NEMVE;Predicted protein
			CCHX11617	t:tr|A7RMG6|A7RMG6_NEMVE;Predicted protein
			CCHX13751	t:tr|A7RMF6|A7RMF6_NEMVE;Predicted protein
			CAOH683	t:tr|A7RME5|A7RME5_NEMVE;Predicted protein
			AOKG1696	t:tr|A7RMB9|A7RMB9_NEMVE;Predicted protein (Fragment)
			CCHX12869	t:tr|A7RM27|A7RM27_NEMVE;Predicted protein
			CAFC2180	t:tr|A7RM26|A7RM26_NEMVE;Predicted protein
			CCHX3640	t:tr|A7RM26|A7RM26_NEMVE;Predicted protein
			CCHX8106	t:tr|A7RM26|A7RM26_NEMVE;Predicted protein
			AOKG1756	t:tr|A7RLV2|A7RLV2_NEMVE;Predicted protein
			CAWS491	t:tr|A7RLQ6|A7RLQ6_NEMVE;Predicted protein (Fragment)
			CCHX2964	t:tr|A7RLP7|A7RLP7_NEMVE;Predicted protein
			CCHX15237	t:tr|A7RLP7|A7RLP7_NEMVE;Predicted protein
			CCHX14925	t:tr|A7RLP7|A7RLP7_NEMVE;Predicted protein
			CCHX7120	t:tr|A7RLM6|A7RLM6_NEMVE;Predicted protein
			CCHX8828	t:tr|A7RKU3|A7RKU3_NEMVE;Predicted protein
			CAWS413	t:tr|A7RKQ7|A7RKQ7_NEMVE;Predicted protein (Fragment)
			CCHX16708	t:tr|A7RKM8|A7RKM8_NEMVE;Predicted protein
			CCHX12856	t:tr|A7RKB5|A7RKB5_NEMVE;Predicted protein
			CCHX8610	t:tr|A7RKA1|A7RKA1_NEMVE;Predicted protein
			CCHX13663	t:tr|A7RJT5|A7RJT5_NEMVE;Predicted protein
			CAOH595	t:tr|A7RJT4|A7RJT4_NEMVE;Predicted protein
			CCHX2479	t:tr|A7RJI4|A7RJI4_NEMVE;Predicted protein
			CCHX3029	t:tr|A7RJ94|A7RJ94_NEMVE;Predicted protein
			AOKF1900	t:tr|A7RJ77|A7RJ77_NEMVE;Predicted protein
			CCHX11864	t:tr|A7RJ20|A7RJ20_NEMVE;Predicted protein
			CCHX1209	t:tr|A7RJ18|A7RJ18_NEMVE;Predicted protein
			CAOH449	t:tr|A7RJ18|A7RJ18_NEMVE;Predicted protein
			CCHX11211	t:tr|A7RIY2|A7RIY2_NEMVE;Predicted protein
			CCHX6035	t:tr|A7RIY2|A7RIY2_NEMVE;Predicted protein
			CAFB2054	t:tr|A7RIX2|A7RIX2_NEMVE;Predicted protein
			CCHX3228	t:tr|A7RIV6|A7RIV6_NEMVE;Predicted protein
			CAOI2619	t:tr|A7RIV2|A7RIV2_NEMVE;Predicted protein
			CCHX3329	t:tr|A7RIT2|A7RIT2_NEMVE;Predicted protein
			CAOI933	t:tr|A7RIS9|A7RIS9_NEMVE;Predicted protein
			CAFF2386	t:tr|A7RIL5|A7RIL5_NEMVE;Predicted protein
			CCHX8356	t:tr|A7RIE4|A7RIE4_NEMVE;Predicted protein
			CAOI2215	t:tr|A7RI77|A7RI77_NEMVE;Predicted protein
			CCHX16785	t:tr|A7RI70|A7RI70_NEMVE;Predicted protein
			CCHX9567	t:tr|A7RI61|A7RI61_NEMVE;Predicted protein
			CCHX7544	t:tr|A7RI44|A7RI44_NEMVE;Predicted protein
			CCHX10415	t:tr|A7RI44|A7RI44_NEMVE;Predicted protein
			CAOI2530	t:tr|A7RI41|A7RI41_NEMVE;Predicted protein
			AOKF1052	t:tr|A7RI39|A7RI39_NEMVE;Predicted protein
			CCHX15597	t:tr|A7RI16|A7RI16_NEMVE;Predicted protein
			CCHX3423	t:tr|A7RI16|A7RI16_NEMVE;Predicted protein
			CCHX9411	t:tr|A7RHX6|A7RHX6_NEMVE;Predicted protein
			CCHX10751	t:tr|A7RHR4|A7RHR4_NEMVE;Predicted protein
			CCHX9340	t:tr|A7RHN7|A7RHN7_NEMVE;Predicted protein
			CCHX13366	t:tr|A7RHM3|A7RHM3_NEMVE;Predicted protein
			CCHX11800	t:tr|A7RHJ8|A7RHJ8_NEMVE;Predicted protein
			CCHX3886	t:tr|A7RHJ1|A7RHJ1_NEMVE;Predicted protein
			AOKF1107	t:tr|A7RHI1|A7RHI1_NEMVE;Predicted protein
			CCHX14297	t:tr|A7RHI1|A7RHI1_NEMVE;Predicted protein
			CCHX16444	t:tr|A7RHI0|A7RHI0_NEMVE;Predicted protein
			CCHX7069	t:tr|A7RHC7|A7RHC7_NEMVE;Predicted protein
			CCHX3496	t:tr|A7RHC7|A7RHC7_NEMVE;Predicted protein
			CCHX885	t:tr|A7RH96|A7RH96_NEMVE;Predicted protein
			CCHX1986	t:tr|A7RH65|A7RH65_NEMVE;Predicted protein
			CAFF2401	t:tr|A7RH34|A7RH34_NEMVE;Predicted protein
			AOKF1638	t:tr|A7RH12|A7RH12_NEMVE;Predicted protein
			CCHX16811	t:tr|A7RGU4|A7RGU4_NEMVE;Predicted protein
			CCHX5918	t:tr|A7RGQ1|A7RGQ1_NEMVE;Predicted protein
			CAOH2324	t:tr|A7RGN8|A7RGN8_NEMVE;Predicted protein
			AOKG1653	t:tr|A7RGA3|A7RGA3_NEMVE;Predicted protein
			CCHX9608	t:tr|A7RG96|A7RG96_NEMVE;Predicted protein
			CCHX6658	t:tr|A7RG23|A7RG23_NEMVE;Predicted protein
			CAOI740	t:tr|A7RG12|A7RG12_NEMVE;Predicted protein (Fragment)
			CCHX12412	t:tr|A7RG07|A7RG07_NEMVE;Predicted protein
			AOKF458	t:tr|A7RFX0|A7RFX0_NEMVE;Predicted protein
			CAFB2457	t:tr|A7RFV9|A7RFV9_NEMVE;Predicted protein
			CCHX10020	t:tr|A7RFV5|A7RFV5_NEMVE;Predicted protein
			CCHX12291	t:tr|A7RFV5|A7RFV5_NEMVE;Predicted protein
			CCHX6687	t:tr|A7RFK1|A7RFK1_NEMVE;Predicted protein (Fragment)
			CCHX16800	t:tr|A7RFH0|A7RFH0_NEMVE;Predicted protein
			CAOH2608	t:tr|A7RFG2|A7RFG2_NEMVE;Predicted protein
			CCHX2757	t:tr|A7RFA0|A7RFA0_NEMVE;Predicted protein
			CCHX5183	t:tr|A7RF57|A7RF57_NEMVE;Predicted protein
			CCHX2077	t:tr|A7RF25|A7RF25_NEMVE;Predicted protein (Fragment)
			AOKG2080	t:tr|A7REZ1|A7REZ1_NEMVE;Predicted protein
			CCHX9063	t:tr|A7REW9|A7REW9_NEMVE;Predicted protein
			CAFF1061	t:tr|A7REV8|A7REV8_NEMVE;Predicted protein
			CCHX9208	t:tr|A7RET5|A7RET5_NEMVE;Predicted protein
			CCHX2359	t:tr|A7REQ5|A7REQ5_NEMVE;Predicted protein (Fragment)
			CAOH571	t:tr|A7REP1|A7REP1_NEMVE;Predicted protein
			CAFF570	t:tr|A7KKF5|A7KKF5_9BASI;Hesp-379-like protein
			CCHX5314	t:tr|A6UM75|A6UM75_SINMW;Putative uncharacterized protein
			CAOH573	t:tr|A6RRQ3|A6RRQ3_BOTFB;Predicted protein
			CCHX6977	t:tr|A4VB02|A4VB02_PLADU;Putative uncharacterized protein (Fragment)
			CCHX2155	t:tr|A3IKP4|A3IKP4_9CHRO;Putative uncharacterized protein
			CCHX7011	t:tr|A3IKA9|A3IKA9_9CHRO;Hypothetical transporter
			CCHX1410	t:tr|A3EXK8|A3EXK8_NEMVE;Sprouty
			AOKG1865	t:tr|A2FKT9|A2FKT9_TRIVA;Viral A-type inclusion protein, putative
			CCHX4806	t:tr|A2EA65|A2EA65_TRIVA;Putative uncharacterized protein
			CAWS598	t:tr|A2DD37|A2DD37_TRIVA;Viral A-type inclusion protein, putative
			CCHX8688	t:tr|A0DJH7|A0DJH7_PARTE;Chromosome undetermined scaffold_53, whole genome shotgun sequence
			CCHX5568	s:Q9ZSK4;Actin-depolymerizing factor 3
			CCHX14965	s:Q9ZQ81;Probable inactive purple acid phosphatase 9
			CAOG1055	s:Q9Z336;Dynein light chain Tctex-type 1
			CCHX9258	s:Q9Z329;Inositol 1,4,5-trisphosphate receptor type 2
			CCHX1464	s:Q9Z325;Dolichol phosphate-mannose biosynthesis regulatory protein
			CCHX15176	s:Q9Z309;Calcium and integrin-binding family member 2
			CCHX8661	s:Q9Z2Z6;Mitochondrial carnitine/acylcarnitine carrier protein
			CCHX15749	s:Q9Z2U1;Proteasome subunit alpha type-5
			CCHX10390	s:Q9Z2Q5;39S ribosomal protein L40, mitochondrial
			CAFB2170	s:Q9Z2N8;Actin-like protein 6A
			CCHX5729	s:Q9Z2H5;Band 4.1-like protein 1
			CAWS539	s:Q9Z2E3;Serine/threonine-protein kinase/endoribonuclease IRE2
			AOKG649	s:Q9Z255;Ubiquitin-conjugating enzyme E2 A
			CCHX5048	s:Q9Z255;Ubiquitin-conjugating enzyme E2 A
			CAOH831	s:Q9Z221;Polyamine-modulated factor 1-binding protein 1
			AOKF1597	s:Q9Z1S5;Neuronal-specific septin-3
			AOKF2288	s:Q9Z1N3;Myosin-IXa
			CCHX922	s:Q9Z1G4;V-type proton ATPase 116 kDa subunit a isoform 1
			CCHX8498	s:Q9Z1G4;V-type proton ATPase 116 kDa subunit a isoform 1
			CAOG450	s:Q9Z175;Lysyl oxidase homolog 3
			CCHX3180	s:Q9Z148;Histone-lysine N-methyltransferase, H3 lysine-9 specific 3
			AOKF1654	s:Q9Z142;Transmembrane protein 33
			CCHX1054	s:Q9Z136;Hamartin
			CAFB1673	s:Q9Z0V5;Peroxiredoxin-4
			AOKF685	s:Q9Z0J8;Neuronal growth regulator 1
			CCHX16969	s:Q9YIC0;Elongation factor 1-alpha
			CCHX8575	s:Q9YIB9;Hypoxia-inducible factor 1-alpha
			CCHX16110	s:Q9YHV3;Noggin-3
			AOKF1961	s:Q9YH58;Formimidoyltransferase-cyclodeaminase
			CCHX5393	s:Q9YGN6;Single-strand selective monofunctional uracil DNA glycosylase
			CCHX11153	s:Q9Y711;Alternative oxidase, mitochondrial
			AOKG429	s:Q9Y6X9;MORC family CW-type zinc finger protein 2
			AOKF1221	s:Q9Y6V7;Probable ATP-dependent RNA helicase DDX49
			CCHX12447	s:Q9Y6J8;Serine/threonine/tyrosine-interacting-like protein 1
			CCHX15130	s:Q9Y6G5;COMM domain-containing protein 10
			CCHX16287	s:Q9Y6E7;NAD-dependent ADP-ribosyltransferase sirtuin-4
			AOKF1561	s:Q9Y5Z4;Heme-binding protein 2
			AOKF1450	s:Q9Y5T5;Ubiquitin carboxyl-terminal hydrolase 16
			CCHX2259	s:Q9Y5B8;Nucleoside diphosphate kinase 7
			AOKF2015	s:Q9Y547;Heat shock protein beta-11
			CCHX12994	s:Q9Y4W6;AFG3-like protein 2
			CCHX2306	s:Q9Y4R7;Tubulin monoglycylase TTLL3
			AOKF1850	s:Q9Y4K4;Mitogen-activated protein kinase kinase kinase kinase 5
			AOKF875	s:Q9Y4K4;Mitogen-activated protein kinase kinase kinase kinase 5
			AOKF942	s:Q9Y4A8;Nuclear factor erythroid 2-related factor 3
			CCHX4042	s:Q9Y4A5;Transformation/transcription domain-associated protein
			AOKF797	s:Q9Y3Y2;Uncharacterized protein C1orf77
			CCHX6608	s:Q9Y3M8;StAR-related lipid transfer protein 13
			CCHX5751	s:Q9Y3M2;Protein chibby homolog 1
			CCHX15653	s:Q9Y3D9;28S ribosomal protein S23, mitochondrial
			AOKF1487	s:Q9Y3D8;Adenylate kinase isoenzyme 6
			CAOH477	s:Q9Y3D0;Protein FAM96B
			CCHX14394	s:Q9Y315;Putative deoxyribose-phosphate aldolase
			CCHX14236	s:Q9Y2Y9;Krueppel-like factor 13
			CCHX12417	s:Q9Y2X8;Ubiquitin-conjugating enzyme E2 D4
			AOKF479	s:Q9Y2S7;Polymerase delta-interacting protein 2
			CCHX4526	s:Q9Y2Q3;Glutathione S-transferase kappa 1
			CAOH2125	s:Q9Y2M2;Uncharacterized protein C3orf32
			AOKF1365	s:Q9Y2G5;GDP-fucose protein O-fucosyltransferase 2
			CCHX16619	s:Q9Y2G3;Probable phospholipid-transporting ATPase IF
			CCHX2125	s:Q9Y2B2;N-acetylglucosaminyl-phosphatidylinositol de-N-acetylase
			CAFC1036	s:Q9Y2B1;Transmembrane protein 5
			CCHX3527	s:Q9Y272;Dexamethasone-induced Ras-related protein 1
			AOKG1957	s:Q9Y251;Heparanase
			CCHX13144	s:Q9Y1A3;Mitochondrial import inner membrane translocase subunit Tim8
			CCHX8686	s:Q9Y113;Negative elongation factor B
			CCHX6564	s:Q9XTR8;Lipase ZK262.3
			CCHX9526	s:Q9XTR8;Lipase ZK262.3
			CCHX8195	s:Q9XT54;Retinal rod rhodopsin-sensitive cGMP 3',5'-cyclic phosphodiesterase subunit delta
			AOKG2098	s:Q9XS79;5-aminolevulinate synthase, nonspecific, mitochondrial
			CCHX5913	s:Q9XS79;5-aminolevulinate synthase, nonspecific, mitochondrial
			CCHX13951	s:Q9XQV2;Photosystem I P700 chlorophyll a apoprotein A2
			CCHX5766	s:Q9WY68;Putative 1-aminocyclopropane-1-carboxylate deaminase
			AOKF2299	s:Q9WVS8;Mitogen-activated protein kinase 7
			AOKG1404	s:Q9WVQ0;Polyamine-modulated factor 1-binding protein 1
			CCHX10041	s:Q9WVM6;Tolloid-like protein 2
			AOKF1669	s:Q9WVM6;Tolloid-like protein 2
			CCHX11241	s:Q9WVM6;Tolloid-like protein 2
			CCHX8912	s:Q9WVM3;Anaphase-promoting complex subunit 7
			CCHX7306	s:Q9WVK7;Hydroxyacyl-coenzyme A dehydrogenase, mitochondrial
			CAOI2082	s:Q9WVK7;Hydroxyacyl-coenzyme A dehydrogenase, mitochondrial
			CAFC835	s:Q9WVC0;Septin-7
			CCHX3949	s:Q9WVA4;Transgelin-2
			AOKF1230	s:Q9WV92;Band 4.1-like protein 3
			CCHX12346	s:Q9WV04;Kinesin-like protein KIF9
			CAOH1148	s:Q9WUP7;Ubiquitin carboxyl-terminal hydrolase isozyme L5
			AOKG2033	s:Q9WTZ3;Membrane-bound transcription factor site-1 protease
			CCHX2071	s:Q9WTW8;Solute carrier family 23 member 2
			CCHX7093	s:Q9WTS6;Teneurin-3
			CCHX6962	s:Q9WTP3;SAM pointed domain-containing Ets transcription factor
			CCHX3679	s:Q9W7L4;L-lactate dehydrogenase B chain
			CCHX14945	s:Q9W770;Spondin-1
			CCHX10464	s:Q9W734;Mothers against decapentaplegic homolog 6
			CCHX3786	s:Q9W734;Mothers against decapentaplegic homolog 6
			AOKF1113	s:Q9W704;RPA-interacting protein A
			CCHX5820	s:Q9W6X3;10 kDa heat shock protein, mitochondrial
			CAOH617	s:Q9W6X3;10 kDa heat shock protein, mitochondrial
			CCHX14340	s:Q9W6I0;Ubiquinol-cytochrome c reductase complex chaperone CBP3 homolog
			AOKF399	s:Q9W676;LIM domain-binding protein 2
			AOKF1220	s:Q9W352;PHD finger and CXXC domain-containing protein CG17446
			CCHX9859	s:Q9W0S3;Mitochondrial import inner membrane translocase subunit TIM50-B
			CAWS1727	s:Q9W0I6;Phosphatidylinositide phosphatase SAC1
			CCHX8597	s:Q9VZZ4;Peroxidasin
			CCHX6747	s:Q9VZA4;Band 7 protein CG42540
			CCHX5654	s:Q9VYF2;Putative inositol monophosphatase 3
			CAOI395	s:Q9VXX8;Probable 60S ribosomal protein L37-A
			CCHX14363	s:Q9VXK6;Eukaryotic translation initiation factor 5
			CCHX3429	s:Q9VXB5;39S ribosomal protein L22, mitochondrial
			CCHX16946	s:Q9VX10;Putative sulfiredoxin
			CAFB1210	s:Q9VWE9;Protein transport protein Sec61 gamma-2 subunit
			CCHX2623	s:Q9VW71;Putative fat-like cadherin-related tumor suppressor homolog
			CCHX12763	s:Q9VVY3;CBM21 domain-containing protein CG9619
			CCHX14425	s:Q9VVY3;CBM21 domain-containing protein CG9619
			CCHX11192	s:Q9VVY3;CBM21 domain-containing protein CG9619
			CCHX9012	s:Q9VVS4;Mediator of RNA polymerase II transcription subunit 11
			CCHX6774	s:Q9VVE2;Protein rogdi
			CCHX4922	s:Q9VUL9;Glycoprotein 3-alpha-L-fucosyltransferase A
			CCHX6386	s:Q9VUC6;Formin-like protein CG32138
			CAOI1145	s:Q9VS29;Down syndrome cell adhesion molecule-like protein CG42256
			CCHX13770	s:Q9VR50;Solute carrier family 35 member E1 homolog
			CCHX13394	s:Q9VR50;Solute carrier family 35 member E1 homolog
			AOKF410	s:Q9VQX4;Nicotinate phosphoribosyltransferase
			CCHX6973	s:Q9VN12;Probable sodium/potassium/calcium exchanger CG1090
			CCHX9247	s:Q9VN12;Probable sodium/potassium/calcium exchanger CG1090
			CAOI1149	s:Q9VMU4;60S ribosomal protein L37a
			CAFB2618	s:Q9VLM5;Dolichyl-diphosphooligosaccharide--protein glycosyltransferase subunit DAD1
			CCHX3187	s:Q9VKV8;UPF0468 protein CG5343
			CAOI1947	s:Q9VJ33;NEDD8
			CCHX17077	s:Q9VHI4;Probable splicing factor 3B subunit 5
			CCHX12783	s:Q9VF87;Cytoplasmic FMR1-interacting protein
			CCHX6680	s:Q9VCX3;Probable 39S ribosomal protein L45, mitochondrial
			CCHX6425	s:Q9VCA9;Signal peptidase complex subunit 3
			CCHX4657	s:Q9VCA2;Organic cation transporter protein
			CAFC1103	s:Q9VCA2;Organic cation transporter protein
			AOKF934	s:Q9VC49;DNA-directed RNA polymerases I, II, and III subunit RPABC5
			CCHX876	s:Q9VAI1;Probable complex I intermediate-associated protein 30, mitochondrial
			CCHX4324	s:Q9V3D2;Coproporphyrinogen-III oxidase
			CAOI771	s:Q9V3A4;Protein catecholamines up
			CCHX2934	s:Q9USM7;Mitochondrial import inner membrane translocase subunit tim23
			CCHX16710	s:Q9UQR0;Sex comb on midleg-like protein 2
			CCHX11689	s:Q9UPZ9;Serine/threonine-protein kinase ICK
			CCHX1089	s:Q9UPY8;Microtubule-associated protein RP/EB family member 3
			CCHX7234	s:Q9UPY6;Wiskott-Aldrich syndrome protein family member 3
			CCHX5868	s:Q9UPW8;Protein unc-13 homolog A
			CAOI1118	s:Q9UPV0;Centrosomal protein of 164 kDa
			CCHX7004	s:Q9UPU7;TBC1 domain family member 2B
			CCHX8413	s:Q9UPS8;Ankyrin repeat domain-containing protein 26
			CCHX12830	s:Q9UPN9;E3 ubiquitin-protein ligase TRIM33
			CCHX4807	s:Q9UPM9;B9 domain-containing protein 1
			CCHX12260	s:Q9UNX4;WD repeat-containing protein 3
			AOKF2169	s:Q9UNS1;Protein timeless homolog
			CCHX10902	s:Q9UNL4;Inhibitor of growth protein 4
			CCHX15207	s:Q9UN37;Vacuolar protein sorting-associated protein 4A
			CCHX7216	s:Q9UN37;Vacuolar protein sorting-associated protein 4A
			AOKG667	s:Q9UN19;Dual adapter for phosphotyrosine and 3-phosphotyrosine and 3-phosphoinositide
			CCHX9822	s:Q9UMY4;Sorting nexin-12
			AOKF925	s:Q9ULW0;Targeting protein for Xklp2
			AOKF2027	s:Q9ULW0;Targeting protein for Xklp2
			CCHX10596	s:Q9ULJ7;Ankyrin repeat domain-containing protein 50
			AOKF1532	s:Q9ULH1;Arf-GAP with SH3 domain, ANK repeat and PH domain-containing protein 1
			CCHX2221	s:Q9ULD4;Bromodomain and PHD finger-containing protein 3
			CCHX10958	s:Q9UKV5;Autocrine motility factor receptor, isoform 2
			CCHX1500	s:Q9UKP5;A disintegrin and metalloproteinase with thrombospondin motifs 6
			CCHX8767	s:Q9UKD2;mRNA turnover protein 4 homolog
			AOKF1477	s:Q9UJW0;Dynactin subunit 4
			AOKF2245	s:Q9UIF8;Bromodomain adjacent to zinc finger domain protein 2B
			AOKF1013	s:Q9UIF8;Bromodomain adjacent to zinc finger domain protein 2B
			CCHX2692	s:Q9UI42;Carboxypeptidase A4
			CCHX6613	s:Q9UI42;Carboxypeptidase A4
			CCHX11314	s:Q9UHG0;Doublecortin domain-containing protein 2
			CCHX11312	s:Q9UHB9;Signal recognition particle 68 kDa protein
			CCHX16773	s:Q9UH92;Max-like protein X
			CCHX976	s:Q9UH92;Max-like protein X
			CAOI2669	s:Q9UGM3;Deleted in malignant brain tumors 1 protein
			CAFF2514	s:Q9UFE4;Coiled-coil domain-containing protein 39
			AOKF2123	s:Q9UDT6;CAP-Gly domain-containing linker protein 2
			CCHX3278	s:Q9UBV8;Peflin
			CAFB1474	s:Q9UBI1;COMM domain-containing protein 3
			CCHX14733	s:Q9UBG0;C-type mannose receptor 2
			AOKG1687	s:Q9UBC2;Epidermal growth factor receptor substrate 15-like 1
			CCHX5000	s:Q9U9L2;60S ribosomal protein L8
			CCHX4822	s:Q9U9L2;60S ribosomal protein L8
			CCHX12452	s:Q9U943;Apolipophorins
			CCHX3659	s:Q9U8W7;Techylectin-5B
			CAFB2195	s:Q9U6Y5;GFP-like fluorescent chromoprotein FP506
			CAOG867	s:Q9U6Y5;GFP-like fluorescent chromoprotein FP506
			CCHX3449	s:Q9U5N0;V-type proton ATPase subunit H
			AOKF1962	s:Q9U5M4;Tropomyosin-2
			CCHX1751	s:Q9U5M4;Tropomyosin-2
			CCHX7627	s:Q9U5M4;Tropomyosin-2
			AOKF542	s:Q9U505;ATP synthase lipid-binding protein, mitochondrial
			CCHX10583	s:Q9TWL9;Conodipine-M alpha chain
			CCHX5732	s:Q9TVC1;V-type proton ATPase subunit H
			CCHX1982	s:Q9TUP7;Orexin receptor type 2
			CCHX1355	s:Q9TUG3;Heat shock-related 70 kDa protein 2
			AOKF676	s:Q9TU23;Centrosomal protein of 290 kDa (Fragment)
			CCHX10030	s:Q9TSX8;Pantetheinase
			CAOH2384	s:Q9TST1;Cathepsin W
			CAWS509	s:Q9SIC9;Pentatricopeptide repeat-containing protein At2g31400, chloroplastic
			CCHX8477	s:Q9SF40;60S ribosomal protein L4-1
			CCHX6989	s:Q9SAR5;Ankyrin repeat domain-containing protein 2
			CCHX14068	s:Q9S7L2;Transcription factor MYB98
			CCHX5824	s:Q9R1V3;Mothers against decapentaplegic homolog 5
			CCHX9218	s:Q9R1P4;Proteasome subunit alpha type-1
			CCHX9250	s:Q9R1K5;Fizzy-related protein homolog
			CAOI998	s:Q9R1A8;E3 ubiquitin-protein ligase RFWD2
			CAFC492	s:Q9R0T4;Cadherin-1
			AOKF1339	s:Q9R0Q6;Actin-related protein 2/3 complex subunit 1A
			CCHX3806	s:Q9R0N8;Synaptotagmin-6
			CCHX6235	s:Q9R0J8;Legumain
			CCHX12753	s:Q9R0D8;WD repeat-containing protein 54
			CCHX17125	s:Q9R0D8;WD repeat-containing protein 54
			CCHX8092	s:Q9R088;Thymidine kinase 2, mitochondrial
			AOKG1478	s:Q9R088;Thymidine kinase 2, mitochondrial
			AOKF1797	s:Q9R049;Autocrine motility factor receptor
			CCHX6926	s:Q9R022;DnaJ homolog subfamily C member 12
			CCHX4830	s:Q9QZH7;F-box/LRR-repeat protein 20
			CAOI434	s:Q9QZH3;Peptidyl-prolyl cis-trans isomerase E
			AOKF1379	s:Q9QZE5;Coatomer subunit gamma
			CCHX13424	s:Q9QZB9;Dynactin subunit 5
			CCHX8580	s:Q9QZA6;CD151 antigen
			CCHX6499	s:Q9QZ85;Interferon-inducible GTPase 1
			CCHX1732	s:Q9QZ23;NFU1 iron-sulfur cluster scaffold homolog, mitochondrial
			CCHX10956	s:Q9QZ05;Eukaryotic translation initiation factor 2-alpha kinase 4
			CCHX16645	s:Q9QYU4;Mu-crystallin homolog
			CCHX12518	s:Q9QYU1;Peroxisomal biogenesis factor 19
			CCHX2412	s:Q9QYL7;Activator of basal transcription 1
			AOKF2154	s:Q9QYI4;DnaJ homolog subfamily B member 12
			CAFC403	s:Q9QYI3;DnaJ homolog subfamily C member 7
			AOKG2236	s:Q9QYC0;Alpha-adducin
			CCHX3740	s:Q9QY36;N-terminal acetyltransferase complex ARD1 subunit homolog A
			CCHX13236	s:Q9QXT0;Protein canopy homolog 2
			CCHX14189	s:Q9QXQ5;Protein Wnt-4
			CCHX13810	s:Q9QXN5;Inositol oxygenase
			CCHX9687	s:Q9QXK2;E3 ubiquitin-protein ligase RAD18
			CCHX6606	s:Q9QX74;SH3 and multiple ankyrin repeat domains protein 2
			CAOH1980	s:Q9PWF7;Catalase
			AOKF1368	s:Q9PV94;Small nuclear ribonucleoprotein-associated protein B'
			CAOG894	s:Q9PUI7;Cannabinoid receptor 1
			AOKF2041	s:Q9PUB8;Zinc transporter Slc39a7 (Fragment)
			CCHX4390	s:Q9PTW9;Proteasome subunit alpha type-7
			CCHX13072	s:Q9PTS2;Uroporphyrinogen decarboxylase
			CCHX13193	s:Q9PSX7;Rho-related GTP-binding protein RhoC
			CCHX7665	s:Q9PRL8;Acyl-CoA-binding protein
			CAOH765	s:Q9PRL8;Acyl-CoA-binding protein
			CAFF2570	s:Q9PRL8;Acyl-CoA-binding protein
			CAOI2324	s:Q9PRL8;Acyl-CoA-binding protein
			CCHX3483	s:Q9P4Z1;E3 ubiquitin-protein ligase TOM1-like
			AOKF403	s:Q9P2Y5;UV radiation resistance-associated gene protein
			CCHX10334	s:Q9P2W9;Syntaxin-18
			CCHX6296	s:Q9P2H3;Intraflagellar transport protein 80 homolog
			CCHX1645	s:Q9P2G9;Kelch-like protein 8
			CAFF461	s:Q9P2E2;Kinesin-like protein KIF17
			CCHX9904	s:Q9P2D7;Dynein heavy chain 1, axonemal
			AOKF1847	s:Q9P289;Serine/threonine-protein kinase MST4
			CCHX9978	s:Q9P225;Dynein heavy chain 2, axonemal
			CCHX14582	s:Q9P215;Pogo transposable element with KRAB domain
			CCHX851	s:Q9P0L9;Polycystic kidney disease 2-like 1 protein
			CAFB1939	s:Q9P0K1;Disintegrin and metalloproteinase domain-containing protein 22
			CCHX3534	s:Q9P055;JNK1/MAPK8-associated membrane protein
			CCHX6845	s:Q9NZN3;EH domain-containing protein 3
			AOKG750	s:Q9NZM5;Glioma tumor suppressor candidate region gene 2 protein
			CCHX5386	s:Q9NZJ5;Eukaryotic translation initiation factor 2-alpha kinase 3
			CCHX4570	s:Q9NZ52;ADP-ribosylation factor-binding protein GGA3
			CCHX13531	s:Q9NZ32;Actin-related protein 10
			AOKF462	s:Q9NYL2;Mitogen-activated protein kinase kinase kinase MLT
			AOKG711	s:Q9NYF5;Protein FAM13B
			CAOG660	s:Q9NY64;Solute carrier family 2, facilitated glucose transporter member 8
			CCHX14078	s:Q9NY57;Serine/threonine-protein kinase 32B
			AOKF640	s:Q9NXX6;Non-structural maintenance of chromosomes element 4 homolog A
			CCHX999	s:Q9NXG6;Transmembrane prolyl 4-hydroxylase
			CCHX975	s:Q9NXG6;Transmembrane prolyl 4-hydroxylase
			CCHX2070	s:Q9NX07;tRNA selenocysteine 1-associated protein 1
			AOKF2054	s:Q9NX01;Thioredoxin-like protein 4B
			CAFB1699	s:Q9NX01;Thioredoxin-like protein 4B
			AOKF1520	s:Q9NWZ8;Gem-associated protein 8
			AOKF1412	s:Q9NWX6;Probable tRNA(His) guanylyltransferase
			CCHX3690	s:Q9NWH7;Spermatogenesis-associated protein 6
			CCHX5400	s:Q9NW15;Anoctamin-10
			CAFB2069	s:Q9NVU7;Protein SDA1 homolog
			CCHX9162	s:Q9NUV9;GTPase IMAP family member 4
			CCHX17151	s:Q9NUQ9;Protein FAM49B
			CCHX9913	s:Q9NUJ3;T-complex protein 11-like protein 1
			CCHX6536	s:Q9NUG6;p53 and DNA damage-regulated protein 1
			AOKF1147	s:Q9NTX7;RING finger protein 146
			CCHX1513	s:Q9NTG7;NAD-dependent deacetylase sirtuin-3, mitochondrial
			AOKF1103	s:Q9NS40;Potassium voltage-gated channel subfamily H member 7
			CAOI2210	s:Q9NS37;CREB/ATF bZIP transcription factor
			CCHX8875	s:Q9NRN9;Methyltransferase-like protein 5
			CAWS1500	s:Q9NRL2;Bromodomain adjacent to zinc finger domain protein 1A
			CCHX13563	s:Q9NRG4;SET and MYND domain-containing protein 2
			CCHX6676	s:Q9NRD0;F-box only protein 8
			AOKF504	s:Q9NRA8;Eukaryotic translation initiation factor 4E transporter
			CAOI760	s:Q9NR09;Baculoviral IAP repeat-containing protein 6
			CAFB2040	s:Q9NQV7;Histone-lysine N-methyltransferase PRDM9
			AOKF1132	s:Q9NQG5;Regulation of nuclear pre-mRNA domain-containing protein 1B
			CCHX6139	s:Q9NQF3;Serine hydrolase-like protein
			CCHX5556	s:Q9NPL8;Transmembrane protein C3orf1
			CCHX16612	s:Q9NPG3;Ubinuclein-1
			CCHX6151	s:Q9NPD8;Ubiquitin-conjugating enzyme E2 T
			CAWS1169	s:Q9NPB0;Uncharacterized protein C6orf64
			CCHX11439	s:Q9NPA2;Matrix metalloproteinase-25
			CCHX3264	s:Q9NP95;Fibroblast growth factor 20
			CCHX9329	s:Q9NP73;UDP-N-acetylglucosamine transferase subunit ALG13 homolog
			CCHX6812	s:Q9NFZ4;Tropomyosin
			CAWS1655	s:Q9NDJ2;Helicase domino
			CAFC468	s:Q9NBX4;Probable RNA-directed DNA polymerase from transposon X-element
			CCHX14368	s:Q9NBX4;Probable RNA-directed DNA polymerase from transposon X-element
			CAFB1796	s:Q9NB34;60S ribosomal protein L34
			CAFF672	s:Q9NB34;60S ribosomal protein L34
			CCHX3407	s:Q9N2R3;Tropomyosin (Fragment)
			CCHX5375	s:Q9N126;Retinol dehydrogenase 8
			CAFC2101	s:Q9N0C7;Mammalian ependymin-related protein 1
			AOKF879	s:Q9MA55;Acyl-CoA-binding domain-containing protein 4
			CCHX6535	s:Q9LT02;Putative cation-transporting ATPase
			CCHX7189	s:Q9LR78;Serine/threonine-protein phosphatase BSU1
			CCHX16332	s:Q9LQU4;Uncharacterized protein At1g14870
			CCHX14217	s:Q9LQU4;Uncharacterized protein At1g14870
			CCHX2066	s:Q9LIG0;Clavaminate synthase-like protein At3g21360
			CAOH1000	s:Q9LHG9;Nascent polypeptide-associated complex subunit alpha-like protein 1
			AOKF1030	s:Q9JMH9;Myosin-XVIIIa
			CCHX8554	s:Q9JMH9;Myosin-XVIIIa
			AOKF839	s:Q9JMH6;Thioredoxin reductase 1, cytoplasmic
			CCHX6157	s:Q9JM76;Actin-related protein 2/3 complex subunit 3
			CCHX13215	s:Q9JLZ3;Methylglutaconyl-CoA hydratase, mitochondrial
			AOKF1646	s:Q9JLS8;Leptin receptor gene-related protein
			CCHX6868	s:Q9JLL0;Cysteine-rich motor neuron 1 protein
			CAOH514	s:Q9JLI8;Squamous cell carcinoma antigen recognized by T-cells 3
			CCHX4341	s:Q9JLC8;Sacsin
			CAFF655	s:Q9JLC8;Sacsin
			AOKF1819	s:Q9JL56;Glycerophosphodiester phosphodiesterase 1
			AOKG2242	s:Q9JKL7;Splicing factor, arginine/serine-rich 12
			CCHX1062	s:Q9JK72;Copper chaperone for superoxide dismutase
			CCHX2648	s:Q9JJZ4;Ubiquitin-conjugating enzyme E2 J1
			CCHX2135	s:Q9JJK3;Peroxisomal biogenesis factor 3
			CCHX3035	s:Q9JJK2;LanC-like protein 2
			AOKF437	s:Q9JJ80;Ribosome production factor 2 homolog
			AOKG1228	s:Q9JJ28;Protein flightless-1 homolog
			CCHX1283	s:Q9JJ09;Sodium-dependent phosphate transport protein 2B
			AOKG2168	s:Q9JIT3;Transducin-like enhancer protein 3
			CAOI630	s:Q9JID1;Programmed cell death protein 4
			CCHX5701	s:Q9JI78;Peptide-N(4)-(N-acetyl-beta-glucosaminyl)asparagine amidase
			CCHX8400	s:Q9JI44;DNA methyltransferase 1-associated protein 1
			CCHX13953	s:Q9JHW0;Proteasome subunit beta type-7
			AOKG678	s:Q9JHW0;Proteasome subunit beta type-7
			CCHX2458	s:Q9JHU4;Cytoplasmic dynein 1 heavy chain 1
			CCHX2080	s:Q9JHJ0;Tropomodulin-3
			CCHX16552	s:Q9JHE4;Galactosylceramide sulfotransferase
			CCHX4176	s:Q9IZK2;Beta-1,3-galactosyl-O-glycosyl-glycoprotein beta-1,6-N-acetylglucosaminyltransferase
			CAFC424	s:Q9IBG7;Kielin/chordin-like protein
			AOKF758	s:Q9IB61;Bladder cancer-associated protein
			CAOH852	s:Q9IAT6;Delta-like protein C
			CAWS667	s:Q9IA00;Protein bicaudal C homolog 1-A
			CCHX17187	s:Q9I954;Thymosin beta-b
			CAWS1769	s:Q9I954;Thymosin beta-b
			CAWS986	s:Q9I954;Thymosin beta-b
			CAFB1980	s:Q9I954;Thymosin beta-b
			CAOI689	s:Q9I954;Thymosin beta-b
			CCHX10138	s:Q9I954;Thymosin beta-b
			CAWS801	s:Q9I954;Thymosin beta-b
			CCHX6175	s:Q9I7W5;Something about silencing protein 10
			CCHX8520	s:Q9I7U4;Titin
			CCHX12980	s:Q9HD15;Steroid receptor RNA activator 1
			AOKF731	s:Q9HCR9;Dual 3',5'-cyclic-AMP and -GMP phosphodiesterase 11A
			CCHX1761	s:Q9HC24;Transmembrane BAX inhibitor motif-containing protein 4
			CCHX4644	s:Q9HBH5;Retinol dehydrogenase 14
			CCHX5725	s:Q9HB89;Neuromedin-U receptor 1
			CCHX11502	s:Q9HB40;Retinoid-inducible serine carboxypeptidase
			CAWS1446	s:Q9HAV0;Guanine nucleotide-binding protein subunit beta-4
			CCHX12007	s:Q9HAS0;Protein Njmu-R1
			AOKF2149	s:Q9HA26;RUN domain-containing protein 2A
			CAFC1115	s:Q9H9A6;Leucine-rich repeat-containing protein 40
			CCHX2718	s:Q9H8Y8;Golgi reassembly-stacking protein 2
			AOKG1994	s:Q9H8W3;Uncharacterized protein C10orf84
			CCHX12582	s:Q9H814;Phosphorylated adapter RNA export protein
			CCHX4879	s:Q9H7P6;Multivesicular body subunit 12B
			CAOH2460	s:Q9H777;Zinc phosphodiesterase ELAC protein 1
			AOKF1534	s:Q9H720;PGAP2-interacting protein
			AOKG1420	s:Q9H720;PGAP2-interacting protein
			CCHX8099	s:Q9H6K1;Uncharacterized protein C6orf106
			AOKF1960	s:Q9H6K1;Uncharacterized protein C6orf106
			CAOI468	s:Q9H5I5;Protein FAM38B
			CCHX10092	s:Q9H553;Alpha-1,3-mannosyltransferase ALG2
			CCHX14601	s:Q9H4K1;RIB43A-like with coiled-coils protein 2
			CCHX1132	s:Q9H4G4;Golgi-associated plant pathogenesis-related protein 1
			CCHX5478	s:Q9H4G4;Golgi-associated plant pathogenesis-related protein 1
			AOKF2280	s:Q9H3K6;BolA-like protein 2
			CCHX14234	s:Q9H299;SH3 domain-binding glutamic acid-rich-like protein 3
			CCHX1493	s:Q9H1P6;Uncharacterized protein C20orf85
			CAWS531	s:Q9H1B5;Xylosyltransferase 2
			CCHX11244	s:Q9H0R3;Transmembrane protein 222
			AOKF2084	s:Q9H0I3;Coiled-coil domain-containing protein 113
			AOKF727	s:Q9GYZ0;Kinesin-like protein KIF15
			CAOH2116	s:Q9GMB8;Seryl-tRNA synthetase, cytoplasmic
			CAOH864	s:Q9GL59;Vitamin K-dependent gamma-carboxylase
			AOKF2025	s:Q9FYP9;Importin subunit alpha-2
			CCHX1182	s:Q9FR44;Phosphoethanolamine N-methyltransferase 1
			CAOH853	s:Q9FNP8;40S ribosomal protein S19-3
			CAOH783	s:Q9FNP8;40S ribosomal protein S19-3
			CCHX5266	s:Q9FJX2;60S ribosomal protein L26-2
			CCHX6192	s:Q9EST5;Acidic leucine-rich nuclear phosphoprotein 32 family member B
			AOKF2013	s:Q9ESN6;Tripartite motif-containing protein 2
			CAWS1856	s:Q9ESI7;Neuronal migration protein doublecortin
			CCHX8463	s:Q9ES46;Beta-parvin
			CCHX13737	s:Q9ES46;Beta-parvin
			CAOH936	s:Q9ES19;Cyclic AMP-dependent transcription factor ATF-4
			CCHX4582	s:Q9ERR2;COMM domain-containing protein 5
			CCHX4798	s:Q9ERQ3;Zinc finger protein 704
			AOKF1014	s:Q9ERE6;Myosin phosphatase Rho-interacting protein
			CCHX6599	s:Q9ER58;Testican-2
			CCHX4727	s:Q9EQT3;Rho-related GTP-binding protein RhoU
			CCHX5756	s:Q9EQS0;Transaldolase
			AOKF1744	s:Q9EQH3;Vacuolar protein sorting-associated protein 35
			CCHX4870	s:Q9EQG7;Ectonucleotide pyrophosphatase/phosphodiesterase family member 5
			CCHX12337	s:Q9EPU4;Cleavage and polyadenylation specificity factor subunit 1
			AOKG564	s:Q9EPS3;D-glucuronyl C5-epimerase
			CCHX10866	s:Q9EPQ0;Sodium/potassium/calcium exchanger 3 (Fragment)
			CCHX8589	s:Q9EP86;Neuropeptide FF receptor 1
			CCHX1293	s:Q9DGQ7;Hsp90 co-chaperone Cdc37
			AOKF1675	s:Q9DEY9;Bloom syndrome protein homolog
			CCHX2665	s:Q9DER7;Tolloid-like protein 1
			CCHX12953	s:Q9DE27;RuvB-like 2
			CCHX4585	s:Q9DE27;RuvB-like 2
			AOKF1470	s:Q9DE13;Bromodomain adjacent to zinc finger domain protein 2B
			CCHX12690	s:Q9DCU6;39S ribosomal protein L4, mitochondrial
			AOKF2121	s:Q9DCT6;MLL1/MLL complex subunit C17orf49 homolog
			CCHX14157	s:Q9DCT5;Stromal cell-derived factor 2
			CCHX14379	s:Q9DCL2;Protein FAM96A
			CCHX9290	s:Q9DCK3;Tetraspanin-4
			CCHX11100	s:Q9DCK3;Tetraspanin-4
			CCHX8359	s:Q9DCB8;Iron-sulfur cluster assembly 2 homolog, mitochondrial
			AOKG759	s:Q9DC48;Pre-mRNA-processing factor 17
			CCHX13248	s:Q9DC48;Pre-mRNA-processing factor 17
			CCHX9352	s:Q9DC11;Plexin domain-containing protein 2
			CCHX10323	s:Q9DBN9;Probable ATP-dependent RNA helicase DDX59
			AOKF1364	s:Q9DBF7;Coiled-coil domain-containing protein 49
			CCHX10208	s:Q9DBA9;General transcription factor IIH subunit 1
			CAWS410	s:Q9DBA9;General transcription factor IIH subunit 1
			CAOI822	s:Q9DB98;Leukocyte receptor cluster member 1 homolog
			AOKF1678	s:Q9DB94;WD repeat-containing protein 53
			CCHX14761	s:Q9DB94;WD repeat-containing protein 53
			AOKF1835	s:Q9DAW6;U4/U6 small nuclear ribonucleoprotein Prp4
			AOKF1479	s:Q9DAN6;Gametocyte-specific factor 1
			CCHX7606	s:Q9DAM1;Leucine-rich repeat-containing protein 34
			CCHX4872	s:Q9DAK2;Parkin coregulated gene protein homolog
			CCHX11663	s:Q9DAG5;Uncharacterized protein C2orf61 homolog
			CCHX2998	s:Q9DAC7;Tetratricopeptide repeat protein 32
			CCHX10672	s:Q9DA39;Transmembrane BAX inhibitor motif-containing protein 4
			CCHX8267	s:Q9D9V3;Enoyl-CoA hydratase domain-containing protein 1
			CCHX4202	s:Q9D9G2;Phosphatidylethanolamine-binding protein 4
			CCHX1418	s:Q9D9B4;Leucine-rich repeat-containing protein C10orf11 homolog
			CAOI587	s:Q9D9B4;Leucine-rich repeat-containing protein C10orf11 homolog
			AOKG2270	s:Q9D902;General transcription factor IIE subunit 2
			AOKF730	s:Q9D8U2;Transmembrane protein 41A
			CCHX5574	s:Q9D8P7;General transcription factor 3C polypeptide 6
			CCHX3292	s:Q9D8B6;Transmembrane protein C20orf108 homolog
			CCHX11466	s:Q9D8B1;Androgen-induced gene 1 protein
			CCHX3229	s:Q9D883;Splicing factor U2AF 35 kDa subunit
			AOKF1641	s:Q9D883;Splicing factor U2AF 35 kDa subunit
			CAOI1112	s:Q9D855;Cytochrome b-c1 complex subunit 7
			CAOH908	s:Q9D845;Testis-expressed sequence 9 protein
			CCHX1112	s:Q9D7P6;Iron-sulfur cluster assembly enzyme ISCU, mitochondrial
			CCHX8749	s:Q9D7M8;DNA-directed RNA polymerase II subunit RPB4
			CCHX8868	s:Q9D7A6;Signal recognition particle 19 kDa protein
			CCHX5919	s:Q9D733;Pancreatic secretory granule membrane major glycoprotein GP2
			CCHX2280	s:Q9D531;Nucleoredoxin-like protein 2
			AOKF2023	s:Q9D4H2;GRIP and coiled-coil domain-containing protein 1
			CCHX3570	s:Q9D4H1;Exocyst complex component 2
			CCHX2893	s:Q9D428;Golgin subfamily A member 7B
			CCHX8738	s:Q9D379;Epoxide hydrolase 1
			CCHX8095	s:Q9D2H2;Putative adenylate kinase 7
			CCHX14043	s:Q9D2E2;Target of EGR1 protein 1
			CCHX1277	s:Q9D2C6;DNA-directed RNA polymerase III subunit RPC8
			CCHX6456	s:Q9D289;Trafficking protein particle complex subunit 6B
			CCHX3469	s:Q9D1Q6;Endoplasmic reticulum resident protein 44
			CCHX11922	s:Q9D1L0;Coiled-coil-helix-coiled-coil-helix domain-containing protein 2, mitochondrial
			CCHX2286	s:Q9D1L0;Coiled-coil-helix-coiled-coil-helix domain-containing protein 2, mitochondrial
			CCHX816	s:Q9D180;Uncharacterized protein ENSP00000361571 homolog
			CCHX4239	s:Q9D172;ES1 protein homolog, mitochondrial
			AOKG2159	s:Q9D0P5;Pygopus homolog 1
			CCHX5178	s:Q9D0K0;TBC1 domain family member 7
			CCHX12099	s:Q9D0F3;Protein ERGIC-53
			CAWS957	s:Q9D0B6;UPF0368 protein Cxorf26 homolog
			CCHX2372	s:Q9CZX9;Transmembrane protein 85
			AOKF1493	s:Q9CZU3;Superkiller viralicidic activity 2-like 2
			CCHX4480	s:Q9CZK6;Ankyrin repeat and SAM domain-containing protein 3
			CAFF1132	s:Q9CZJ1;Probable U3 small nucleolar RNA-associated protein 11
			CCHX11456	s:Q9CZH7;Matrix-remodeling-associated protein 7
			CAOH558	s:Q9CYL5;Golgi-associated plant pathogenesis-related protein 1
			CCHX14475	s:Q9CYL5;Golgi-associated plant pathogenesis-related protein 1
			CCHX8726	s:Q9CYL5;Golgi-associated plant pathogenesis-related protein 1
			CCHX769	s:Q9CYL5;Golgi-associated plant pathogenesis-related protein 1
			CCHX7237	s:Q9CY50;Translocon-associated protein subunit alpha
			AOKG1308	s:Q9CY18;Sorting nexin-7
			AOKG1193	s:Q9CY18;Sorting nexin-7
			CAOG407	s:Q9CY18;Sorting nexin-7
			CCHX5858	s:Q9CY16;28S ribosomal protein S28, mitochondrial
			CCHX14575	s:Q9CXL1;Transmembrane protein 50A
			AOKF517	s:Q9CXE2;B-cell CLL/lymphoma 7 protein family member A
			CCHX11978	s:Q9CWX9;Probable ATP-dependent RNA helicase DDX47
			CAWS868	s:Q9CWX9;Probable ATP-dependent RNA helicase DDX47
			CCHX4556	s:Q9CWX9;Probable ATP-dependent RNA helicase DDX47
			CCHX11592	s:Q9CWL8;Beta-catenin-like protein 1
			CCHX4841	s:Q9CWK3;CD2 antigen cytoplasmic tail-binding protein 2
			CCHX11799	s:Q9CWK3;CD2 antigen cytoplasmic tail-binding protein 2
			AOKG1570	s:Q9CWG8;Protein midA homolog, mitochondrial
			CCHX13583	s:Q9CWF6;Bardet-Biedl syndrome 2 protein homolog
			CCHX11649	s:Q9CTN4;Rho-related BTB domain-containing protein 3
			CAOI963	s:Q9CS00;Uncharacterized protein C19orf29 homolog
			CCHX2579	s:Q9CRB9;Coiled-coil-helix-coiled-coil-helix domain-containing protein 3, mitochondrial
			CCHX14508	s:Q9CRA8;Exosome complex exonuclease RRP46
			CCHX5833	s:Q9CR96;Transmembrane protein 208
			CCHX16084	s:Q9CR68;Cytochrome b-c1 complex subunit Rieske, mitochondrial
			AOKG1859	s:Q9CR63;Cytochrome c oxidase assembly protein COX16 homolog, mitochondrial
			CAOG587	s:Q9CR60;Vesicle transport protein GOT1B
			CAOI619	s:Q9CR47;Ribosome biogenesis protein NSA2 homolog
			CCHX4030	s:Q9CR47;Ribosome biogenesis protein NSA2 homolog
			CCHX4624	s:Q9CR26;Vacuolar protein sorting-associated protein VTA1 homolog
			CCHX1250	s:Q9CQZ7;DNA-directed RNA polymerase III subunit RPC10
			AOKF1017	s:Q9CQX4;PCNA-associated factor
			CCHX12201	s:Q9CQT9;Uncharacterized protein C20orf24 homolog
			CCHX15291	s:Q9CQS9;HAUS augmin-like complex subunit 2
			CAFC991	s:Q9CQS5;Serine/threonine-protein kinase RIO2
			CCHX1562	s:Q9CQR5;Zinc finger matrin-type protein 5
			CCHX5830	s:Q9CQQ8;U6 snRNA-associated Sm-like protein LSm7
			CCHX15990	s:Q9CQQ8;U6 snRNA-associated Sm-like protein LSm7
			CCHX14557	s:Q9CQN6;Transmembrane protein 14C
			CCHX7401	s:Q9CQM5;Thioredoxin domain-containing protein 17
			AOKF1957	s:Q9CQL5;39S ribosomal protein L18, mitochondrial
			CCHX9136	s:Q9CQL5;39S ribosomal protein L18, mitochondrial
			CCHX2521	s:Q9CQK7;RWD domain-containing protein 1
			CCHX11227	s:Q9CQE8;UPF0568 protein C14orf166 homolog
			CCHX13359	s:Q9CQD7;Uncharacterized protein ENSP00000244321 homolog
			CCHX8471	s:Q9CQ69;Cytochrome b-c1 complex subunit 8
			CAOH906	s:Q9CQ69;Cytochrome b-c1 complex subunit 8
			CCHX12971	s:Q9CQ65;S-methyl-5'-thioadenosine phosphorylase
			CCHX8385	s:Q9CQ02;COMM domain-containing protein 4
			AOKF621	s:Q9CPY6;Uncharacterized protein C17orf39 homolog
			CCHX1402	s:Q9CPX9;Anaphase-promoting complex subunit 11
			CCHX1145	s:Q9CPX9;Anaphase-promoting complex subunit 11
			CCHX818	s:Q9CPX6;Autophagy-related protein 3
			CCHX1514	s:Q9CPW7;Zinc finger matrin-type protein 2
			CAFC2272	s:Q9CPW4;Actin-related protein 2/3 complex subunit 5
			CAOI1005	s:Q9CPW4;Actin-related protein 2/3 complex subunit 5
			CCHX11229	s:Q9CPV5;Polyamine-modulated factor 1
			CCHX16791	s:Q9CPV0;Transmembrane protein 107
			CCHX10443	s:Q9CPV0;Transmembrane protein 107
			CCHX5793	s:Q9CPU0;Lactoylglutathione lyase
			CCHX1738	s:Q9CPT5;Nucleolar protein 16
			CAWS855	s:Q9C086;INO80 complex subunit B
			AOKF945	s:Q9C005;Protein dpy-30 homolog
			CAFB2364	s:Q9BZE4;Nucleolar GTP-binding protein 1
			AOKF1589	s:Q9BZ95;Histone-lysine N-methyltransferase NSD3
			CCHX1266	s:Q9BZ19;Ankyrin repeat domain-containing protein 60
			CCHX5333	s:Q9BZ19;Ankyrin repeat domain-containing protein 60
			CCHX1218	s:Q9BYX4;Interferon-induced helicase C domain-containing protein 1
			CCHX13374	s:Q9BYR0;Keratin-associated protein 4-7
			CAOI514	s:Q9BYN8;28S ribosomal protein S26, mitochondrial
			CAOH2664	s:Q9BYK8;Peroxisomal proliferator-activated receptor A-interacting complex 285 kDa protein
			CCHX5425	s:Q9BYE7;Polycomb group RING finger protein 6
			AOKG2053	s:Q9BY27;Protein DGCR6L
			AOKF664	s:Q9BY12;S phase cyclin A-associated protein in the endoplasmic reticulum
			AOKG1339	s:Q9BY12;S phase cyclin A-associated protein in the endoplasmic reticulum
			AOKF1047	s:Q9BY12;S phase cyclin A-associated protein in the endoplasmic reticulum
			CCHX8598	s:Q9BXW6;Oxysterol-binding protein-related protein 1
			CCHX9660	s:Q9BXS5;AP-1 complex subunit mu-1
			AOKF1535	s:Q9BXF3;Cat eye syndrome critical region protein 2
			CCHX5122	s:Q9BXF3;Cat eye syndrome critical region protein 2
			CCHX5018	s:Q9BWU0;Kanadaptin
			CCHX12459	s:Q9BWJ5;Splicing factor 3B subunit 5
			CCHX5920	s:Q9BW72;HIG1 domain family member 2A
			CCHX4297	s:Q9BVL4;Selenoprotein O
			CCHX1022	s:Q9BV90;U11/U12 small nuclear ribonucleoprotein 25 kDa protein
			CCHX7222	s:Q9BUX1;Cation transport regulator-like protein 1
			CCHX6380	s:Q9BU79;Transmembrane protein C7orf23
			CCHX11868	s:Q9BTV6;WD repeat-containing protein 85
			CCHX7091	s:Q9BT22;Chitobiosyldiphosphodolichol beta-mannosyltransferase
			CCHX5827	s:Q9BSG0;Protease-associated domain-containing protein of 21 kDa
			CCHX6776	s:Q9BSF4;Uncharacterized protein C19orf52
			CAOH2395	s:Q9BQS7;Hephaestin
			CCHX3422	s:Q9BQQ7;Receptor-transporting protein 3
			CCHX8087	s:Q9BQ61;Uncharacterized protein C19orf43
			CAOI907	s:Q9BMX5;40S ribosomal protein S6
			CCHX888	s:Q9BGI2;Peroxiredoxin-4
			CAOI2349	s:Q9BGI1;Peroxiredoxin-5, mitochondrial
			CAFC834	s:Q9BEB0;Glutathione S-transferase Mu 2
			CAFC1943	s:Q9BEB0;Glutathione S-transferase Mu 2
			CAFC1953	s:Q9BDY9;RNA-binding protein 4
			CCHX3556	s:Q9BDY9;RNA-binding protein 4
			CCHX11315	s:Q9BDY9;RNA-binding protein 4
			CCHX1134	s:Q9ASR4;Branched-chain-amino-acid aminotransferase-like protein 2
			AOKF2065	s:Q99PV0;Pre-mRNA-processing-splicing factor 8
			AOKF741	s:Q99PT9;Kinesin-like protein KIF19
			CAFB1633	s:Q99PL5;Ribosome-binding protein 1
			CCHX4539	s:Q99PD7;Sodium/potassium/calcium exchanger 3
			CAWS1791	s:Q99PD4;Actin-related protein 2/3 complex subunit 1A
			CCHX9550	s:Q99ND9;RWD domain-containing protein 1
			CAWS1896	s:Q99N87;28S ribosomal protein S5, mitochondrial
			AOKF914	s:Q99N85;28S ribosomal protein S18a, mitochondrial
			CCHX1764	s:Q99N10;Membrane-spanning 4-domains subfamily A member 8A
			AOKF442	s:Q99MR1;PERQ amino acid-rich with GYF domain-containing protein 1
			AOKG1465	s:Q99MR1;PERQ amino acid-rich with GYF domain-containing protein 1
			CCHX14704	s:Q99ME9;Nucleolar GTP-binding protein 1
			CCHX17043	s:Q99ME9;Nucleolar GTP-binding protein 1
			CCHX14376	s:Q99ME9;Nucleolar GTP-binding protein 1
			AOKF551	s:Q99LC5;Electron transfer flavoprotein subunit alpha, mitochondrial
			CCHX6268	s:Q99LB0;Deoxynucleotidyltransferase terminal-interacting protein 1
			AOKG436	s:Q99KI0;Aconitate hydratase, mitochondrial
			CCHX10700	s:Q99K70;Ras-related GTP-binding protein C
			AOKG1165	s:Q99K43;Protein regulator of cytokinesis 1
			CCHX8975	s:Q99JW4;LIM and senescent cell antigen-like-containing domain protein 1
			AOKF774	s:Q99JI4;26S proteasome non-ATPase regulatory subunit 6
			CCHX8709	s:Q99JD2;Tektin-1
			CCHX9061	s:Q99JB0;Krueppel-like factor 7
			CCHX6598	s:Q99J45;Nuclear receptor-binding protein
			CCHX11834	s:Q99956;Dual specificity protein phosphatase 9
			AOKF2302	s:Q99956;Dual specificity protein phosphatase 9
			CCHX5726	s:Q99933;BAG family molecular chaperone regulator 1
			CCHX7209	s:Q99932;Sperm-associated antigen 8
			CCHX2025	s:Q99871;HAUS augmin-like complex subunit 7
			CAFC391	s:Q99715;Collagen alpha-1(XII) chain
			CCHX1630	s:Q99707;Methionine synthase
			CCHX5407	s:Q99680;Probable G-protein coupled receptor 22
			CCHX5903	s:Q99676;Zinc finger protein 184
			AOKF2219	s:Q99549;M-phase phosphoprotein 8
			CCHX11562	s:Q99542;Matrix metalloproteinase-19
			AOKG2092	s:Q99504;Eyes absent homolog 3
			CCHX11684	s:Q99323;Myosin heavy chain, non-muscle
			CCHX13103	s:Q98UF7;Pecanex-like protein 1
			CAOH867	s:Q98TX1;Thioredoxin
			CCHX2477	s:Q98TX1;Thioredoxin
			CAOH2473	s:Q98TR7;40S ribosomal protein S16
			CCHX9304	s:Q98989;Stonustoxin subunit alpha
			CCHX7168	s:Q98930;Sortilin-related receptor (Fragment)
			CCHX12734	s:Q98919;Limbic system-associated membrane protein
			CCHX10245	s:Q96UP5;Ubiquitin-conjugating enzyme E2 2
			CCHX11831	s:Q96UP5;Ubiquitin-conjugating enzyme E2 2
			AOKG2052	s:Q96T88;E3 ubiquitin-protein ligase UHRF1
			AOKF2226	s:Q96T60;Bifunctional polynucleotide phosphatase/kinase
			AOKG1159	s:Q96T23;Remodeling and spacing factor 1
			CCHX13286	s:Q96SL4;Glutathione peroxidase 7
			CCHX11517	s:Q96SL1;Disrupted in renal carcinoma protein 2
			CCHX10262	s:Q96S06;Lipase maturation factor 1
			CCHX14150	s:Q96RW7;Hemicentin-1
			CAFF833	s:Q96RW7;Hemicentin-1
			CCHX11203	s:Q96RW7;Hemicentin-1
			CAOI470	s:Q96RW7;Hemicentin-1
			CCHX14815	s:Q96RK4;Bardet-Biedl syndrome 4 protein
			CCHX13640	s:Q96QG7;Myotubularin-related protein 9
			CAFB1364	s:Q96QG7;Myotubularin-related protein 9
			CCHX14809	s:Q96PZ7;CUB and sushi domain-containing protein 1
			CCHX8274	s:Q96PZ0;Pseudouridylate synthase 7 homolog
			AOKG1553	s:Q96PZ0;Pseudouridylate synthase 7 homolog
			AOKG1592	s:Q96PZ0;Pseudouridylate synthase 7 homolog
			CCHX3523	s:Q96PB1;CAS1 domain-containing protein 1
			CCHX7487	s:Q96NR8;Retinol dehydrogenase 12
			CAOH716	s:Q96MT7;WD repeat-containing protein 52
			CCHX13349	s:Q96MH6;Transmembrane protein 68
			AOKF2145	s:Q96M91;Coiled-coil domain-containing protein 11
			CCHX5080	s:Q96M63;Coiled-coil domain-containing protein 114
			AOKF838	s:Q96M53;Protein SPATIAL
			CCHX5329	s:Q96M11;Hydrolethalus syndrome protein 1
			AOKG1437	s:Q96M02;Uncharacterized protein C10orf90
			CCHX10684	s:Q96LR7;Uncharacterized protein C2orf50
			CCHX10206	s:Q96LI9;Putative uncharacterized protein CXorf58
			AOKF2294	s:Q96L93;Kinesin-like protein KIF16B
			AOKF1512	s:Q96L93;Kinesin-like protein KIF16B
			CAFC2253	s:Q96KS0;Egl nine homolog 2
			CCHX8629	s:Q96K76;Ubiquitin carboxyl-terminal hydrolase 47
			CCHX3157	s:Q96JJ7;Protein disulfide-isomerase TMX3
			CCHX5247	s:Q96J42;Thioredoxin domain-containing protein 15
			CAFB2133	s:Q96IR2;Zinc finger protein 845
			CCHX4004	s:Q96HU1;Small G protein signaling modulator 3
			AOKG2108	s:Q96GN5;Cell division cycle-associated 7-like protein
			CCHX12192	s:Q96FV9;THO complex subunit 1
			CCHX3817	s:Q96FN9;Probable D-tyrosyl-tRNA(Tyr) deacylase 2
			CAFB1564	s:Q96EP0;RING finger protein 31
			CCHX6710	s:Q96EL3;39S ribosomal protein L53, mitochondrial
			AOKF1842	s:Q96DY2;IQ domain-containing protein D
			CCHX13447	s:Q96DM1;PiggyBac transposable element-derived protein 4
			AOKG1970	s:Q96DI7;U5 small nuclear ribonucleoprotein 40 kDa protein
			CCHX5771	s:Q96D21;GTP-binding protein Rhes
			CCHX5173	s:Q96C34;RUN domain-containing protein 1
			CCHX10119	s:Q96BP2;Coiled-coil-helix-coiled-coil-helix domain-containing protein 1
			CCHX4711	s:Q96BI1;Solute carrier family 22 member 18
			CCHX12194	s:Q96BD5;PHD finger protein 21A
			CCHX4387	s:Q96AY4;Tetratricopeptide repeat protein 28
			CCHX5353	s:Q96AX2;Ras-related protein Rab-37
			AOKF1944	s:Q96AQ8;Coiled-coil domain-containing protein 90A, mitochondrial
			CCHX8736	s:Q96AQ1;Coiled-coil domain-containing protein 74A
			CCHX3819	s:Q96AJ1;Clusterin-associated protein 1
			AOKG1991	s:Q96AG4;Leucine-rich repeat-containing protein 59
			CCHX1835	s:Q969V4;Tektin-1
			CCHX9401	s:Q969V3;Nicalin
			CCHX14915	s:Q969Q6;Serine/threonine-protein phosphatase 2A regulatory subunit B'' subunit gamma
			CCHX6955	s:Q969Q5;Ras-related protein Rab-24
			CCHX905	s:Q969G6;Riboflavin kinase
			CCHX986	s:Q967D7;Protein turtle
			CCHX10449	s:Q967D7;Protein turtle
			CAOH421	s:Q962X9;Protein BUD31 homolog
			CCHX10615	s:Q95VY2;Translationally-controlled tumor protein homolog
			CCHX12817	s:Q95V84;60S ribosomal protein L38
			CAFB2042	s:Q95SX7;Probable RNA-directed DNA polymerase from transposon BS
			CCHX13670	s:Q95R48;Organic cation transporter-like protein
			CCHX4124	s:Q95NR9;Calmodulin
			CCHX14595	s:Q95NR9;Calmodulin
			CAFB2281	s:Q95NR9;Calmodulin
			CAOG430	s:Q95NR9;Calmodulin
			CAFC405	s:Q95NR9;Calmodulin
			CAFF641	s:Q95NR9;Calmodulin
			CAOI560	s:Q95NR9;Calmodulin
			CCHX14186	s:Q95NI4;Calmodulin
			CCHX14028	s:Q95LR0;AMY-1-associating protein expressed in testis 1
			CCHX2104	s:Q95LM1;Ubiquitin-conjugating enzyme E2 U
			CAOG669	s:Q95KV7;NADH dehydrogenase [ubiquinone] 1 alpha subcomplex subunit 13
			CCHX13884	s:Q95JR6;Uncharacterized protein C20orf152 homolog
			CCHX17206	s:Q95JL5;WD repeat-containing protein 16
			CCHX3822	s:Q95J53;BTB/POZ domain-containing protein 16
			CCHX9087	s:Q95339;ATP synthase subunit f, mitochondrial
			CAFB2096	s:Q95218;Deleted in malignant brain tumors 1 protein
			CCHX11093	s:Q95218;Deleted in malignant brain tumors 1 protein
			CCHX6408	s:Q95117;Secreted frizzled-related protein 3
			CCHX5744	s:Q95116;Thrombospondin-2
			CCHX12800	s:Q94K73;Phenylalanyl-tRNA synthetase, chloroplastic/mitochondrial
			CCHX14266	s:Q94981;Protein ariadne-1
			CCHX12647	s:Q94738;97 kDa heat shock protein
			CCHX15358	s:Q93126;Probable G-protein coupled receptor No9
			CCHX5684	s:Q93109;Equinatoxin-5
			CCHX1171	s:Q93099;Homogentisate 1,2-dioxygenase
			CCHX4314	s:Q93098;Protein Wnt-8b
			CAFC1141	s:Q92994;Transcription factor IIIB 90 kDa subunit
			CCHX14948	s:Q92963;GTP-binding protein Rit1
			CCHX11478	s:Q92947;Glutaryl-CoA dehydrogenase, mitochondrial
			CAOI561	s:Q92890;Ubiquitin fusion degradation protein 1 homolog
			CAFC938	s:Q92870;Amyloid beta A4 precursor protein-binding family B member 2
			CCHX3198	s:Q92851;Caspase-10
			CCHX12779	s:Q92831;Histone acetyltransferase KAT2B
			AOKF1403	s:Q92781;11-cis retinol dehydrogenase
			CCHX13995	s:Q92636;Protein FAN
			CCHX7029	s:Q92626;Peroxidasin homolog
			CCHX1487	s:Q92626;Peroxidasin homolog
			CCHX6353	s:Q92621;Nuclear pore complex protein Nup205
			CCHX10874	s:Q925U4;ER degradation-enhancing alpha-mannosidase-like 1
			CCHX8695	s:Q925F3;Probable E3 ubiquitin-protein ligase RNF144A
			CAOG794	s:Q92597;Protein NDRG1
			CAWS574	s:Q92541;RNA polymerase-associated protein RTF1 homolog
			CAOI1110	s:Q92519;Tribbles homolog 2
			CAOG487	s:Q924Z5;Translocating chain-associated membrane protein 2
			CAOI1141	s:Q924Y4;Endothelial transcription factor GATA-2
			CCHX14159	s:Q924T3;DNA repair protein XRCC4
			AOKF2286	s:Q924H7;WW domain-containing adapter protein with coiled-coil
			AOKF1942	s:Q924A0;Transcription factor 7-like 2
			CCHX9222	s:Q92485;Acid sphingomyelinase-like phosphodiesterase 3b
			CCHX6593	s:Q923X6;Trace amine-associated receptor 7e
			AOKG1206	s:Q923M0;Protein phosphatase 1 regulatory subunit 16A
			AOKF2071	s:Q923G2;DNA-directed RNA polymerases I, II, and III subunit RPABC3
			CAOG1009	s:Q923D5;WW domain-binding protein 11
			CCHX7571	s:Q923D2;Flavin reductase
			CCHX2184	s:Q922U1;U4/U6 small nuclear ribonucleoprotein Prp3
			AOKG1483	s:Q922Q2;Serine/threonine-protein kinase RIO1
			CCHX13661	s:Q922J3;CAP-Gly domain-containing linker protein 1
			CCHX5341	s:Q922B6;E3 ubiquitin-protein ligase TRAF7
			CCHX1501	s:Q921Y2;U3 small nucleolar ribonucleoprotein protein IMP3
			CCHX9777	s:Q921M7;Protein FAM49B
			CCHX11480	s:Q921M3;Splicing factor 3B subunit 3
			CAFB1739	s:Q921H9;Hcp beta-lactamase-like protein C1orf163 homolog
			AOKG1693	s:Q921G7;Electron transfer flavoprotein-ubiquinone oxidoreductase, mitochondrial
			CAFF438	s:Q920R6;V-type proton ATPase 116 kDa subunit a isoform 4
			CCHX6844	s:Q920Q6;RNA-binding protein Musashi homolog 2
			CCHX7172	s:Q920J4;Thioredoxin-like protein 1
			CCHX4479	s:Q920B9;FACT complex subunit SPT16
			CAFC1060	s:Q920A7;AFG3-like protein 1
			CCHX3745	s:Q92051;Carbonic anhydrase
			CCHX7379	s:Q91ZV2;Discoidin, CUB and LCCL domain-containing protein 2
			AOKG609	s:Q91ZU6;Bullous pemphigoid antigen 1, isoforms 1/2/3/4
			CAWS423	s:Q91ZU6;Bullous pemphigoid antigen 1, isoforms 1/2/3/4
			CAFB2103	s:Q91ZR4;Serine/threonine-protein kinase Nek8
			AOKF1816	s:Q91Z46;Dual specificity protein phosphatase 7
			AOKF1224	s:Q91YR7;Pre-mRNA-processing factor 6
			CCHX4574	s:Q91YQ5;Dolichyl-diphosphooligosaccharide--protein glycosyltransferase subunit 1
			AOKF650	s:Q91YL3;Uridine-cytidine kinase-like 1
			CAWS1210	s:Q91YD4;Transient receptor potential cation channel subfamily M member 2
			CCHX1694	s:Q91Y81;Septin-2
			CCHX17223	s:Q91XV4;L-xylulose reductase
			CCHX3218	s:Q91XQ0;Dynein heavy chain 8, axonemal
			CAOI852	s:Q91XL9;Oxysterol-binding protein-related protein 1
			CCHX3146	s:Q91XF0;Pyridoxine-5'-phosphate oxidase
			CCHX2747	s:Q91X58;AN1-type zinc finger protein 2B
			AOKF779	s:Q91X20;Set1/Ash2 histone methyltransferase complex subunit ASH2
			AOKF1876	s:Q91WN1;DnaJ homolog subfamily C member 9
			CCHX4233	s:Q91W90;Thioredoxin domain-containing protein 5
			CCHX6433	s:Q91VY9;Zinc finger protein 622
			CCHX14318	s:Q91VX2;Ubiquitin-associated protein 2
			AOKF2275	s:Q91VW5;Golgin subfamily A member 4
			CCHX10507	s:Q91VS7;Microsomal glutathione S-transferase 1
			AOKF902	s:Q91VC9;Growth hormone-inducible transmembrane protein
			CCHX11324	s:Q91V83;Uncharacterized protein KIAA0406 homolog
			CCHX11377	s:Q91V51;Probable tubulin polyglutamylase TTLL1
			CCHX10411	s:Q91V16;LYR motif-containing protein 5
			CCHX3781	s:Q91981;Homeobox protein OTX2
			CAWS1145	s:Q91903;ELAV-like protein 2
			AOKF610	s:Q91876;DNA replication licensing factor mcm7-A
			AOKF1445	s:Q91820;Serine/threonine-protein kinase 6
			CCHX13787	s:Q91765;Forkhead box protein A2-A
			CCHX3969	s:Q91736;Ephrin type-B receptor 1-B (Fragment)
			CAOH847	s:Q91717;Collagen alpha-1(II) chain
			CCHX14446	s:Q91175;Alpha-1A adrenergic receptor
			CCHX13686	s:Q91175;Alpha-1A adrenergic receptor
			CCHX10860	s:Q90YU6;60S ribosomal protein L22
			CCHX7117	s:Q90YT3;60S ribosomal protein L35a
			CCHX11573	s:Q90YT3;60S ribosomal protein L35a
			CAOH658	s:Q90YS3;40S ribosomal protein S2
			CCHX9607	s:Q90YS0;40S ribosomal protein S4
			CCHX7215	s:Q90YR6;40S ribosomal protein S8
			CCHX3766	s:Q90YG6;Transcription initiation factor IIA subunit 2
			CCHX5153	s:Q90XN9;Homeobox protein HMX3-B
			CCHX11215	s:Q90XD2;Agmatinase, mitochondrial
			CCHX12240	s:Q90X67;Suppressor of cytokine signaling 3
			CCHX10714	s:Q90X46;G-protein coupled receptor 161
			AOKF506	s:Q90X46;G-protein coupled receptor 161
			CCHX3134	s:Q90WA0;Textilinin-2
			CCHX16569	s:Q90889;Transcription factor MafG
			CCHX9876	s:Q90744;Alpha-N-acetylgalactosaminidase
			CCHX8352	s:Q90744;Alpha-N-acetylgalactosaminidase
			CCHX1608	s:Q90705;Elongation factor 2
			CCHX1148	s:Q90705;Elongation factor 2
			CCHX10970	s:Q90628;Trypsin I-P38
			AOKF953	s:Q90623;Protein phosphatase 1 regulatory subunit 12A
			CCHX10980	s:Q90623;Protein phosphatase 1 regulatory subunit 12A
			CAOI2515	s:Q90593;78 kDa glucose-regulated protein
			CAFF2604	s:Q90593;78 kDa glucose-regulated protein
			CAOI716	s:Q90481;Homeobox protein Nkx-2.2a
			CAOI459	s:Q90474;Heat shock protein HSP 90-alpha 1
			CAFC1927	s:Q90474;Heat shock protein HSP 90-alpha 1
			CCHX2792	s:Q8ZR95;Copper-exporting P-type ATPase A
			CAWS741	s:Q8WZA2;Rap guanine nucleotide exchange factor 4
			CCHX6735	s:Q8WYR4;Radial spoke head 1 homolog
			CCHX9998	s:Q8WY64;E3 ubiquitin-protein ligase MYLIP
			AOKF2261	s:Q8WXF0;35 kDa SR repressor protein
			AOKF800	s:Q8WWF8;Calcyphosin-like protein
			CCHX12382	s:Q8WWF8;Calcyphosin-like protein
			CAOI564	s:Q8WWB3;DPY30 domain-containing protein 1
			AOKF1790	s:Q8WUQ7;Uncharacterized protein C19orf29
			CCHX854	s:Q8WUN7;Ubiquitin domain-containing protein 2
			CCHX13948	s:Q8WUM0;Nuclear pore complex protein Nup133
			AOKG2150	s:Q8WUA2;Peptidyl-prolyl cis-trans isomerase-like 4
			AOKF1907	s:Q8WP23;Protein boule-like
			CCHX13611	s:Q8WP23;Protein boule-like
			AOKF1715	s:Q8WP23;Protein boule-like
			CCHX7503	s:Q8VIG3;Radial spoke head 1 homolog
			CAFF2550	s:Q8VI73;Transaldolase
			CCHX5238	s:Q8VI36;Paxillin
			CCHX9112	s:Q8VHT6;Arsenite methyltransferase
			CAOH694	s:Q8VHQ3;Protein phosphatase 1 regulatory inhibitor subunit 16B
			CAOH774	s:Q8VHI7;Coiled-coil domain-containing protein 65
			CCHX4873	s:Q8VEB4;Group XV phospholipase A2
			CCHX13963	s:Q8VE97;Splicing factor, arginine/serine-rich 4
			AOKF1622	s:Q8VE37;Regulator of chromosome condensation
			CCHX7260	s:Q8VE37;Regulator of chromosome condensation
			AOKF1271	s:Q8VDJ3;Vigilin
			CCHX10600	s:Q8VDI9;Alpha-1,2-mannosyltransferase ALG9
			AOKG1822	s:Q8VDH1;F-box only protein 21
			AOKG1764	s:Q8VDF2;E3 ubiquitin-protein ligase UHRF1
			CCHX11471	s:Q8VD48;Dehydrogenase/reductase SDR family member 9
			CAOH1001	s:Q8VCM5;Mitochondrial ubiquitin ligase activator of NFKB 1
			CCHX7005	s:Q8VCI0;Putative phospholipase B-like 1
			CCHX14901	s:Q8VC42;Uncharacterized protein C18orf8 homolog
			CCHX7328	s:Q8VBT9;Tether containing UBX domain for GLUT4
			CCHX10450	s:Q8UWF0;High-affinity choline transporter 1
			CCHX14981	s:Q8UW76;T-box transcription factor TBX20
			CAWS552	s:Q8UVX0;Piwi-like protein 1
			CCHX1205	s:Q8UVR5;Bromodomain adjacent to zinc finger domain protein 1A (Fragment)
			CCHX6476	s:Q8UUY8;Beta-2 adrenergic receptor
			AOKF1787	s:Q8TGM7;Uncharacterized protein ART2
			CAWS1321	s:Q8TGM7;Uncharacterized protein ART2
			CAFC876	s:Q8TF66;Leucine-rich repeat-containing protein 15
			CAOG791	s:Q8TEA8;D-tyrosyl-tRNA(Tyr) deacylase 1
			CCHX15108	s:Q8TDX5;2-amino-3-carboxymuconate-6-semialdehyde decarboxylase
			CCHX1950	s:Q8TDP1;Ribonuclease H2 subunit C
			AOKG1224	s:Q8TDD1;ATP-dependent RNA helicase DDX54
			CCHX10114	s:Q8TD35;Uncharacterized protein C20orf201
			AOKF673	s:Q8TCB7;Methyltransferase-like protein 6
			CAOH407	s:Q8TB22;Spermatogenesis-associated protein 20
			CCHX8758	s:Q8TAU0;Homeobox protein Nkx-2.3
			AOKF1768	s:Q8TAM2;Tetratricopeptide repeat protein 8
			AOKF1873	s:Q8T6B9;Poly(U)-binding-splicing factor half pint
			CCHX17065	s:Q8T689;ABC transporter G family member 4
			AOKF413	s:Q8SWR8;Ataxin-2 homolog
			CCHX12975	s:Q8STF0;Calmodulin
			CCHX17153	s:Q8STF0;Calmodulin
			CAOH651	s:Q8SQG9;Na(+)/H(+) exchange regulatory cofactor NHE-RF2
			CCHX3735	s:Q8SQ75;Complement C2
			CCHX3055	s:Q8SQ21;Histidine triad nucleotide-binding protein 2, mitochondrial
			CCHX6519	s:Q8R5F7;Interferon-induced helicase C domain-containing protein 1
			CCHX12941	s:Q8R5F3;Uncharacterized protein C6orf130 homolog
			CCHX3903	s:Q8R5F3;Uncharacterized protein C6orf130 homolog
			CAOH2356	s:Q8R5C8;Zinc finger MYND domain-containing protein 11
			CCHX5577	s:Q8R4E0;Interferon regulatory factor 2
			CCHX11102	s:Q8R480;Nuclear pore complex protein Nup85
			CCHX6054	s:Q8R478;WW domain-binding protein 2
			CCHX13515	s:Q8R431;Monoglyceride lipase
			CCHX4529	s:Q8R422;CD109 antigen
			AOKF1971	s:Q8R420;ATP-binding cassette sub-family A member 3
			CCHX3602	s:Q8R3Y5;Uncharacterized protein C19orf47 homolog
			CCHX7103	s:Q8R3N1;Nucleolar protein 14
			AOKG1975	s:Q8R3N1;Nucleolar protein 14
			CCHX4742	s:Q8R3D1;TBC1 domain family member 13
			CCHX16360	s:Q8R344;Coiled-coil domain-containing protein 12
			CAOH910	s:Q8R316;HMG box-containing protein 1
			CCHX4542	s:Q8R2U4;Methyltransferase-like protein 11A
			AOKF1782	s:Q8R1Q9;Ribokinase
			CCHX6591	s:Q8R1I1;Cytochrome b-c1 complex subunit 9
			CCHX6783	s:Q8R1I1;Cytochrome b-c1 complex subunit 9
			CCHX2021	s:Q8R1A4;Dedicator of cytokinesis protein 7
			AOKF904	s:Q8R149;BUD13 homolog
			CCHX2014	s:Q8R123;FAD synthetase
			CCHX10864	s:Q8R0X2;Uncharacterized protein C10orf46 homolog
			CAOH493	s:Q8R0N9;Probable palmitoyltransferase ZDHHC1
			CCHX3313	s:Q8R092;Uncharacterized protein C1orf43 homolog
			CCHX8155	s:Q8R092;Uncharacterized protein C1orf43 homolog
			CCHX6496	s:Q8R040;Ribonuclease P protein subunit p21
			CCHX10623	s:Q8R010;Aminoacyl tRNA synthetase complex-interacting multifunctional protein 2
			CCHX9772	s:Q8R010;Aminoacyl tRNA synthetase complex-interacting multifunctional protein 2
			CCHX3450	s:Q8QZZ7;TP53RK-binding protein
			CCHX8285	s:Q8QZT2;Uncharacterized protein C1orf96 homolog
			CCHX4310	s:Q8QZR1;Tyrosine aminotransferase
			CCHX12764	s:Q8QHL5;Polyhomeotic-like protein 2
			CAOH2294	s:Q8QGW7;Lipopolysaccharide-induced tumor necrosis factor-alpha factor homolog
			CCHX2552	s:Q8QGW7;Lipopolysaccharide-induced tumor necrosis factor-alpha factor homolog
			CAOI2578	s:Q8QGW7;Lipopolysaccharide-induced tumor necrosis factor-alpha factor homolog
			CCHX9155	s:Q8QG64;RING-box protein 1
			CCHX12709	s:Q8QFX6;Neuropilin-1a
			CAWS1887	s:Q8Q0U0;Putative ankyrin repeat protein MM_0045
			CCHX5186	s:Q8NHR9;Profilin-4
			CCHX13766	s:Q8NHP8;Putative phospholipase B-like 2
			CAWS414	s:Q8NHP8;Putative phospholipase B-like 2
			CCHX3862	s:Q8NG68;Tubulin--tyrosine ligase
			CCHX5942	s:Q8NFH4;Nucleoporin Nup37
			AOKG1929	s:Q8NFF2;Sodium/potassium/calcium exchanger 4
			AOKG1499	s:Q8NFA0;Ubiquitin carboxyl-terminal hydrolase 32
			CAFF2343	s:Q8NEX9;Short-chain dehydrogenase/reductase family 9C member 7
			CAOI1959	s:Q8NEX9;Short-chain dehydrogenase/reductase family 9C member 7
			CCHX3815	s:Q8NEM2;SHC SH2 domain-binding protein 1
			CCHX2328	s:Q8NEA4;F-box only protein 36
			AOKG1961	s:Q8NCU4;Coiled-coil domain-containing protein KIAA1407
			CCHX3266	s:Q8NCT1;Arrestin domain-containing protein 4
			AOKF1491	s:Q8NBQ7;Aquaporin-11
			CCHX15360	s:Q8NBP0;Tetratricopeptide repeat protein 13
			CCHX7061	s:Q8NBN7;Retinol dehydrogenase 13
			CCHX6101	s:Q8NB14;Ubiquitin carboxyl-terminal hydrolase 38
			AOKG1374	s:Q8N9Q2;Protein SFRS12IP1
			AOKG531	s:Q8N8K9;Uncharacterized protein KIAA1958
			CCHX2424	s:Q8N6T7;NAD-dependent deacetylase sirtuin-6
			CCHX4651	s:Q8N6T7;NAD-dependent deacetylase sirtuin-6
			CCHX2799	s:Q8N6L1;Keratinocyte-associated protein 2
			CAWS475	s:Q8N6G5;Chondroitin sulfate N-acetylgalactosaminyltransferase 2
			CCHX15338	s:Q8N5S3;Uncharacterized protein C2orf73
			CCHX4243	s:Q8N5M1;ATP synthase mitochondrial F1 complex assembly factor 2
			AOKF1083	s:Q8N5I4;Dehydrogenase/reductase SDR family member on chromosome X
			AOKF412	s:Q8N567;Zinc finger CCHC domain-containing protein 9
			CCHX8180	s:Q8N4S7;Progestin and adipoQ receptor family member 4
			AOKF992	s:Q8N4P6;Leucine-rich repeat-containing protein C10orf92
			CCHX16559	s:Q8N4J0;UPF0586 protein C9orf41
			AOKF1165	s:Q8N4C6;Ninein
			CCHX13156	s:Q8N3Y7;Epidermal retinol dehydrogenase 2
			CCHX5167	s:Q8N3Y1;F-box/WD repeat-containing protein 8
			CAOI2485	s:Q8N3X1;Formin-binding protein 4
			CCHX2228	s:Q8N3C0;Activating signal cointegrator 1 complex subunit 3
			CCHX10557	s:Q8N138;ORM1-like protein 3
			CAOH837	s:Q8N0X4;Citrate lyase subunit beta-like protein, mitochondrial
			CCHX10163	s:Q8N0W5;IQ domain-containing protein K
			CCHX14082	s:Q8N0V3;Putative ribosome-binding factor A, mitochondrial
			CCHX4289	s:Q8N0V3;Putative ribosome-binding factor A, mitochondrial
			CCHX11114	s:Q8MYF0;Mitochondrial genome maintenance protein mgm101 homolog
			AOKF775	s:Q8MQW8;Protein sprint
			CAFC633	s:Q8MPM1;Gelsolin-like protein 2
			CAOG410	s:Q8MPM1;Gelsolin-like protein 2
			CAOH1130	s:Q8MIR4;Bifunctional coenzyme A synthase
			CAOH806	s:Q8LGG8;Universal stress protein A-like protein
			CCHX6047	s:Q8LGG8;Universal stress protein A-like protein
			CCHX13143	s:Q8LGG8;Universal stress protein A-like protein
			CCHX8775	s:Q8L7W2;Nudix hydrolase 8
			CCHX2257	s:Q8K5B2;Multiple coagulation factor deficiency protein 2 homolog
			CCHX7404	s:Q8K582;tRNA-dihydrouridine synthase 1-like
			CCHX10918	s:Q8K4Z3;Apolipoprotein A-I-binding protein
			CCHX16632	s:Q8K4T5;Dual specificity protein phosphatase 19
			AOKG628	s:Q8K4Q6;Endonuclease VIII-like 1
			CAOH1051	s:Q8K4M5;COMM domain-containing protein 1
			AOKF2180	s:Q8K4L3;Supervillin
			CCHX7040	s:Q8K4H1;Probable arylformamidase
			CAOH2449	s:Q8K3P0;Short-chain dehydrogenase/reductase family 9C member 7
			CCHX16515	s:Q8K3J1;NADH dehydrogenase [ubiquinone] iron-sulfur protein 8, mitochondrial
			CAFC486	s:Q8K394;Inactive phospholipase C-like protein 2
			CCHX12695	s:Q8K385;Ferric-chelate reductase 1
			CCHX6924	s:Q8K2Q5;Coiled-coil-helix-coiled-coil-helix domain-containing protein 7
			CCHX4142	s:Q8K2J9;BTB/POZ domain-containing protein 6
			CCHX10181	s:Q8K2J9;BTB/POZ domain-containing protein 6
			CCHX11010	s:Q8K2G4;Bardet-Biedl syndrome 7 protein homolog
			CAOI2440	s:Q8K2C8;Glycerol-3-phosphate acyltransferase 4
			CCHX14377	s:Q8K2A1;PTB domain-containing engulfment adapter protein 1
			CCHX5605	s:Q8K1S5;Krueppel-like factor 11
			CCHX11692	s:Q8K1S2;Netrin receptor UNC5D
			CAWS1417	s:Q8K1P7;Transcription activator BRG1
			CCHX12245	s:Q8K0V4;CCR4-NOT transcription complex subunit 3
			CAOI2463	s:Q8JZV9;3-hydroxybutyrate dehydrogenase type 2
			CCHX11130	s:Q8JZR6;Electroneutral sodium bicarbonate exchanger 1
			CAWS978	s:Q8JZR0;Long-chain-fatty-acid--CoA ligase 5
			AOKF1798	s:Q8JHI3;ADP-ribosylation factor-like protein 13B
			CCHX11543	s:Q8JGS9;40S ribosomal protein S18
			CCHX4409	s:Q8JGR4;60S ribosomal protein L24
			CCHX5633	s:Q8JGR4;60S ribosomal protein L24
			CCHX5681	s:Q8JGM4;Sulfhydryl oxidase 1
			AOKF532	s:Q8J1K2;Histone H2B
			AOKF782	s:Q8J1K2;Histone H2B
			CAFF2620	s:Q8IZJ3;C3 and PZP-like alpha-2-macroglobulin domain-containing protein 8
			CCHX10265	s:Q8IYN6;Protein FAM100B
			AOKF394	s:Q8IYN6;Protein FAM100B
			AOKF1167	s:Q8IYJ2;Uncharacterized protein C10orf67
			CCHX11973	s:Q8IXL7;Methionine-R-sulfoxide reductase B3, mitochondrial
			CCHX1574	s:Q8IWZ8;Splicing factor 4
			CCHX15173	s:Q8IWV8;E3 ubiquitin-protein ligase UBR2
			CCHX14322	s:Q8IW50;Uncharacterized protein C9orf25
			CCHX5236	s:Q8IW50;Uncharacterized protein C9orf25
			CCHX15594	s:Q8IW45;Carbohydrate kinase domain-containing protein
			CAFC710	s:Q8IVV2;Lipoxygenase homology domain-containing protein 1
			CCHX5862	s:Q8IVB4;Sodium/hydrogen exchanger 9
			CCHX11176	s:Q8IUS5;Epoxide hydrolase 4
			CCHX14541	s:Q8IUN9;C-type lectin domain family 10 member A
			CCHX11051	s:Q8IUH2;Protein CREG2
			CAOG770	s:Q8ISN9;40S ribosomal protein S25
			CCHX6155	s:Q8IDX6;Reticulocyte-binding protein 2 homolog a
			CCHX8604	s:Q8I1F4;rRNA 2'-O-methyltransferase fibrillarin
			CCHX6895	s:Q8HXW6;Palmitoyl-protein thioesterase 1
			CAOH1059	s:Q8HXQ3;Superoxide dismutase [Cu-Zn]
			CAOI546	s:Q8HXB8;60S ribosomal protein L29
			CCHX2685	s:Q8H1R2;Probable inactive purple acid phosphatase 24
			CCHX3418	s:Q8CIZ5;Deleted in malignant brain tumors 1 protein
			AOKG1212	s:Q8CIK8;RING finger and WD repeat domain-containing protein 3
			AOKF1152	s:Q8CIE2;Zinc finger MIZ domain-containing protein 2
			AOKG1934	s:Q8CI75;DIS3-like exonuclease 2
			CCHX2660	s:Q8CHL0;Frizzled-5
			CCHX13693	s:Q8CHL0;Frizzled-5
			CCHX16971	s:Q8CHG5;Protein KIAA0317
			CAOI765	s:Q8CGY8;UDP-N-acetylglucosamine--peptide N-acetylglucosaminyltransferase 110 kDa subunit
			AOKF597	s:Q8CGF7;Transcription elongation regulator 1
[truncated: 7,107 more rows]
